# Supplementary material for: {1,1′-Bis[(pyridin-2-yl)meth­yl]-2,2′-bipiperid­yl}(perchlorato)copper(II) perchlorate
Source: Acta Crystallogr E Crystallogr Commun. 2017 Jun 30;73(Pt 7):1082–6. doi: 10.1107/S2056989017009410 (PMC5499296; doi:10.1107/S2056989017009410)
Supplement: Supplementary file 1 [file e-73-01082-sup1.cif]

##############################################################################
#                                                                            #
# This CIF contains the data in a paper accepted for publication in          #
# Acta Crystallographica Section E. It conforms to the requirements of       #
# Notes for Authors for Acta Crystallographica Section E, and has been       #
# peer reviewed under the auspices of the IUCr Commission on Journals.       #
#                                                                            #
# Full details of the Crystallographic Information File format               #
# are given in the paper "The Crystallographic Information File (CIF):       #
# a New Standard Archive File for Crystallography" by S. R. Hall, F. H.      #
# Allen and I. D. Brown [Acta Cryst. (1991), A47, 655-685].                  #
#                                                                            #
# The current version of the core CIF dictionary is obtainable from          #
# ftp://ftp.iucr.org/pub/cif_core.dic.                                       #
#                                                                            #
# Software is freely available for graphical display of the structure(s)     #
# in this CIF. For information consult the CIF software page                 #
# http://www.iucr.org/resources/cif/software.                                #
#                                                                            #
# This file may be used for bona fide research purposes within the           #
# scientific community so long as proper attribution is given to the journal # 
# article from which it was obtained.                                        #
#                                                                            #
##############################################################################
data_I
_audit_creation_method
;
Olex2 1.2
(compiled 2017.03.28 svn.r3405 for OlexSys, GUI svn.r5337)
;
_journal_date_recd_electronic     2017-06-03
_journal_date_accepted     2017-06-23
_journal_name_full     'Acta Crystallographica, Section E'
_journal_year     2017
_journal_volume     73
_journal_issue      7
_journal_page_first     1082
_journal_page_last     1086
_journal_paper_category     GM
_journal_paper_doi     10.1107/S2056989017009410
_journal_coeditor_code     ZL2706
_publ_contact_author_name     'Elena V. Rybak-Akimova'
_publ_contact_author_address     '62 Talbot Ave., Medford MA 02155, USA'
_publ_contact_author_email     'elena.rybak-akimova@tufts.edu'
_publ_contact_author_phone     ?
_publ_section_title
;
{1,1'-Bis[(pyridin-2-yl)methyl]-2,2'-bipiperidyl}(perchlorato)copper(II)
perchlorate
;
loop_
    _publ_author_name
    _publ_author_address
    'Yang, Guang'
;
Department of Chemistry, Tufts University, Medford, Massachusetts 02155, USA
;
    'Rybak-Akimova, Elena V.'
;
Department of Chemistry, Tufts University, Medford, Massachusetts 02155, USA
;
    'Campana, Charles'
;
Bruker AXS Inc., 5465 E. Cheryl Parkway, Madison, WI 53711,
USA
;
_publ_section_synopsis
;
The title complex, [Cu^II^(ClO~4~)(<i>meso</i>PYBP)](ClO~4~) {PYBP =
1,1'-bis[(pyridin-2-yl)methyl]-2,2'-bipiperidyl, C~22~H~30~N~4~}, was prepared
and found to crystallize with two crystallographically independent complex
salt moieties. The metal atoms of the cations adopt a pseudo-square-pyramidal
coordination geometry, where the tetradentate aminopyridine ligands (PYBP) are
wrapped around the Cu atoms in the equatorial plane.
;
_chemical_name_systematic
;
{1,1'-Bis[(pyridin-2-yl)methyl]-2,2'-bipiperidyl}(perchlorato)copper(II)
perchlorate
;
_chemical_name_common     ?
_chemical_formula_moiety     'C22 H30 Cl Cu N4 O4 +, Cl O4 -'
_chemical_formula_sum     'C22 H30 Cl2 Cu N4 O8'
_chemical_formula_iupac     '[Cu (Cl O4) (C22 H30 N4)] Cl O4'
_chemical_formula_weight     612.94
_chemical_melting_point     ?
_shelx_space_group_comment
;
The symmetry employed for this shelxl refinement is uniquely defined
by the following loop, which should always be used as a source of
symmetry information in preference to the above space-group names.
They are only intended as comments.
;
_space_group_crystal_system     monoclinic
_space_group_name_H-M_alt     'P 21/c'
_space_group_name_Hall     '-P 2ybc'
loop_
    _space_group_symop_operation_xyz
    'x, y, z'
    '-x, y+1/2, -z+1/2'
    '-x, -y, -z'
    'x, -y-1/2, z-1/2'
_cell_length_a     18.4079(7)
_cell_length_b     14.0001(5)
_cell_length_c     19.9387(7)
_cell_angle_alpha     90
_cell_angle_beta     106.5310(10)
_cell_angle_gamma     90
_cell_volume     4926.1(3)
_cell_formula_units_Z     8
_cell_measurement_reflns_used     9672
_cell_measurement_theta_min     2.910
_cell_measurement_theta_max     28.642
_cell_measurement_temperature     100.00
_exptl_crystal_description     block
_exptl_crystal_colour     'clear dark blue'
_exptl_crystal_size_max     0.26
_exptl_crystal_size_mid     0.17
_exptl_crystal_size_min     0.17
_exptl_crystal_density_diffrn     1.653
_exptl_crystal_density_meas     .
_exptl_crystal_density_method     ?
_exptl_crystal_F_000     2536
_exptl_absorpt_coefficient_mu     1.161
_exptl_absorpt_correction_type     multi-scan
_exptl_absorpt_process_details
;
(SADABS; Krause <i>et al.</i>,  2015)
;
_shelx_estimated_absorpt_T_min     0.752
_shelx_estimated_absorpt_T_max     0.832
_exptl_absorpt_correction_T_min     0.752
_exptl_absorpt_correction_T_max     0.832
_exptl_special_details     ?
_diffrn_ambient_temperature     100.01
_diffrn_radiation_type     MoK\a
_diffrn_radiation_wavelength     0.71073
_diffrn_radiation_monochromator     'graphite'
_diffrn_measurement_device_type     'Bruker APEXII CCD'
_diffrn_measurement_method     '\f and \w scans'
_diffrn_detector_area_resol_mean     ?
_diffrn_reflns_number     144743
_diffrn_reflns_av_R_equivalents     0.0624
_diffrn_reflns_theta_min     2.659
_diffrn_reflns_theta_max     28.889
_diffrn_reflns_theta_full     25.242
_diffrn_measured_fraction_theta_max     0.997
_diffrn_measured_fraction_theta_full     0.999
_diffrn_reflns_limit_h_min     -24
_diffrn_reflns_limit_h_max     25
_diffrn_reflns_limit_k_min     -19
_diffrn_reflns_limit_k_max     19
_diffrn_reflns_limit_l_min     -26
_diffrn_reflns_limit_l_max     27
_diffrn_standards_number     0
_refine_special_details     ?
_reflns_number_total     12921
_reflns_number_gt     9894
_reflns_threshold_expression     'I > 2\s(I)'
_refine_ls_structure_factor_coef     Fsqd
_refine_ls_matrix_type     full
_refine_ls_R_factor_all     0.0614
_refine_ls_R_factor_gt     0.0378
_refine_ls_wR_factor_gt     0.0825
_refine_ls_wR_factor_ref     0.0909
_refine_ls_goodness_of_fit_ref     1.035
_refine_ls_restrained_S_all     1.035
_refine_ls_number_reflns     12921
_refine_ls_number_parameters     667
_refine_ls_number_restraints     0
_refine_ls_hydrogen_treatment     constr
_refine_ls_weighting_scheme     calc
_refine_ls_weighting_details
              'w=1/[\s^2^(Fo^2^)+(0.0444P)^2^+3.2192P] where P=(Fo^2^+2Fc^2^)/3'
_atom_sites_solution_hydrogens     geom
_atom_sites_solution_primary     direct
_atom_sites_solution_secondary     difmap
_refine_ls_shift/su_max     0.001
_refine_ls_shift/su_mean     0.000
_refine_diff_density_max     0.725
_refine_diff_density_min     -0.327
_refine_ls_extinction_method     none
_refine_ls_extinction_coef     .
loop_
    _atom_type_symbol
    _atom_type_description
    _atom_type_scat_dispersion_real
    _atom_type_scat_dispersion_imag
    _atom_type_scat_source
    'C' 'C' 0.0033 0.0016
                         'International Tables Vol C Tables 4.2.6.8 and 6.1.1.4'
    'H' 'H' 0.0000 0.0000
                         'International Tables Vol C Tables 4.2.6.8 and 6.1.1.4'
    'Cl' 'Cl' 0.1484 0.1585
                         'International Tables Vol C Tables 4.2.6.8 and 6.1.1.4'
    'Cu' 'Cu' 0.3201 1.2651
                         'International Tables Vol C Tables 4.2.6.8 and 6.1.1.4'
    'N' 'N' 0.0061 0.0033
                         'International Tables Vol C Tables 4.2.6.8 and 6.1.1.4'
    'O' 'O' 0.0106 0.0060
                         'International Tables Vol C Tables 4.2.6.8 and 6.1.1.4'
_computing_data_collection
;
APEX2 (Bruker, 2013)
;
_computing_cell_refinement
;
SAINT (Bruker, 2013)
;
_computing_data_reduction
;
SAINT (Bruker, 2012)
;
_computing_structure_solution
;
SHELXT (Sheldrick, 2015a)
;
_computing_structure_refinement
;
SHELXL2014 (Sheldrick, 2015b)
;
_computing_molecular_graphics
;
Mercury (Macrae <i>et al.</i>,  2006) and <i>OLEX2</i> (Dolomanov <i>et
al.</i>,  2009)
;
_computing_publication_material
;
publCIF (Westrip, 2010)
;
loop_
    _atom_site_type_symbol
    _atom_site_label
    _atom_site_fract_x
    _atom_site_fract_y
    _atom_site_fract_z
    _atom_site_U_iso_or_equiv
    _atom_site_adp_type
    _atom_site_calc_flag
    _atom_site_occupancy
    _atom_site_disorder_assembly
    _atom_site_disorder_group
    Cu Cu1 0.02444(2) 0.68277(2) 0.31076(2) 0.00959(6) Uani d 1 . .
    Cl Cl1 0.08984(3) 0.45819(3) 0.32748(2) 0.01394(10) Uani d 1 . .
    O O1 0.10311(8) 0.56114(10) 0.32272(8) 0.0177(3) Uani d 1 . .
    O O2 0.05659(10) 0.44218(12) 0.38324(9) 0.0306(4) Uani d 1 . .
    O O3 0.16136(9) 0.41064(11) 0.34111(9) 0.0253(4) Uani d 1 . .
    O O4 0.03949(9) 0.42629(11) 0.26271(8) 0.0255(4) Uani d 1 . .
    N N1 -0.03644(9) 0.65169(12) 0.21421(8) 0.0121(3) Uani d 1 . .
    N N2 -0.07905(9) 0.68126(11) 0.32858(8) 0.0105(3) Uani d 1 . .
    N N3 0.06521(9) 0.74269(11) 0.40726(8) 0.0102(3) Uani d 1 . .
    N N4 0.10057(9) 0.77156(11) 0.28661(8) 0.0109(3) Uani d 1 . .
    C C1 -0.01454(11) 0.60979(14) 0.16256(10) 0.0143(4) Uani d 1 . .
    H H1 0.0359 0.5867 0.1720 0.017 Uiso calc 1 . .
    C C2 -0.06345(12) 0.59934(14) 0.09607(10) 0.0158(4) Uani d 1 . .
    H H2 -0.0465 0.5708 0.0600 0.019 Uiso calc 1 . .
    C C3 -0.13776(12) 0.63123(15) 0.08274(11) 0.0163(4) Uani d 1 . .
    H H3 -0.1724 0.6244 0.0375 0.020 Uiso calc 1 . .
    C C4 -0.16070(12) 0.67310(14) 0.13633(10) 0.0142(4) Uani d 1 . .
    H H4 -0.2113 0.6951 0.1285 0.017 Uiso calc 1 . .
    C C5 -0.10869(11) 0.68225(14) 0.20133(10) 0.0128(4) Uani d 1 . .
    C C6 -0.12721(11) 0.72662(14) 0.26330(10) 0.0131(4) Uani d 1 . .
    H H6A -0.1174 0.7962 0.2644 0.016 Uiso calc 1 . .
    H H6B -0.1814 0.7167 0.2597 0.016 Uiso calc 1 . .
    C C7 -0.10848(11) 0.58239(14) 0.33443(10) 0.0126(4) Uani d 1 . .
    H H7A -0.0695 0.5459 0.3695 0.015 Uiso calc 1 . .
    H H7B -0.1173 0.5495 0.2888 0.015 Uiso calc 1 . .
    C C8 -0.18186(11) 0.58191(15) 0.35551(11) 0.0168(4) Uani d 1 . .
    H H8A -0.2221 0.6152 0.3195 0.020 Uiso calc 1 . .
    H H8B -0.1984 0.5153 0.3589 0.020 Uiso calc 1 . .
    C C9 -0.16941(12) 0.63173(16) 0.42585(11) 0.0185(4) Uani d 1 . .
    H H9A -0.1317 0.5957 0.4625 0.022 Uiso calc 1 . .
    H H9B -0.2176 0.6333 0.4387 0.022 Uiso calc 1 . .
    C C10 -0.14101(11) 0.73401(15) 0.42194(11) 0.0169(4) Uani d 1 . .
    H H10A -0.1262 0.7613 0.4697 0.020 Uiso calc 1 . .
    H H10B -0.1836 0.7728 0.3933 0.020 Uiso calc 1 . .
    C C11 -0.07351(11) 0.74408(14) 0.39108(10) 0.0116(4) Uani d 1 . .
    H H11 -0.0760 0.8111 0.3732 0.014 Uiso calc 1 . .
    C C12 0.00505(11) 0.73466(14) 0.44545(10) 0.0116(4) Uani d 1 . .
    H H12 0.0113 0.7911 0.4773 0.014 Uiso calc 1 . .
    C C13 0.01545(11) 0.64557(15) 0.49124(10) 0.0155(4) Uani d 1 . .
    H H13A -0.0211 0.6475 0.5192 0.019 Uiso calc 1 . .
    H H13B 0.0040 0.5884 0.4608 0.019 Uiso calc 1 . .
    C C14 0.09498(12) 0.63660(15) 0.54021(11) 0.0176(4) Uani d 1 . .
    H H14A 0.0987 0.5794 0.5702 0.021 Uiso calc 1 . .
    H H14B 0.1076 0.6936 0.5708 0.021 Uiso calc 1 . .
    C C15 0.14985(12) 0.62794(15) 0.49577(11) 0.0183(4) Uani d 1 . .
    H H15A 0.2023 0.6209 0.5264 0.022 Uiso calc 1 . .
    H H15B 0.1373 0.5708 0.4654 0.022 Uiso calc 1 . .
    C C16 0.14381(11) 0.71641(15) 0.45137(11) 0.0160(4) Uani d 1 . .
    H H16A 0.1763 0.7076 0.4199 0.019 Uiso calc 1 . .
    H H16B 0.1646 0.7709 0.4826 0.019 Uiso calc 1 . .
    C C17 0.07262(11) 0.84384(13) 0.38524(10) 0.0114(4) Uani d 1 . .
    H H17A 0.0984 0.8830 0.4265 0.014 Uiso calc 1 . .
    H H17B 0.0218 0.8714 0.3637 0.014 Uiso calc 1 . .
    C C18 0.11812(11) 0.84388(14) 0.33317(10) 0.0116(4) Uani d 1 . .
    C C19 0.17292(11) 0.91093(14) 0.33209(10) 0.0138(4) Uani d 1 . .
    H H19 0.1857 0.9597 0.3666 0.017 Uiso calc 1 . .
    C C20 0.20890(11) 0.90567(14) 0.27970(10) 0.0142(4) Uani d 1 . .
    H H20 0.2469 0.9507 0.2779 0.017 Uiso calc 1 . .
    C C21 0.18860(11) 0.83379(14) 0.23020(10) 0.0136(4) Uani d 1 . .
    H H21 0.2110 0.8304 0.1928 0.016 Uiso calc 1 . .
    C C22 0.13520(11) 0.76678(14) 0.23583(10) 0.0133(4) Uani d 1 . .
    H H22 0.1228 0.7161 0.2029 0.016 Uiso calc 1 . .
    Cu Cu2 0.49341(2) 0.17766(2) 0.19964(2) 0.01095(6) Uani d 1 . .
    Cl Cl3 0.41163(3) -0.05475(3) 0.18440(3) 0.01515(10) Uani d 1 . .
    O O9 0.41362(9) 0.04702(10) 0.19910(8) 0.0223(3) Uani d 1 . .
    O O10 0.44337(11) -0.07054(13) 0.12767(10) 0.0412(5) Uani d 1 . .
    O O11 0.33464(9) -0.08692(11) 0.16571(9) 0.0275(4) Uani d 1 . .
    O O12 0.45447(10) -0.10456(12) 0.24556(9) 0.0360(4) Uani d 1 . .
    N N5 0.40939(9) 0.25668(11) 0.21435(8) 0.0115(3) Uani d 1 . .
    N N6 0.45302(9) 0.22413(12) 0.09988(8) 0.0126(3) Uani d 1 . .
    N N7 0.59457(9) 0.16475(11) 0.18103(8) 0.0108(3) Uani d 1 . .
    N N8 0.55271(9) 0.14352(12) 0.29660(9) 0.0140(3) Uani d 1 . .
    C C23 0.37548(11) 0.25160(15) 0.26563(10) 0.0146(4) Uani d 1 . .
    H H23 0.3914 0.2041 0.3008 0.018 Uiso calc 1 . .
    C C24 0.31802(11) 0.31360(15) 0.26878(11) 0.0168(4) Uani d 1 . .
    H H24 0.2957 0.3097 0.3062 0.020 Uiso calc 1 . .
    C C25 0.29354(11) 0.38124(15) 0.21670(11) 0.0183(4) Uani d 1 . .
    H H25 0.2537 0.4239 0.2175 0.022 Uiso calc 1 . .
    C C26 0.32803(11) 0.38601(15) 0.16321(11) 0.0165(4) Uani d 1 . .
    H H26 0.3118 0.4315 0.1267 0.020 Uiso calc 1 . .
    C C27 0.38641(11) 0.32336(14) 0.16405(10) 0.0131(4) Uani d 1 . .
    C C28 0.42904(12) 0.32362(14) 0.10987(10) 0.0141(4) Uani d 1 . .
    H H28A 0.3962 0.3488 0.0651 0.017 Uiso calc 1 . .
    H H28B 0.4741 0.3654 0.1254 0.017 Uiso calc 1 . .
    C C29 0.38561(12) 0.16527(15) 0.06126(11) 0.0187(4) Uani d 1 . .
    H H29A 0.3429 0.1786 0.0809 0.022 Uiso calc 1 . .
    H H29B 0.3985 0.0967 0.0688 0.022 Uiso calc 1 . .
    C C30 0.36060(13) 0.18549(16) -0.01677(11) 0.0213(5) Uani d 1 . .
    H H30A 0.3442 0.2529 -0.0249 0.026 Uiso calc 1 . .
    H H30B 0.3169 0.1443 -0.0397 0.026 Uiso calc 1 . .
    C C31 0.42578(13) 0.16654(17) -0.04895(11) 0.0239(5) Uani d 1 . .
    H H31A 0.4127 0.1111 -0.0810 0.029 Uiso calc 1 . .
    H H31B 0.4322 0.2228 -0.0768 0.029 Uiso calc 1 . .
    C C32 0.50065(12) 0.14641(16) 0.00728(11) 0.0194(4) Uani d 1 . .
    H H32A 0.4982 0.0833 0.0289 0.023 Uiso calc 1 . .
    H H32B 0.5429 0.1452 -0.0143 0.023 Uiso calc 1 . .
    C C33 0.51477(12) 0.22413(14) 0.06317(10) 0.0145(4) Uani d 1 . .
    H H33 0.5098 0.2863 0.0375 0.017 Uiso calc 1 . .
    C C34 0.59262(11) 0.22733(14) 0.11918(10) 0.0134(4) Uani d 1 . .
    H H34 0.5980 0.2942 0.1376 0.016 Uiso calc 1 . .
    C C35 0.66139(12) 0.21106(15) 0.09117(11) 0.0178(4) Uani d 1 . .
    H H35A 0.6515 0.2426 0.0450 0.021 Uiso calc 1 . .
    H H35B 0.7061 0.2424 0.1233 0.021 Uiso calc 1 . .
    C C36 0.68059(12) 0.10575(15) 0.08316(11) 0.0181(4) Uani d 1 . .
    H H36A 0.6412 0.0771 0.0437 0.022 Uiso calc 1 . .
    H H36B 0.7297 0.1014 0.0723 0.022 Uiso calc 1 . .
    C C37 0.68517(11) 0.05028(15) 0.14978(11) 0.0165(4) Uani d 1 . .
    H H37A 0.7285 0.0738 0.1880 0.020 Uiso calc 1 . .
    H H37B 0.6936 -0.0183 0.1423 0.020 Uiso calc 1 . .
    C C38 0.61207(11) 0.06226(13) 0.17035(10) 0.0126(4) Uani d 1 . .
    H H38A 0.5696 0.0344 0.1333 0.015 Uiso calc 1 . .
    H H38B 0.6164 0.0264 0.2141 0.015 Uiso calc 1 . .
    C C39 0.64847(11) 0.20258(14) 0.24607(10) 0.0143(4) Uani d 1 . .
    H H39A 0.6474 0.2733 0.2454 0.017 Uiso calc 1 . .
    H H39B 0.7006 0.1816 0.2488 0.017 Uiso calc 1 . .
    C C40 0.62661(11) 0.16657(14) 0.30854(10) 0.0130(4) Uani d 1 . .
    C C41 0.67797(12) 0.15686(14) 0.37396(11) 0.0168(4) Uani d 1 . .
    H H41 0.7295 0.1746 0.3815 0.020 Uiso calc 1 . .
    C C42 0.65307(12) 0.12073(15) 0.42832(11) 0.0185(4) Uani d 1 . .
    H H42 0.6872 0.1140 0.4738 0.022 Uiso calc 1 . .
    C C43 0.57783(12) 0.09455(15) 0.41542(11) 0.0179(4) Uani d 1 . .
    H H43 0.5598 0.0688 0.4518 0.021 Uiso calc 1 . .
    C C44 0.52923(12) 0.10627(15) 0.34899(10) 0.0163(4) Uani d 1 . .
    H H44 0.4778 0.0875 0.3401 0.020 Uiso calc 1 . .
    Cl Cl2 0.13663(3) 0.53482(3) 0.09108(2) 0.01590(10) Uani d 1 . .
    O O5 0.17327(11) 0.54635(16) 0.16497(9) 0.0475(6) Uani d 1 . .
    O O6 0.10631(10) 0.62578(12) 0.06535(9) 0.0315(4) Uani d 1 . .
    O O7 0.19014(9) 0.50453(14) 0.05582(9) 0.0357(5) Uani d 1 . .
    O O8 0.07645(11) 0.46716(13) 0.08013(11) 0.0414(5) Uani d 1 . .
    Cl Cl4 0.35586(3) 0.04176(3) 0.41789(2) 0.01382(10) Uani d 1 . .
    O O13 0.32469(9) 0.08657(11) 0.35075(8) 0.0247(4) Uani d 1 . .
    O O14 0.42674(9) 0.08605(12) 0.45328(9) 0.0279(4) Uani d 1 . .
    O O15 0.36737(10) -0.05777(11) 0.40840(9) 0.0320(4) Uani d 1 . .
    O O16 0.30413(8) 0.05344(12) 0.45972(8) 0.0232(3) Uani d 1 . .
loop_
    _atom_site_aniso_label
    _atom_site_aniso_U_11
    _atom_site_aniso_U_22
    _atom_site_aniso_U_33
    _atom_site_aniso_U_12
    _atom_site_aniso_U_13
    _atom_site_aniso_U_23
    Cu1 0.01092(12) 0.00992(12) 0.00883(11) -0.00099(9) 0.00425(9) -0.00156(9)
    Cl1 0.0153(2) 0.0108(2) 0.0154(2) 0.00036(18) 0.00400(18) -0.00081(18)
    O1 0.0192(8) 0.0103(7) 0.0243(8) 0.0011(6) 0.0070(6) -0.0006(6)
    O2 0.0443(11) 0.0272(9) 0.0278(9) -0.0037(8) 0.0222(8) 0.0020(7)
    O3 0.0180(8) 0.0125(7) 0.0416(10) 0.0043(6) 0.0025(7) -0.0011(7)
    O4 0.0267(9) 0.0212(8) 0.0226(8) -0.0024(7) -0.0027(7) -0.0052(7)
    N1 0.0143(8) 0.0110(8) 0.0123(8) -0.0019(6) 0.0058(7) -0.0007(6)
    N2 0.0122(8) 0.0102(8) 0.0099(8) 0.0012(6) 0.0046(6) 0.0003(6)
    N3 0.0117(8) 0.0098(8) 0.0092(8) 0.0024(6) 0.0029(6) 0.0012(6)
    N4 0.0115(8) 0.0105(8) 0.0101(8) -0.0004(6) 0.0022(6) 0.0003(6)
    C1 0.0160(10) 0.0125(10) 0.0165(10) -0.0027(8) 0.0082(8) -0.0006(8)
    C2 0.0210(11) 0.0147(10) 0.0132(10) -0.0051(8) 0.0076(8) -0.0022(8)
    C3 0.0205(11) 0.0164(10) 0.0115(10) -0.0055(8) 0.0038(8) 0.0029(8)
    C4 0.0162(10) 0.0133(10) 0.0127(9) -0.0001(8) 0.0036(8) 0.0030(8)
    C5 0.0151(9) 0.0107(9) 0.0134(9) -0.0003(8) 0.0055(8) 0.0024(7)
    C6 0.0146(9) 0.0133(10) 0.0115(9) 0.0036(8) 0.0040(8) 0.0026(8)
    C7 0.0140(9) 0.0115(9) 0.0125(9) -0.0016(7) 0.0040(8) 0.0007(7)
    C8 0.0137(10) 0.0204(11) 0.0164(10) -0.0042(8) 0.0046(8) 0.0025(8)
    C9 0.0142(10) 0.0261(12) 0.0180(11) -0.0015(9) 0.0091(8) 0.0019(9)
    C10 0.0155(10) 0.0217(11) 0.0161(10) 0.0042(8) 0.0085(8) -0.0015(8)
    C11 0.0129(9) 0.0118(9) 0.0105(9) 0.0024(7) 0.0037(7) -0.0001(7)
    C12 0.0129(9) 0.0132(10) 0.0105(9) 0.0002(7) 0.0063(7) -0.0016(7)
    C13 0.0168(10) 0.0194(10) 0.0103(9) -0.0012(8) 0.0039(8) 0.0041(8)
    C14 0.0200(11) 0.0196(11) 0.0118(10) -0.0004(9) 0.0026(8) 0.0054(8)
    C15 0.0189(11) 0.0187(11) 0.0163(10) 0.0035(8) 0.0033(8) 0.0018(8)
    C16 0.0117(9) 0.0222(11) 0.0137(10) 0.0041(8) 0.0030(8) 0.0021(8)
    C17 0.0151(9) 0.0092(9) 0.0109(9) -0.0017(7) 0.0055(7) -0.0018(7)
    C18 0.0121(9) 0.0107(9) 0.0113(9) 0.0016(7) 0.0024(7) 0.0027(7)
    C19 0.0147(10) 0.0101(9) 0.0156(10) -0.0008(8) 0.0029(8) -0.0010(8)
    C20 0.0114(9) 0.0131(10) 0.0168(10) -0.0012(7) 0.0017(8) 0.0036(8)
    C21 0.0118(9) 0.0173(10) 0.0121(9) 0.0015(8) 0.0040(7) 0.0031(8)
    C22 0.0152(10) 0.0141(10) 0.0110(9) 0.0018(8) 0.0045(8) 0.0007(7)
    Cu2 0.01328(12) 0.01163(12) 0.00875(11) 0.00174(9) 0.00442(9) 0.00256(9)
    Cl3 0.0146(2) 0.0129(2) 0.0184(2) -0.00165(18) 0.00546(19) 0.00010(18)
    O9 0.0307(9) 0.0131(7) 0.0255(8) -0.0051(6) 0.0117(7) -0.0009(6)
    O10 0.0549(12) 0.0363(11) 0.0472(12) -0.0129(9) 0.0382(10) -0.0172(9)
    O11 0.0146(8) 0.0214(8) 0.0426(10) -0.0051(6) 0.0019(7) 0.0022(7)
    O12 0.0332(10) 0.0255(9) 0.0371(10) 0.0049(8) -0.0098(8) 0.0081(8)
    N5 0.0120(8) 0.0108(8) 0.0105(8) -0.0012(6) 0.0010(6) -0.0008(6)
    N6 0.0169(8) 0.0118(8) 0.0095(8) -0.0039(7) 0.0043(7) -0.0005(6)
    N7 0.0148(8) 0.0085(8) 0.0107(8) -0.0003(6) 0.0061(6) 0.0005(6)
    N8 0.0144(8) 0.0159(9) 0.0124(8) 0.0028(7) 0.0048(7) 0.0017(7)
    C23 0.0166(10) 0.0152(10) 0.0118(9) -0.0019(8) 0.0037(8) -0.0005(8)
    C24 0.0144(10) 0.0180(10) 0.0177(10) -0.0038(8) 0.0037(8) -0.0042(8)
    C25 0.0119(10) 0.0175(10) 0.0226(11) 0.0009(8) 0.0003(8) -0.0045(9)
    C26 0.0161(10) 0.0149(10) 0.0159(10) -0.0001(8) 0.0002(8) -0.0004(8)
    C27 0.0131(9) 0.0112(9) 0.0131(9) -0.0027(7) 0.0006(7) -0.0016(7)
    C28 0.0187(10) 0.0109(9) 0.0120(9) 0.0008(8) 0.0035(8) 0.0019(7)
    C29 0.0229(11) 0.0168(11) 0.0150(10) -0.0077(8) 0.0032(9) -0.0015(8)
    C30 0.0250(12) 0.0214(11) 0.0146(10) -0.0032(9) 0.0008(9) -0.0020(9)
    C31 0.0315(13) 0.0264(12) 0.0108(10) 0.0033(10) 0.0013(9) -0.0030(9)
    C32 0.0251(11) 0.0198(11) 0.0130(10) 0.0022(9) 0.0048(9) -0.0029(8)
    C33 0.0215(10) 0.0122(10) 0.0114(9) -0.0005(8) 0.0070(8) 0.0018(8)
    C34 0.0212(10) 0.0103(9) 0.0112(9) -0.0023(8) 0.0089(8) 0.0014(7)
    C35 0.0226(11) 0.0158(10) 0.0193(11) -0.0053(8) 0.0128(9) -0.0004(8)
    C36 0.0187(10) 0.0194(11) 0.0208(11) -0.0015(8) 0.0133(9) -0.0024(9)
    C37 0.0154(10) 0.0145(10) 0.0220(11) 0.0000(8) 0.0091(8) -0.0020(8)
    C38 0.0149(10) 0.0093(9) 0.0143(10) -0.0012(7) 0.0056(8) 0.0001(7)
    C39 0.0160(10) 0.0129(10) 0.0146(10) -0.0024(8) 0.0054(8) -0.0013(8)
    C40 0.0166(10) 0.0090(9) 0.0139(10) 0.0005(7) 0.0049(8) -0.0011(7)
    C41 0.0188(10) 0.0149(10) 0.0161(10) -0.0005(8) 0.0037(8) -0.0008(8)
    C42 0.0247(11) 0.0177(10) 0.0119(10) 0.0058(9) 0.0032(8) 0.0013(8)
    C43 0.0223(11) 0.0209(11) 0.0128(10) 0.0067(9) 0.0085(8) 0.0058(8)
    C44 0.0178(10) 0.0173(10) 0.0155(10) 0.0051(8) 0.0074(8) 0.0049(8)
    Cl2 0.0177(2) 0.0153(2) 0.0144(2) 0.00492(19) 0.00411(19) 0.00103(18)
    O5 0.0500(12) 0.0691(15) 0.0169(9) 0.0306(11) -0.0009(8) -0.0063(9)
    O6 0.0397(10) 0.0210(9) 0.0356(10) 0.0080(7) 0.0135(8) 0.0125(7)
    O7 0.0188(8) 0.0560(12) 0.0328(10) 0.0023(8) 0.0081(7) -0.0250(9)
    O8 0.0522(12) 0.0215(9) 0.0630(13) -0.0147(8) 0.0366(11) -0.0078(9)
    Cl4 0.0155(2) 0.0131(2) 0.0130(2) -0.00116(18) 0.00433(18) -0.00055(18)
    O13 0.0328(9) 0.0248(9) 0.0173(8) 0.0013(7) 0.0086(7) 0.0078(7)
    O14 0.0175(8) 0.0371(10) 0.0300(9) -0.0103(7) 0.0085(7) -0.0118(8)
    O15 0.0502(11) 0.0169(8) 0.0250(9) 0.0078(8) 0.0043(8) -0.0031(7)
    O16 0.0184(8) 0.0351(9) 0.0187(8) 0.0021(7) 0.0095(6) 0.0066(7)
_geom_special_details
;
 All esds (except the esd in the dihedral angle between two l.s. planes)
 are estimated using the full covariance matrix.  The cell esds are taken
 into account individually in the estimation of esds in distances, angles
 and torsion angles; correlations between esds in cell parameters are only
 used when they are defined by crystal symmetry.  An approximate (isotropic)
 treatment of cell esds is used for estimating esds involving l.s. planes.
;
loop_
    _geom_bond_atom_site_label_1
    _geom_bond_atom_site_label_2
    _geom_bond_site_symmetry_2
    _geom_bond_distance
    _geom_bond_publ_flag
    Cu1 O1 . 2.2038(14) ?
    Cu1 N1 . 1.9808(16) ?
    Cu1 N2 . 2.0349(16) ?
    Cu1 N3 . 2.0365(16) ?
    Cu1 N4 . 2.0309(16) ?
    Cl1 O1 . 1.4695(14) ?
    Cl1 O2 . 1.4311(16) ?
    Cl1 O3 . 1.4306(15) ?
    Cl1 O4 . 1.4301(15) ?
    N1 C1 . 1.343(2) ?
    N1 C5 . 1.351(3) ?
    N2 C6 . 1.492(2) ?
    N2 C7 . 1.503(2) ?
    N2 C11 . 1.505(2) ?
    N3 C12 . 1.516(2) ?
    N3 C16 . 1.509(2) ?
    N3 C17 . 1.500(2) ?
    N4 C18 . 1.349(2) ?
    N4 C22 . 1.343(2) ?
    C1 H1 . 0.9500 ?
    C1 C2 . 1.382(3) ?
    C2 H2 . 0.9500 ?
    C2 C3 . 1.391(3) ?
    C3 H3 . 0.9500 ?
    C3 C4 . 1.386(3) ?
    C4 H4 . 0.9500 ?
    C4 C5 . 1.381(3) ?
    C5 C6 . 1.506(3) ?
    C6 H6A . 0.9900 ?
    C6 H6B . 0.9900 ?
    C7 H7A . 0.9900 ?
    C7 H7B . 0.9900 ?
    C7 C8 . 1.525(3) ?
    C8 H8A . 0.9900 ?
    C8 H8B . 0.9900 ?
    C8 C9 . 1.524(3) ?
    C9 H9A . 0.9900 ?
    C9 H9B . 0.9900 ?
    C9 C10 . 1.534(3) ?
    C10 H10A . 0.9900 ?
    C10 H10B . 0.9900 ?
    C10 C11 . 1.542(3) ?
    C11 H11 . 1.0000 ?
    C11 C12 . 1.546(3) ?
    C12 H12 . 1.0000 ?
    C12 C13 . 1.525(3) ?
    C13 H13A . 0.9900 ?
    C13 H13B . 0.9900 ?
    C13 C14 . 1.516(3) ?
    C14 H14A . 0.9900 ?
    C14 H14B . 0.9900 ?
    C14 C15 . 1.526(3) ?
    C15 H15A . 0.9900 ?
    C15 H15B . 0.9900 ?
    C15 C16 . 1.508(3) ?
    C16 H16A . 0.9900 ?
    C16 H16B . 0.9900 ?
    C17 H17A . 0.9900 ?
    C17 H17B . 0.9900 ?
    C17 C18 . 1.508(3) ?
    C18 C19 . 1.383(3) ?
    C19 H19 . 0.9500 ?
    C19 C20 . 1.389(3) ?
    C20 H20 . 0.9500 ?
    C20 C21 . 1.384(3) ?
    C21 H21 . 0.9500 ?
    C21 C22 . 1.386(3) ?
    C22 H22 . 0.9500 ?
    Cu2 O9 . 2.3438(15) ?
    Cu2 N5 . 1.9901(16) ?
    Cu2 N6 . 2.0226(16) ?
    Cu2 N7 . 2.0078(16) ?
    Cu2 N8 . 1.9890(16) ?
    Cl3 O9 . 1.4530(15) ?
    Cl3 O10 . 1.4302(18) ?
    Cl3 O11 . 1.4316(15) ?
    Cl3 O12 . 1.4311(17) ?
    N5 C23 . 1.343(2) ?
    N5 C27 . 1.347(3) ?
    N6 C28 . 1.491(3) ?
    N6 C29 . 1.506(3) ?
    N6 C33 . 1.517(2) ?
    N7 C34 . 1.505(2) ?
    N7 C38 . 1.499(2) ?
    N7 C39 . 1.488(2) ?
    N8 C40 . 1.352(3) ?
    N8 C44 . 1.344(3) ?
    C23 H23 . 0.9500 ?
    C23 C24 . 1.383(3) ?
    C24 H24 . 0.9500 ?
    C24 C25 . 1.383(3) ?
    C25 H25 . 0.9500 ?
    C25 C26 . 1.389(3) ?
    C26 H26 . 0.9500 ?
    C26 C27 . 1.384(3) ?
    C27 C28 . 1.505(3) ?
    C28 H28A . 0.9900 ?
    C28 H28B . 0.9900 ?
    C29 H29A . 0.9900 ?
    C29 H29B . 0.9900 ?
    C29 C30 . 1.518(3) ?
    C30 H30A . 0.9900 ?
    C30 H30B . 0.9900 ?
    C30 C31 . 1.536(3) ?
    C31 H31A . 0.9900 ?
    C31 H31B . 0.9900 ?
    C31 C32 . 1.535(3) ?
    C32 H32A . 0.9900 ?
    C32 H32B . 0.9900 ?
    C32 C33 . 1.526(3) ?
    C33 H33 . 1.0000 ?
    C33 C34 . 1.547(3) ?
    C34 H34 . 1.0000 ?
    C34 C35 . 1.539(3) ?
    C35 H35A . 0.9900 ?
    C35 H35B . 0.9900 ?
    C35 C36 . 1.535(3) ?
    C36 H36A . 0.9900 ?
    C36 H36B . 0.9900 ?
    C36 C37 . 1.520(3) ?
    C37 H37A . 0.9900 ?
    C37 H37B . 0.9900 ?
    C37 C38 . 1.523(3) ?
    C38 H38A . 0.9900 ?
    C38 H38B . 0.9900 ?
    C39 H39A . 0.9900 ?
    C39 H39B . 0.9900 ?
    C39 C40 . 1.501(3) ?
    C40 C41 . 1.383(3) ?
    C41 H41 . 0.9500 ?
    C41 C42 . 1.387(3) ?
    C42 H42 . 0.9500 ?
    C42 C43 . 1.384(3) ?
    C43 H43 . 0.9500 ?
    C43 C44 . 1.381(3) ?
    C44 H44 . 0.9500 ?
    Cl2 O5 . 1.4442(18) ?
    Cl2 O6 . 1.4260(16) ?
    Cl2 O7 . 1.4278(16) ?
    Cl2 O8 . 1.4264(18) ?
    Cl4 O13 . 1.4415(15) ?
    Cl4 O14 . 1.4355(16) ?
    Cl4 O15 . 1.4302(16) ?
    Cl4 O16 . 1.4426(15) ?
loop_
    _geom_angle_atom_site_label_1
    _geom_angle_atom_site_label_2
    _geom_angle_atom_site_label_3
    _geom_angle_site_symmetry_1
    _geom_angle_site_symmetry_3
    _geom_angle
    _geom_angle_publ_flag
    N1 Cu1 O1 . . 96.20(6) ?
    N1 Cu1 N2 . . 82.45(6) ?
    N1 Cu1 N3 . . 164.41(7) ?
    N1 Cu1 N4 . . 98.15(6) ?
    N2 Cu1 O1 . . 126.30(6) ?
    N2 Cu1 N3 . . 87.19(6) ?
    N3 Cu1 O1 . . 99.32(6) ?
    N4 Cu1 O1 . . 91.27(6) ?
    N4 Cu1 N2 . . 142.29(6) ?
    N4 Cu1 N3 . . 83.01(6) ?
    O2 Cl1 O1 . . 108.63(9) ?
    O3 Cl1 O1 . . 107.93(9) ?
    O3 Cl1 O2 . . 110.69(11) ?
    O4 Cl1 O1 . . 108.97(9) ?
    O4 Cl1 O2 . . 110.01(10) ?
    O4 Cl1 O3 . . 110.56(10) ?
    Cl1 O1 Cu1 . . 130.44(9) ?
    C1 N1 Cu1 . . 129.13(14) ?
    C1 N1 C5 . . 119.14(17) ?
    C5 N1 Cu1 . . 111.68(13) ?
    C6 N2 Cu1 . . 101.34(11) ?
    C6 N2 C7 . . 108.77(15) ?
    C6 N2 C11 . . 110.92(14) ?
    C7 N2 Cu1 . . 113.53(11) ?
    C7 N2 C11 . . 114.52(15) ?
    C11 N2 Cu1 . . 106.99(11) ?
    C12 N3 Cu1 . . 108.57(11) ?
    C16 N3 Cu1 . . 118.99(12) ?
    C16 N3 C12 . . 113.91(14) ?
    C17 N3 Cu1 . . 98.75(11) ?
    C17 N3 C12 . . 110.92(14) ?
    C17 N3 C16 . . 104.40(15) ?
    C18 N4 Cu1 . . 110.03(12) ?
    C22 N4 Cu1 . . 130.98(13) ?
    C22 N4 C18 . . 118.95(17) ?
    N1 C1 H1 . . 119.1 ?
    N1 C1 C2 . . 121.75(19) ?
    C2 C1 H1 . . 119.1 ?
    C1 C2 H2 . . 120.5 ?
    C1 C2 C3 . . 119.08(19) ?
    C3 C2 H2 . . 120.5 ?
    C2 C3 H3 . . 120.4 ?
    C4 C3 C2 . . 119.17(19) ?
    C4 C3 H3 . . 120.4 ?
    C3 C4 H4 . . 120.6 ?
    C5 C4 C3 . . 118.75(19) ?
    C5 C4 H4 . . 120.6 ?
    N1 C5 C4 . . 122.09(18) ?
    N1 C5 C6 . . 114.54(17) ?
    C4 C5 C6 . . 123.37(18) ?
    N2 C6 C5 . . 108.85(15) ?
    N2 C6 H6A . . 109.9 ?
    N2 C6 H6B . . 109.9 ?
    C5 C6 H6A . . 109.9 ?
    C5 C6 H6B . . 109.9 ?
    H6A C6 H6B . . 108.3 ?
    N2 C7 H7A . . 109.0 ?
    N2 C7 H7B . . 109.0 ?
    N2 C7 C8 . . 113.12(16) ?
    H7A C7 H7B . . 107.8 ?
    C8 C7 H7A . . 109.0 ?
    C8 C7 H7B . . 109.0 ?
    C7 C8 H8A . . 109.7 ?
    C7 C8 H8B . . 109.7 ?
    H8A C8 H8B . . 108.2 ?
    C9 C8 C7 . . 109.79(16) ?
    C9 C8 H8A . . 109.7 ?
    C9 C8 H8B . . 109.7 ?
    C8 C9 H9A . . 109.6 ?
    C8 C9 H9B . . 109.6 ?
    C8 C9 C10 . . 110.16(17) ?
    H9A C9 H9B . . 108.1 ?
    C10 C9 H9A . . 109.6 ?
    C10 C9 H9B . . 109.6 ?
    C9 C10 H10A . . 108.4 ?
    C9 C10 H10B . . 108.4 ?
    C9 C10 C11 . . 115.50(16) ?
    H10A C10 H10B . . 107.5 ?
    C11 C10 H10A . . 108.4 ?
    C11 C10 H10B . . 108.4 ?
    N2 C11 C10 . . 113.86(16) ?
    N2 C11 H11 . . 105.5 ?
    N2 C11 C12 . . 111.11(15) ?
    C10 C11 H11 . . 105.5 ?
    C10 C11 C12 . . 114.29(16) ?
    C12 C11 H11 . . 105.5 ?
    N3 C12 C11 . . 108.21(15) ?
    N3 C12 H12 . . 107.1 ?
    N3 C12 C13 . . 112.09(15) ?
    C11 C12 H12 . . 107.1 ?
    C13 C12 C11 . . 114.99(16) ?
    C13 C12 H12 . . 107.1 ?
    C12 C13 H13A . . 109.0 ?
    C12 C13 H13B . . 109.0 ?
    H13A C13 H13B . . 107.8 ?
    C14 C13 C12 . . 112.76(17) ?
    C14 C13 H13A . . 109.0 ?
    C14 C13 H13B . . 109.0 ?
    C13 C14 H14A . . 110.1 ?
    C13 C14 H14B . . 110.1 ?
    C13 C14 C15 . . 108.06(17) ?
    H14A C14 H14B . . 108.4 ?
    C15 C14 H14A . . 110.1 ?
    C15 C14 H14B . . 110.1 ?
    C14 C15 H15A . . 109.9 ?
    C14 C15 H15B . . 109.9 ?
    H15A C15 H15B . . 108.3 ?
    C16 C15 C14 . . 108.97(17) ?
    C16 C15 H15A . . 109.9 ?
    C16 C15 H15B . . 109.9 ?
    N3 C16 H16A . . 108.3 ?
    N3 C16 H16B . . 108.3 ?
    C15 C16 N3 . . 116.14(17) ?
    C15 C16 H16A . . 108.3 ?
    C15 C16 H16B . . 108.3 ?
    H16A C16 H16B . . 107.4 ?
    N3 C17 H17A . . 110.0 ?
    N3 C17 H17B . . 110.0 ?
    N3 C17 C18 . . 108.44(15) ?
    H17A C17 H17B . . 108.4 ?
    C18 C17 H17A . . 110.0 ?
    C18 C17 H17B . . 110.0 ?
    N4 C18 C17 . . 113.71(16) ?
    N4 C18 C19 . . 122.12(18) ?
    C19 C18 C17 . . 124.17(17) ?
    C18 C19 H19 . . 120.6 ?
    C18 C19 C20 . . 118.81(18) ?
    C20 C19 H19 . . 120.6 ?
    C19 C20 H20 . . 120.5 ?
    C21 C20 C19 . . 119.02(18) ?
    C21 C20 H20 . . 120.5 ?
    C20 C21 H21 . . 120.4 ?
    C20 C21 C22 . . 119.21(18) ?
    C22 C21 H21 . . 120.4 ?
    N4 C22 C21 . . 121.80(18) ?
    N4 C22 H22 . . 119.1 ?
    C21 C22 H22 . . 119.1 ?
    N5 Cu2 O9 . . 85.54(6) ?
    N5 Cu2 N6 . . 83.25(7) ?
    N5 Cu2 N7 . . 151.39(7) ?
    N6 Cu2 O9 . . 101.07(6) ?
    N7 Cu2 O9 . . 122.81(6) ?
    N7 Cu2 N6 . . 87.02(7) ?
    N8 Cu2 O9 . . 89.24(6) ?
    N8 Cu2 N5 . . 103.00(7) ?
    N8 Cu2 N6 . . 168.41(7) ?
    N8 Cu2 N7 . . 82.92(7) ?
    O10 Cl3 O9 . . 108.58(10) ?
    O10 Cl3 O11 . . 110.02(11) ?
    O10 Cl3 O12 . . 110.39(12) ?
    O11 Cl3 O9 . . 109.11(10) ?
    O12 Cl3 O9 . . 109.25(10) ?
    O12 Cl3 O11 . . 109.46(11) ?
    Cl3 O9 Cu2 . . 138.24(10) ?
    C23 N5 Cu2 . . 129.19(14) ?
    C23 N5 C27 . . 119.21(17) ?
    C27 N5 Cu2 . . 111.60(13) ?
    C28 N6 Cu2 . . 102.07(11) ?
    C28 N6 C29 . . 110.32(16) ?
    C28 N6 C33 . . 110.81(15) ?
    C29 N6 Cu2 . . 110.23(12) ?
    C29 N6 C33 . . 112.00(15) ?
    C33 N6 Cu2 . . 110.99(12) ?
    C34 N7 Cu2 . . 106.98(12) ?
    C38 N7 Cu2 . . 111.13(12) ?
    C38 N7 C34 . . 113.38(15) ?
    C39 N7 Cu2 . . 103.32(11) ?
    C39 N7 C34 . . 111.19(15) ?
    C39 N7 C38 . . 110.33(15) ?
    C40 N8 Cu2 . . 111.12(13) ?
    C44 N8 Cu2 . . 129.77(14) ?
    C44 N8 C40 . . 119.06(17) ?
    N5 C23 H23 . . 119.1 ?
    N5 C23 C24 . . 121.90(19) ?
    C24 C23 H23 . . 119.1 ?
    C23 C24 H24 . . 120.5 ?
    C25 C24 C23 . . 119.0(2) ?
    C25 C24 H24 . . 120.5 ?
    C24 C25 H25 . . 120.4 ?
    C24 C25 C26 . . 119.14(19) ?
    C26 C25 H25 . . 120.4 ?
    C25 C26 H26 . . 120.6 ?
    C27 C26 C25 . . 118.89(19) ?
    C27 C26 H26 . . 120.6 ?
    N5 C27 C26 . . 121.78(19) ?
    N5 C27 C28 . . 114.74(17) ?
    C26 C27 C28 . . 123.47(18) ?
    N6 C28 C27 . . 109.16(16) ?
    N6 C28 H28A . . 109.8 ?
    N6 C28 H28B . . 109.8 ?
    C27 C28 H28A . . 109.8 ?
    C27 C28 H28B . . 109.8 ?
    H28A C28 H28B . . 108.3 ?
    N6 C29 H29A . . 109.0 ?
    N6 C29 H29B . . 109.0 ?
    N6 C29 C30 . . 112.80(17) ?
    H29A C29 H29B . . 107.8 ?
    C30 C29 H29A . . 109.0 ?
    C30 C29 H29B . . 109.0 ?
    C29 C30 H30A . . 109.5 ?
    C29 C30 H30B . . 109.5 ?
    C29 C30 C31 . . 110.53(18) ?
    H30A C30 H30B . . 108.1 ?
    C31 C30 H30A . . 109.5 ?
    C31 C30 H30B . . 109.5 ?
    C30 C31 H31A . . 109.2 ?
    C30 C31 H31B . . 109.2 ?
    H31A C31 H31B . . 107.9 ?
    C32 C31 C30 . . 111.86(18) ?
    C32 C31 H31A . . 109.2 ?
    C32 C31 H31B . . 109.2 ?
    C31 C32 H32A . . 109.8 ?
    C31 C32 H32B . . 109.8 ?
    H32A C32 H32B . . 108.2 ?
    C33 C32 C31 . . 109.47(18) ?
    C33 C32 H32A . . 109.8 ?
    C33 C32 H32B . . 109.8 ?
    N6 C33 C32 . . 110.92(16) ?
    N6 C33 H33 . . 106.0 ?
    N6 C33 C34 . . 108.61(15) ?
    C32 C33 H33 . . 106.0 ?
    C32 C33 C34 . . 118.57(17) ?
    C34 C33 H33 . . 106.0 ?
    N7 C34 C33 . . 112.09(15) ?
    N7 C34 H34 . . 105.5 ?
    N7 C34 C35 . . 112.40(16) ?
    C33 C34 H34 . . 105.5 ?
    C35 C34 C33 . . 115.00(16) ?
    C35 C34 H34 . . 105.5 ?
    C34 C35 H35A . . 108.6 ?
    C34 C35 H35B . . 108.6 ?
    H35A C35 H35B . . 107.6 ?
    C36 C35 C34 . . 114.67(16) ?
    C36 C35 H35A . . 108.6 ?
    C36 C35 H35B . . 108.6 ?
    C35 C36 H36A . . 109.5 ?
    C35 C36 H36B . . 109.5 ?
    H36A C36 H36B . . 108.0 ?
    C37 C36 C35 . . 110.90(17) ?
    C37 C36 H36A . . 109.5 ?
    C37 C36 H36B . . 109.5 ?
    C36 C37 H37A . . 109.6 ?
    C36 C37 H37B . . 109.6 ?
    C36 C37 C38 . . 110.21(17) ?
    H37A C37 H37B . . 108.1 ?
    C38 C37 H37A . . 109.6 ?
    C38 C37 H37B . . 109.6 ?
    N7 C38 C37 . . 112.68(16) ?
    N7 C38 H38A . . 109.1 ?
    N7 C38 H38B . . 109.1 ?
    C37 C38 H38A . . 109.1 ?
    C37 C38 H38B . . 109.1 ?
    H38A C38 H38B . . 107.8 ?
    N7 C39 H39A . . 109.8 ?
    N7 C39 H39B . . 109.8 ?
    N7 C39 C40 . . 109.50(16) ?
    H39A C39 H39B . . 108.2 ?
    C40 C39 H39A . . 109.8 ?
    C40 C39 H39B . . 109.8 ?
    N8 C40 C39 . . 115.35(17) ?
    N8 C40 C41 . . 121.76(18) ?
    C41 C40 C39 . . 122.89(18) ?
    C40 C41 H41 . . 120.5 ?
    C40 C41 C42 . . 118.9(2) ?
    C42 C41 H41 . . 120.5 ?
    C41 C42 H42 . . 120.4 ?
    C43 C42 C41 . . 119.14(19) ?
    C43 C42 H42 . . 120.4 ?
    C42 C43 H43 . . 120.4 ?
    C44 C43 C42 . . 119.19(19) ?
    C44 C43 H43 . . 120.4 ?
    N8 C44 C43 . . 121.84(19) ?
    N8 C44 H44 . . 119.1 ?
    C43 C44 H44 . . 119.1 ?
    O6 Cl2 O5 . . 106.77(11) ?
    O6 Cl2 O7 . . 110.02(11) ?
    O6 Cl2 O8 . . 109.30(11) ?
    O7 Cl2 O5 . . 110.38(11) ?
    O8 Cl2 O5 . . 110.33(13) ?
    O8 Cl2 O7 . . 109.99(11) ?
    O13 Cl4 O16 . . 109.50(9) ?
    O14 Cl4 O13 . . 109.54(10) ?
    O14 Cl4 O16 . . 108.91(9) ?
    O15 Cl4 O13 . . 109.63(10) ?
    O15 Cl4 O14 . . 109.74(11) ?
    O15 Cl4 O16 . . 109.50(10) ?
loop_
    _geom_torsion_atom_site_label_1
    _geom_torsion_atom_site_label_2
    _geom_torsion_atom_site_label_3
    _geom_torsion_atom_site_label_4
    _geom_torsion_site_symmetry_1
    _geom_torsion_site_symmetry_2
    _geom_torsion_site_symmetry_3
    _geom_torsion_site_symmetry_4
    _geom_torsion
    _geom_torsion_publ_flag
    Cu1 N1 C1 C2 . . . . -175.28(14) ?
    Cu1 N1 C5 C4 . . . . 176.50(15) ?
    Cu1 N1 C5 C6 . . . . -3.5(2) ?
    Cu1 N2 C6 C5 . . . . 46.04(16) ?
    Cu1 N2 C7 C8 . . . . 173.81(12) ?
    Cu1 N2 C11 C10 . . . . -167.28(13) ?
    Cu1 N2 C11 C12 . . . . -36.51(17) ?
    Cu1 N3 C12 C11 . . . . -34.01(17) ?
    Cu1 N3 C12 C13 . . . . 93.82(15) ?
    Cu1 N3 C16 C15 . . . . -86.24(19) ?
    Cu1 N3 C17 C18 . . . . -52.50(15) ?
    Cu1 N4 C18 C17 . . . . -4.93(19) ?
    Cu1 N4 C18 C19 . . . . 175.14(15) ?
    Cu1 N4 C22 C21 . . . . -177.14(14) ?
    O2 Cl1 O1 Cu1 . . . . -54.85(14) ?
    O3 Cl1 O1 Cu1 . . . . -174.91(11) ?
    O4 Cl1 O1 Cu1 . . . . 64.99(14) ?
    N1 C1 C2 C3 . . . . -1.4(3) ?
    N1 C5 C6 N2 . . . . -30.3(2) ?
    N2 C7 C8 C9 . . . . -59.0(2) ?
    N2 C11 C12 N3 . . . . 47.6(2) ?
    N2 C11 C12 C13 . . . . -78.6(2) ?
    N3 C12 C13 C14 . . . . 52.1(2) ?
    N3 C17 C18 N4 . . . . 40.7(2) ?
    N3 C17 C18 C19 . . . . -139.32(19) ?
    N4 C18 C19 C20 . . . . 2.5(3) ?
    C1 N1 C5 C4 . . . . -1.0(3) ?
    C1 N1 C5 C6 . . . . 179.06(17) ?
    C1 C2 C3 C4 . . . . 0.3(3) ?
    C2 C3 C4 C5 . . . . 0.3(3) ?
    C3 C4 C5 N1 . . . . 0.0(3) ?
    C3 C4 C5 C6 . . . . 179.92(18) ?
    C4 C5 C6 N2 . . . . 149.75(18) ?
    C5 N1 C1 C2 . . . . 1.7(3) ?
    C6 N2 C7 C8 . . . . -74.19(19) ?
    C6 N2 C11 C10 . . . . 83.02(19) ?
    C6 N2 C11 C12 . . . . -146.20(16) ?
    C7 N2 C6 C5 . . . . -73.84(19) ?
    C7 N2 C11 C10 . . . . -40.5(2) ?
    C7 N2 C11 C12 . . . . 90.23(19) ?
    C7 C8 C9 C10 . . . . 57.4(2) ?
    C8 C9 C10 C11 . . . . -49.8(2) ?
    C9 C10 C11 N2 . . . . 41.2(2) ?
    C9 C10 C11 C12 . . . . -88.0(2) ?
    C10 C11 C12 N3 . . . . 178.10(15) ?
    C10 C11 C12 C13 . . . . 51.9(2) ?
    C11 N2 C6 C5 . . . . 159.35(15) ?
    C11 N2 C7 C8 . . . . 50.5(2) ?
    C11 C12 C13 C14 . . . . 176.20(16) ?
    C12 N3 C16 C15 . . . . 43.8(2) ?
    C12 N3 C17 C18 . . . . -166.32(15) ?
    C12 C13 C14 C15 . . . . -62.0(2) ?
    C13 C14 C15 C16 . . . . 60.5(2) ?
    C14 C15 C16 N3 . . . . -53.3(2) ?
    C16 N3 C12 C11 . . . . -169.10(15) ?
    C16 N3 C12 C13 . . . . -41.3(2) ?
    C16 N3 C17 C18 . . . . 70.58(18) ?
    C17 N3 C12 C11 . . . . 73.46(18) ?
    C17 N3 C12 C13 . . . . -158.70(16) ?
    C17 N3 C16 C15 . . . . 164.99(17) ?
    C17 C18 C19 C20 . . . . -177.39(18) ?
    C18 N4 C22 C21 . . . . 0.3(3) ?
    C18 C19 C20 C21 . . . . 0.2(3) ?
    C19 C20 C21 C22 . . . . -2.6(3) ?
    C20 C21 C22 N4 . . . . 2.4(3) ?
    C22 N4 C18 C17 . . . . 177.15(16) ?
    C22 N4 C18 C19 . . . . -2.8(3) ?
    Cu2 N5 C23 C24 . . . . 178.98(14) ?
    Cu2 N5 C27 C26 . . . . 179.37(15) ?
    Cu2 N5 C27 C28 . . . . -0.6(2) ?
    Cu2 N6 C28 C27 . . . . -44.90(16) ?
    Cu2 N6 C29 C30 . . . . -170.51(14) ?
    Cu2 N6 C33 C32 . . . . 110.08(15) ?
    Cu2 N6 C33 C34 . . . . -21.90(18) ?
    Cu2 N7 C34 C33 . . . . -38.73(17) ?
    Cu2 N7 C34 C35 . . . . -170.07(13) ?
    Cu2 N7 C38 C37 . . . . 174.97(13) ?
    Cu2 N7 C39 C40 . . . . 41.98(17) ?
    Cu2 N8 C40 C39 . . . . -5.7(2) ?
    Cu2 N8 C40 C41 . . . . 174.63(15) ?
    Cu2 N8 C44 C43 . . . . -174.34(15) ?
    O10 Cl3 O9 Cu2 . . . . -36.13(18) ?
    O11 Cl3 O9 Cu2 . . . . -156.04(13) ?
    O12 Cl3 O9 Cu2 . . . . 84.32(16) ?
    N5 C23 C24 C25 . . . . 1.6(3) ?
    N5 C27 C28 N6 . . . . 32.0(2) ?
    N6 C29 C30 C31 . . . . 58.1(2) ?
    N6 C33 C34 N7 . . . . 40.4(2) ?
    N6 C33 C34 C35 . . . . 170.37(16) ?
    N7 C34 C35 C36 . . . . 45.8(2) ?
    N7 C39 C40 N8 . . . . -25.4(2) ?
    N7 C39 C40 C41 . . . . 154.29(18) ?
    N8 C40 C41 C42 . . . . 1.3(3) ?
    C23 N5 C27 C26 . . . . -0.9(3) ?
    C23 N5 C27 C28 . . . . 179.11(17) ?
    C23 C24 C25 C26 . . . . -0.9(3) ?
    C24 C25 C26 C27 . . . . -0.6(3) ?
    C25 C26 C27 N5 . . . . 1.5(3) ?
    C25 C26 C27 C28 . . . . -178.48(18) ?
    C26 C27 C28 N6 . . . . -147.94(18) ?
    C27 N5 C23 C24 . . . . -0.7(3) ?
    C28 N6 C29 C30 . . . . 77.5(2) ?
    C28 N6 C33 C32 . . . . -137.26(17) ?
    C28 N6 C33 C34 . . . . 90.76(18) ?
    C29 N6 C28 C27 . . . . 72.24(19) ?
    C29 N6 C33 C32 . . . . -13.6(2) ?
    C29 N6 C33 C34 . . . . -145.58(16) ?
    C29 C30 C31 C32 . . . . -8.0(3) ?
    C30 C31 C32 C33 . . . . -50.1(2) ?
    C31 C32 C33 N6 . . . . 62.5(2) ?
    C31 C32 C33 C34 . . . . -170.86(17) ?
    C32 C33 C34 N7 . . . . -87.4(2) ?
    C32 C33 C34 C35 . . . . 42.6(2) ?
    C33 N6 C28 C27 . . . . -163.14(15) ?
    C33 N6 C29 C30 . . . . -46.4(2) ?
    C33 C34 C35 C36 . . . . -84.0(2) ?
    C34 N7 C38 C37 . . . . 54.4(2) ?
    C34 N7 C39 C40 . . . . 156.41(16) ?
    C34 C35 C36 C37 . . . . -50.2(2) ?
    C35 C36 C37 C38 . . . . 54.9(2) ?
    C36 C37 C38 N7 . . . . -58.0(2) ?
    C38 N7 C34 C33 . . . . 84.1(2) ?
    C38 N7 C34 C35 . . . . -47.2(2) ?
    C38 N7 C39 C40 . . . . -76.89(19) ?
    C39 N7 C34 C33 . . . . -150.87(16) ?
    C39 N7 C34 C35 . . . . 77.8(2) ?
    C39 N7 C38 C37 . . . . -71.0(2) ?
    C39 C40 C41 C42 . . . . -178.41(19) ?
    C40 N8 C44 C43 . . . . 2.7(3) ?
    C40 C41 C42 C43 . . . . 0.7(3) ?
    C41 C42 C43 C44 . . . . -0.9(3) ?
    C42 C43 C44 N8 . . . . -0.8(3) ?
    C44 N8 C40 C39 . . . . 176.75(17) ?
    C44 N8 C40 C41 . . . . -2.9(3) ?
loop_
    _geom_hbond_atom_site_label_D
    _geom_hbond_atom_site_label_H
    _geom_hbond_atom_site_label_A
    _geom_hbond_site_symmetry_A
    _geom_hbond_distance_DH
    _geom_hbond_distance_HA
    _geom_hbond_distance_DA
    _geom_hbond_angle_DHA
    C2 H2 O8 . 0.95 2.62 3.259(3) 124.9
    C3 H3 O7 3_565 0.95 2.55 3.265(3) 132.7
    C6 H6A O3 2 0.99 2.58 3.259(2) 125.4
    C11 H11 O8 2 1.00 2.38 3.179(3) 136.7
    C12 H12 O6 4_576 1.00 2.40 3.236(2) 140.9
    C17 H17B O4 2 0.99 2.57 3.291(2) 129.8
    C23 H23 O13 . 0.95 2.43 3.162(3) 133.7
    C25 H25 O5 . 0.95 2.31 3.164(3) 149.0
    C26 H26 O7 . 0.95 2.50 3.269(3) 138.0
    C28 H28B O12 2_655 0.99 2.57 3.225(3) 123.6
    C34 H34 O15 2_655 1.00 2.42 3.182(2) 132.1
    C43 H43 O14 . 0.95 2.47 3.084(3) 122.3
_shelx_hkl_file
;
   0   0  -3    0.06    0.15
   0   0  -3   -0.07    0.10
   0   0  -3    0.17    0.15
   0   0  -3    0.24    0.14
   0   0  -3    0.24    0.13
   0   0   3    0.07    0.16
   0   0   3   -0.09    0.13
   0   0  -4  194.30    0.96
   0   0  -4  184.41    1.35
   0   0  -4  187.41    1.37
   0   0  -4  181.82    1.18
   0   0   4  182.20    1.45
   0   0   4  193.00    0.95
   0   0   4  178.19    1.33
   0   0   4  184.27    1.20
   0   0  -5   -0.09    0.27
   0   0  -5   -0.15    0.18
   0   0  -5    0.43    0.26
   0   0  -5   -0.25    0.25
   0   0  -5    0.55    0.24
   0   0   5   -0.04    0.18
   0   0   5    0.22    0.24
   0   0  -6    0.69    0.31
   0   0  -6    0.39    0.20
   0   0  -6    0.75    0.27
   0   0  -6    0.51    0.30
   0   0  -6    0.42    0.25
   0   0   6    0.55    0.33
   0   0   6    0.83    0.20
   0   0   6    0.93    0.33
   0   0   6    0.90    0.27
   0   0  -7   -0.29    0.30
   0   0  -7    0.18    0.22
   0   0  -7    0.30    0.27
   0   0  -7    0.47    0.32
   0   0  -7    0.31    0.26
   0   0   7   -0.03    0.35
   0   0   7    0.20    0.21
   0   0   7    0.13    0.24
   0   0   7   -0.07    0.25
   0   0   7   -0.01    0.27
   0   0  -8  719.17    3.96
   0   0  -8  774.29    2.62
   0   0  -8  771.45    3.84
   0   0  -8  759.92    3.83
   0   0  -8  752.47    3.34
   0   0   8  730.31    4.03
   0   0   8  770.22    2.61
   0   0   8  737.95    3.79
   0   0   8  710.00    3.73
   0   0   8  736.22    3.53
   0   0  -9    0.47    0.37
   0   0  -9    0.14    0.27
   0   0  -9   -0.53    0.29
   0   0  -9    0.38    0.39
   0   0  -9   -0.10    0.31
   0   0   9   -0.51    0.35
   0   0   9   -0.27    0.23
   0   0   9   -0.35    0.30
   0   0   9    0.23    0.35
   0   0   9    0.37    0.33
   0   0 -10   91.26    1.69
   0   0 -10   95.03    1.10
   0   0 -10   87.57    1.54
   0   0 -10   92.00    1.64
   0   0 -10   87.76    1.40
   0   0  10   91.86    1.08
   0   0  10   87.23    1.58
   0   0  10   92.26    1.61
   0   0  10   90.26    1.41
   0   0 -11    0.04    0.37
   0   0 -11   -0.04    0.31
   0   0 -11    0.07    0.38
   0   0 -11   -0.30    0.45
   0   0 -11   -0.86    0.37
   0   0  11   -0.27    0.42
   0   0  11    0.10    0.29
   0   0  11   -0.13    0.36
   0   0  11    0.13    0.47
   0   0  11   -0.13    0.38
   0   0 -12   70.88    1.65
   0   0 -12   70.50    1.13
   0   0 -12   73.17    1.59
   0   0 -12   73.54    1.69
   0   0 -12   65.03    1.42
   0   0  12   69.64    1.71
   0   0  12   72.83    1.10
   0   0  12   72.98    1.63
   0   0  12   75.05    1.69
   0   0  12   74.16    1.45
   0   0 -13   -0.20    0.46
   0   0 -13    0.26    0.49
   0   0 -13    0.28    0.58
   0   0 -13    0.26    0.54
   0   0  13   -0.70    0.50
   0   0  13    0.28    0.38
   0   0  13   -0.10    0.48
   0   0  13    0.06    0.47
   0   0 -14   14.18    1.07
   0   0 -14   15.69    1.17
   0   0 -14   15.83    1.30
   0   0 -14   14.18    1.16
   0   0  14   17.61    1.25
   0   0  14   15.27    0.78
   0   0  14   15.58    1.16
   0   0  14   16.34    1.07
   0   0 -15    1.11    0.56
   0   0 -15    0.14    0.45
   0   0 -15   -1.76    0.63
   0   0 -15   -0.67    0.69
   0   0 -15    0.00    0.67
   0   0  15    1.41    0.59
   0   0  15   -0.36    0.46
   0   0  15    0.10    0.64
   0   0  15    0.92    0.58
   0   0  15   -0.52    0.54
   0   0 -16    5.87    0.72
   0   0 -16    5.60    0.60
   0   0 -16    6.10    0.90
   0   0 -16    7.42    1.04
   0   0 -16    4.75    0.89
   0   0  16    5.48    0.91
   0   0  16    6.12    0.63
   0   0  16    5.55    0.91
   0   0  16    6.55    0.89
   0   0  16    6.08    0.82
   0   0 -17    0.33    0.48
   0   0 -17   -0.64    0.85
   0   0 -17   -0.36    0.74
   0   0 -17   -0.41    0.85
   0   0  17   -0.95    0.67
   0   0  17    0.79    0.54
   0   0  17    0.27    0.87
   0   0  17    0.13    0.71
   0   0  17    0.17    0.67
   0   0 -18   13.66    0.90
   0   0 -18   13.28    1.38
   0   0 -18   12.27    1.26
   0   0  18   11.32    1.17
   0   0  18   12.54    1.01
   0   0  18   12.81    1.30
   0   0  18   13.30    1.49
   0   0  18   13.31    1.38
   0   0 -19    0.12    1.09
   0   0 -19   -0.46    1.07
   0   0  19    1.24    0.83
   0   0  19   -0.04    0.62
   0   0  19    0.50    1.04
   0   0  19   -0.14    0.77
   0   0  19   -0.71    0.78
   0   0 -20    6.06    1.50
   0   0 -20    2.64    1.30
   0   0  20    5.04    1.20
   0   0  20    3.52    0.70
   0   0  20    3.95    1.31
   0   0  20    4.28    1.10
   0   0  20    3.27    0.98
   0   0 -21   -0.53    1.48
   0   0 -21    0.84    1.42
   0   0  21    0.19    0.99
   0   0  21    0.39    1.02
   0   0  21    0.20    0.99
   0   0  22    6.87    1.28
   0   0  22    4.94    1.31
   0   0  22    6.49    1.26
   0   0  23    2.07    1.25
   0   0  23    2.30    1.25
   0   0  23    0.93    1.35
   0   0  24   10.61    1.70
   0   0  24    6.88    1.65
   0   0  24    8.76    1.62
   0   0  25   -1.04    1.59
   0   0  25   -2.17    1.41
   0  -1  -3  182.26    1.20
   0  -1  -3  194.10    0.79
   0  -1  -3  248.80    1.70
   0  -1  -3  192.31    1.31
   0  -1  -3  186.95    1.26
   0  -1   3  180.12    1.27
   0  -1   3  182.95    1.09
   0  -1   3  188.93    1.17
   0  -1   3  188.97    0.75
   0   1  -3  180.53    1.26
   0   1  -3  188.76    1.10
   0   1  -3  189.04    1.16
   0   1  -3  185.17    1.15
   0   1  -3  186.05    0.73
   0   1   3  183.78    1.22
   0   1   3  190.22    0.79
   0   1   3  188.20    1.28
   0  -1  -4   67.10    0.92
   0  -1  -4   71.31    0.55
   0  -1  -4   70.06    0.94
   0  -1  -4   67.89    0.90
   0  -1   4   66.16    0.96
   0  -1   4   70.48    0.77
   0  -1   4   72.80    0.88
   0  -1   4   71.07    0.62
   0   1  -4   67.66    0.95
   0   1  -4   71.25    0.78
   0   1  -4   69.67    0.86
   0   1  -4   71.27    0.87
   0   1  -4   68.38    0.60
   0   1   4   68.47    0.93
   0   1   4   71.96    0.55
   0   1   4   70.79    0.95
   0   1   4   92.74    1.24
   0   1   4   69.69    0.94
   0  -1  -5  769.17    3.18
   0  -1  -5  802.62    1.89
   0  -1  -5 1027.14    4.22
   0  -1  -5  804.28    3.26
   0  -1  -5  771.33    3.03
   0  -1   5  790.11    2.56
   0  -1   5  777.07    3.05
   0  -1   5  775.80    2.23
   0   1  -5  761.17    3.26
   0   1  -5  800.16    2.58
   0   1  -5  775.75    2.97
   0   1  -5  777.38    2.98
   0   1  -5  748.24    2.19
   0   1   5  807.93    1.90
   0   1   5  785.68    3.22
   0   1   5  776.16    3.06
   0  -1  -6   53.17    1.03
   0  -1  -6   54.32    0.60
   0  -1  -6   52.15    0.99
   0  -1  -6   53.98    1.02
   0  -1  -6   51.70    0.93
   0  -1   6   49.86    1.04
   0  -1   6   54.08    0.79
   0  -1   6   53.48    0.97
   0  -1   6   54.17    0.74
   0   1  -6   52.69    1.06
   0   1  -6   54.34    0.81
   0   1  -6   52.43    0.93
   0   1  -6   52.16    0.95
   0   1  -6   51.62    0.73
   0   1   6   50.10    1.02
   0   1   6   54.72    0.60
   0   1   6   52.05    1.02
   0   1   6   53.88    1.02
   0  -1  -7   88.41    1.36
   0  -1  -7   93.12    0.81
   0  -1  -7   93.54    1.36
   0  -1  -7   90.74    1.37
   0  -1  -7   91.91    1.27
   0  -1   7   86.75    1.40
   0  -1   7   92.36    1.05
   0  -1   7   90.60    1.29
   0  -1   7   92.01    1.03
   0   1  -7   91.28    1.05
   0   1  -7   91.60    1.27
   0   1  -7   91.46    1.30
   0   1  -7   86.20    1.00
   0   1   7   87.21    1.38
   0   1   7   94.68    0.82
   0   1   7   92.51    1.38
   0   1   7   93.15    1.38
   0   1   7   91.15    1.29
   0  -1  -8   56.72    1.20
   0  -1  -8   60.39    0.73
   0  -1  -8   58.56    1.18
   0  -1  -8   57.19    1.20
   0  -1  -8   57.28    1.09
   0  -1   8   54.07    1.23
   0  -1   8   59.51    0.92
   0  -1   8   54.54    1.13
   0  -1   8   56.86    0.92
   0   1  -8   49.10    1.15
   0   1  -8   59.20    0.92
   0   1  -8   57.25    1.10
   0   1  -8   57.29    1.16
   0   1  -8   53.85    0.90
   0   1   8   57.06    1.23
   0   1   8   59.48    0.73
   0   1   8   59.94    1.24
   0   1   8   58.37    1.22
   0   1   8   56.24    1.13
   0  -1  -9    4.96    0.53
   0  -1  -9    6.03    0.43
   0  -1  -9    5.11    0.52
   0  -1  -9    5.70    0.59
   0  -1  -9    5.97    0.64
   0  -1   9    4.41    0.53
   0  -1   9    6.40    0.53
   0  -1   9    5.47    0.64
   0   1  -9    6.86    0.71
   0   1  -9    5.77    0.55
   0   1  -9    5.10    0.55
   0   1  -9    5.95    0.69
   0   1  -9    5.12    0.55
   0   1   9    4.63    0.53
   0   1   9    6.32    0.42
   0   1   9    5.96    0.69
   0   1   9    5.77    0.71
   0   1   9    5.49    0.54
   0  -1 -10   47.36    1.25
   0  -1 -10   47.95    0.76
   0  -1 -10   45.03    1.22
   0  -1 -10   44.69    1.26
   0  -1 -10   44.17    1.14
   0  -1  10   45.12    1.29
   0  -1  10   45.91    0.92
   0  -1  10   46.35    1.19
   0  -1  10   47.42    1.00
   0   1 -10   45.52    1.25
   0   1 -10   46.38    1.13
   0   1 -10   44.14    1.22
   0   1 -10   44.00    0.98
   0   1  10   44.21    1.26
   0   1  10   47.72    0.75
   0   1  10   45.19    1.25
   0   1  10   47.15    1.28
   0   1  10   47.11    1.18
   0  -1 -11   17.89    0.90
   0  -1 -11   16.05    0.58
   0  -1 -11   18.30    0.98
   0  -1 -11   15.71    1.03
   0  -1 -11   15.21    0.93
   0  -1  11   15.40    0.98
   0  -1  11   16.34    0.74
   0  -1  11   14.91    0.88
   0  -1  11   16.25    0.78
   0   1 -11   14.97    0.92
   0   1 -11   14.92    0.75
   0   1 -11   15.50    0.83
   0   1 -11   14.86    1.00
   0   1 -11   14.42    0.82
   0   1  11   14.10    0.95
   0   1  11   15.95    0.58
   0   1  11   15.89    0.98
   0   1  11   16.27    0.98
   0   1  11   15.77    0.92
   0  -1 -12  110.03    1.98
   0  -1 -12  115.64    1.18
   0  -1 -12  114.70    2.01
   0  -1 -12  112.99    2.04
   0  -1 -12  108.87    1.84
   0  -1  12  106.58    2.05
   0  -1  12  113.73    1.46
   0  -1  12  110.75    1.91
   0  -1  12  111.43    1.59
   0   1 -12  106.42    2.01
   0   1 -12  115.55    1.44
   0   1 -12  113.53    1.89
   0   1 -12  110.30    1.96
   0   1 -12  106.21    1.58
   0   1  12  112.90    2.09
   0   1  12  115.57    1.18
   0   1  12  115.72    2.03
   0   1  12  114.04    2.04
   0   1  12  115.87    1.87
   0  -1 -13   70.83    1.69
   0  -1 -13   71.77    1.01
   0  -1 -13   74.15    1.77
   0  -1 -13   70.55    1.78
   0  -1 -13   70.07    1.65
   0  -1  13   70.29    1.82
   0  -1  13   70.63    1.26
   0  -1  13   71.39    1.67
   0  -1  13   70.35    1.40
   0   1 -13   65.81    1.73
   0   1 -13   71.03    1.23
   0   1 -13   71.12    1.66
   0   1 -13   70.29    1.77
   0   1 -13   68.15    1.44
   0   1  13   71.67    1.84
   0   1  13   71.40    1.02
   0   1  13   71.05    1.77
   0   1  13   72.76    1.81
   0   1  13   70.33    1.61
   0  -1 -14   43.91    1.46
   0  -1 -14   45.51    0.91
   0  -1 -14   43.34    1.56
   0  -1 -14   44.15    1.64
   0  -1 -14   42.03    1.51
   0  -1  14   40.09    1.55
   0  -1  14   43.90    1.13
   0  -1  14   45.03    1.50
   0  -1  14   45.62    1.28
   0   1 -14   43.51    1.08
   0   1 -14   44.76    1.48
   0   1 -14   43.79    1.60
   0   1 -14   40.79    1.33
   0   1  14   43.64    1.63
   0   1  14   43.37    0.92
   0   1  14   45.03    1.56
   0   1  14   45.41    1.63
   0   1  14   43.71    1.45
   0  -1 -15    9.27    1.06
   0  -1 -15    6.40    0.67
   0  -1 -15    5.57    0.93
   0  -1 -15    6.86    0.92
   0  -1 -15    6.71    0.89
   0  -1  15    5.35    0.78
   0  -1  15    7.75    0.91
   0  -1  15    8.55    0.93
   0  -1  15    6.96    0.72
   0   1 -15    5.69    0.77
   0   1 -15    6.15    0.60
   0   1 -15    7.81    0.89
   0   1 -15    7.01    0.99
   0   1 -15    6.28    0.78
   0   1  15    6.70    0.88
   0   1  15    7.80    0.71
   0   1  15    8.14    0.96
   0   1  15    6.70    0.88
   0   1  15    6.57    0.84
   0  -1 -16    5.63    0.71
   0  -1 -16    4.44    0.51
   0  -1 -16    3.28    0.85
   0  -1 -16    4.66    0.93
   0  -1 -16    4.45    0.94
   0  -1  16    4.74    0.86
   0  -1  16    4.67    0.67
   0  -1  16    3.78    0.85
   0  -1  16    4.00    0.77
   0  -1  16    3.76    0.70
   0   1 -16    4.77    0.60
   0   1 -16    2.94    0.81
   0   1 -16    4.26    0.94
   0   1 -16    3.99    0.82
   0   1  16    3.79    0.82
   0   1  16    4.65    0.54
   0   1  16    5.33    0.91
   0   1  16    3.20    0.82
   0   1  16    5.05    0.83
   0  -1 -17   74.05    1.15
   0  -1 -17   71.67    2.30
   0  -1 -17   73.82    2.40
   0  -1 -17   68.68    2.10
   0  -1  17   71.27    2.26
   0  -1  17   72.55    1.51
   0  -1  17   53.89    2.08
   0  -1  17   73.10    2.09
   0  -1  17   73.67    1.76
   0   1 -17   72.11    1.41
   0   1 -17   66.15    2.08
   0   1 -17   74.56    2.31
   0   1 -17   69.11    1.92
   0   1  17   74.46    2.29
   0   1  17   72.22    1.18
   0   1  17   75.47    2.20
   0   1  17   73.09    1.98
   0  -1 -18   -0.20    1.04
   0  -1 -18    0.73    1.03
   0  -1 -18    1.16    1.05
   0  -1  18    0.97    0.74
   0  -1  18    1.24    0.68
   0  -1  18    0.40    0.93
   0  -1  18    0.77    0.73
   0  -1  18    0.30    0.70
   0   1 -18    1.16    0.58
   0   1 -18    1.03    1.03
   0   1 -18    0.36    0.86
   0   1  18    0.45    0.75
   0   1  18    0.40    0.50
   0   1  18    0.49    0.97
   0   1  18    2.07    0.84
   0   1  18    0.48    0.80
   0  -1 -19    8.01    1.31
   0  -1 -19    8.40    1.39
   0  -1  19   12.22    1.50
   0  -1  19    7.43    0.86
   0  -1  19    5.08    1.24
   0  -1  19    9.82    1.17
   0  -1  19    9.41    1.03
   0   1 -19    9.34    1.09
   0   1 -19    9.01    1.30
   0   1 -19    9.08    1.20
   0   1  19    8.19    1.15
   0   1  19    7.93    1.27
   0   1  19    9.50    1.24
   0   1  19    8.96    1.13
   0  -1 -20    7.05    1.50
   0  -1 -20    3.88    1.39
   0  -1  20    4.97    1.10
   0  -1  20    3.86    0.83
   0  -1  20    4.26    1.03
   0  -1  20    5.53    0.99
   0   1 -20    5.93    0.79
   0   1 -20    4.53    1.34
   0   1 -20    4.08    1.25
   0   1  20    3.70    1.08
   0   1  20    4.30    1.32
   0   1  20    5.30    1.15
   0   1  20    4.26    1.04
   0  -1 -21    4.81    1.51
   0  -1 -21    1.90    1.58
   0  -1  21    3.99    1.21
   0  -1  21    6.22    1.23
   0  -1  21    4.80    1.10
   0   1 -21    4.82    0.77
   0   1 -21    3.13    1.40
   0   1  21    5.78    1.24
   0   1  21    4.77    1.21
   0   1  21    3.09    1.14
   0  -1  22   10.47    1.46
   0  -1  22   11.90    1.44
   0  -1  22   12.05    1.35
   0   1  22   13.71    1.58
   0   1  22    9.40    1.44
   0   1  22   11.77    1.44
   0  -1  23   10.50    1.56
   0  -1  23    9.57    1.54
   0  -1  23   11.21    1.44
   0   1  23    9.97    1.54
   0   1  23    9.83    1.52
   0   1  23   12.10    1.60
   0  -1  24    3.49    1.43
   0  -1  24    1.96    1.44
   0   1  24    1.94    1.47
   0   1  24    3.03    1.56
   0   1  24    2.21    1.52
   0  -1  25    2.20    1.56
   0  -1  25    3.00    1.54
   0   1  25   -0.59    1.70
   0   1  25    2.46    1.67
   0   1  25   -0.63    1.75
   0  -2   0   37.44    0.56
   0   2   0   37.91    0.31
   0   2   0   38.49    0.55
   0   2   0   34.91    0.48
   0  -2  -1  326.59    1.46
   0  -2   1  329.38    1.46
   0   2  -1  324.52    1.15
   0   2  -1  325.17    1.62
   0   2  -1  350.93    1.51
   0   2  -1  317.72    1.09
   0   2   1  334.88    1.60
   0   2   1  325.52    1.55
   0  -2  -2   80.08    0.66
   0  -2  -2   79.19    0.72
   0  -2  -2   79.27    0.89
   0  -2  -2   81.32    0.90
   0  -2  -2   79.34    0.90
   0  -2   2   76.42    0.74
   0  -2   2   76.71    0.86
   0  -2   2   78.40    0.79
   0  -2   2   33.49    0.29
   0   2  -2   75.52    0.74
   0   2  -2   79.54    0.78
   0   2  -2   79.43    0.78
   0   2  -2   73.68    0.40
   0   2   2   80.15    0.67
   0   2   2   78.83    0.73
   0   2   2   78.65    0.89
   0   2   2   78.21    0.88
   0  -2  -3  196.48    1.24
   0  -2  -3  193.15    1.50
   0  -2   3  189.27    1.36
   0  -2   3  198.60    1.41
   0  -2   3  194.63    1.30
   0   2  -3  192.13    1.35
   0   2  -3  193.36    1.40
   0   2  -3  200.81    1.32
   0   2  -3  195.55    1.30
   0   2   3  198.08    1.25
   0   2   3  198.44    1.10
   0   2   3  204.19    1.11
   0   2   3  199.41    1.52
   0   2   3  201.54    1.52
   0   2   3  195.61    1.52
   0  -2  -4  306.09    1.79
   0  -2  -4  314.47    2.04
   0  -2  -4  328.78    2.10
   0  -2  -4  313.58    2.04
   0  -2   4  300.98    1.92
   0  -2   4  315.92    1.85
   0   2  -4  301.73    1.92
   0   2  -4  313.02    1.85
   0   2  -4  317.67    1.81
   0   2  -4  307.21    1.77
   0   2   4  310.83    1.81
   0   2   4  324.71    1.38
   0   2   4  323.11    2.08
   0   2   4  315.02    2.05
   0   2   4  306.22    2.17
   0  -2  -5    5.21    0.49
   0  -2  -5    5.22    0.54
   0  -2  -5    5.77    0.52
   0  -2   5    5.55    0.46
   0  -2   5    4.73    0.50
   0  -2   5    5.22    0.26
   0   2  -5    4.07    0.51
   0   2  -5    5.45    0.48
   0   2  -5    5.78    0.48
   0   2  -5    5.57    0.47
   0   2  -5    5.69    0.27
   0   2   5    4.74    0.50
   0   2   5    5.43    0.33
   0   2   5    6.37    0.66
   0   2   5    4.95    0.59
   0  -2  -6   45.66    0.95
   0  -2  -6   46.24    0.59
   0  -2  -6   45.93    0.99
   0  -2  -6   48.09    1.05
   0  -2  -6   44.45    0.96
   0  -2   6   43.14    1.01
   0  -2   6   45.34    0.85
   0  -2   6   45.79    0.92
   0  -2   6   46.11    0.56
   0   2  -6   42.95    0.95
   0   2  -6   44.88    0.85
   0   2  -6   45.63    0.90
   0   2  -6   46.52    0.88
   0   2  -6   43.91    0.56
   0   2   6   44.53    0.96
   0   2   6   47.77    0.61
   0   2   6   44.44    1.01
   0   2   6   62.70    1.36
   0   2   6   44.60    1.02
   0  -2  -7  170.16    1.81
   0  -2  -7  177.73    1.10
   0  -2  -7  174.28    1.90
   0  -2  -7  177.10    1.94
   0  -2  -7  175.59    1.83
   0  -2   7  164.04    1.89
   0  -2   7  170.05    1.56
   0  -2   7  171.13    1.73
   0  -2   7  174.06    1.15
   0   2  -7  168.92    1.87
   0   2  -7  172.14    1.70
   0   2  -7  170.21    1.71
   0   2  -7  165.60    1.13
   0   2   7  169.18    1.83
   0   2   7  178.96    1.11
   0   2   7  176.54    1.94
   0   2   7  174.70    1.92
   0   2   7  171.54    1.86
   0  -2  -8    9.31    0.65
   0  -2  -8    9.25    0.41
   0  -2  -8    8.95    0.70
   0  -2  -8    9.20    0.61
   0  -2   8    7.94    0.75
   0  -2   8   10.61    0.61
   0  -2   8    8.62    0.64
   0  -2   8    8.82    0.46
   0   2  -8    7.07    0.62
   0   2  -8    9.04    0.63
   0   2  -8    9.84    0.59
   0   2  -8    9.20    0.66
   0   2  -8    8.69    0.46
   0   2   8    9.16    0.71
   0   2   8   10.08    0.43
   0   2   8   13.16    0.99
   0   2   8    9.65    0.77
   0   2   8    9.30    0.72
   0  -2  -9  329.31    2.83
   0  -2  -9  346.49    1.62
   0  -2  -9  406.81    3.53
   0  -2  -9  290.27    2.59
   0  -2   9  323.51    2.96
   0  -2   9  343.57    2.36
   0  -2   9  334.34    2.70
   0  -2   9  341.95    1.95
   0   2  -9  324.84    2.90
   0   2  -9  344.50    2.37
   0   2  -9  344.02    2.69
   0   2  -9  336.98    2.70
   0   2  -9  324.96    1.90
   0   2   9  326.05    2.87
   0   2   9  348.15    1.64
   0   2   9  332.95    2.92
   0   2   9  335.41    2.92
   0   2   9  334.04    2.80
   0  -2 -10   66.12    1.43
   0  -2 -10   68.14    0.82
   0  -2 -10   67.40    1.49
   0  -2 -10   66.91    1.53
   0  -2 -10   64.56    1.39
   0  -2  10   67.33    1.56
   0  -2  10   70.28    1.22
   0  -2  10   68.24    1.39
   0  -2  10   67.13    1.04
   0   2 -10   67.14    1.46
   0   2 -10   68.65    1.21
   0   2 -10   68.90    1.33
   0   2 -10   65.38    1.40
   0   2 -10   65.36    1.02
   0   2  10   66.28    1.49
   0   2  10   69.60    0.84
   0   2  10   70.36    1.53
   0   2  10   67.21    1.43
   0  -2 -11   11.38    0.82
   0  -2 -11   10.15    0.50
   0  -2 -11   12.44    0.95
   0  -2 -11   11.92    1.02
   0  -2 -11   11.84    0.94
   0  -2  11   10.49    0.94
   0  -2  11   11.91    0.76
   0  -2  11   11.05    0.84
   0   2 -11   10.24    0.80
   0   2 -11   10.32    0.73
   0   2 -11   10.71    0.72
   0   2 -11   12.76    0.95
   0   2 -11   10.97    0.69
   0   2  11   10.82    0.93
   0   2  11   12.03    0.53
   0   2  11   12.05    0.96
   0   2  11   10.69    0.99
   0   2  11   10.86    0.91
   0  -2 -12  125.72    2.11
   0  -2 -12  125.00    1.12
   0  -2 -12  123.05    2.15
   0  -2 -12  124.24    2.19
   0  -2 -12  123.33    2.06
   0  -2  12  121.10    2.19
   0  -2  12  125.53    1.68
   0  -2  12  125.70    2.01
   0  -2  12  126.85    1.53
   0   2 -12  117.82    2.05
   0   2 -12  125.07    1.67
   0   2 -12  125.42    1.96
   0   2 -12  126.93    2.07
   0   2 -12  120.80    1.52
   0   2  12  119.82    2.15
   0   2  12  127.88    1.15
   0   2  12  124.99    2.16
   0   2  12  125.34    2.18
   0   2  12  124.75    2.05
   0  -2 -13   16.40    1.09
   0  -2 -13   14.53    0.59
   0  -2 -13   14.10    1.19
   0  -2 -13   17.14    1.27
   0  -2 -13   14.40    1.14
   0  -2  13   14.11    1.10
   0  -2  13   16.53    0.95
   0  -2  13   16.16    1.04
   0  -2  13   15.27    0.83
   0   2 -13   13.76    0.96
   0   2 -13   14.51    0.88
   0   2 -13   14.11    0.97
   0   2 -13   15.66    1.15
   0   2 -13   14.21    0.89
   0   2  13   15.66    1.18
   0   2  13   15.13    0.61
   0   2  13   16.41    1.16
   0   2  13   14.46    1.22
   0   2  13   15.58    1.08
   0  -2 -14    0.98    0.59
   0  -2 -14    1.29    0.35
   0  -2 -14    1.24    0.68
   0  -2 -14    0.78    0.68
   0  -2 -14    0.46    0.72
   0  -2  14    0.47    0.57
   0  -2  14    1.41    0.55
   0  -2  14    0.94    0.46
   0  -2  14    0.63    0.47
   0   2 -14    1.59    0.56
   0   2 -14    1.63    0.52
   0   2 -14    1.27    0.53
   0   2 -14    0.19    0.68
   0   2 -14    0.94    0.53
   0   2  14    1.39    0.65
   0   2  14    1.24    0.36
   0   2  14    1.79    0.64
   0   2  14    0.02    0.67
   0   2  14   -0.09    0.60
   0  -2 -15    7.57    0.88
   0  -2 -15    6.42    0.56
   0  -2 -15    6.45    0.98
   0  -2 -15    6.63    0.94
   0  -2 -15    6.91    0.96
   0  -2  15    6.26    0.91
   0  -2  15    6.61    0.74
   0  -2  15    5.21    0.72
   0  -2  15    7.14    0.69
   0   2 -15    8.26    1.03
   0   2 -15    7.56    0.70
   0   2 -15    7.18    0.85
   0   2 -15    6.82    0.93
   0   2 -15    7.24    0.78
   0   2  15    6.24    0.85
   0   2  15    5.54    0.61
   0   2  15    7.09    0.94
   0   2  15    6.49    0.92
   0   2  15    5.17    0.83
   0  -2 -16   32.97    1.71
   0  -2 -16   32.17    1.82
   0  -2 -16   34.86    1.86
   0  -2 -16   31.73    1.74
   0  -2  16   31.57    1.62
   0  -2  16   33.63    1.31
   0  -2  16   32.53    1.47
   0  -2  16   34.60    1.25
   0   2 -16   33.93    1.54
   0   2 -16   33.42    1.22
   0   2 -16   31.11    1.55
   0   2 -16   33.06    1.75
   0   2 -16   30.40    1.34
   0   2  16   33.93    1.69
   0   2  16   34.76    1.68
   0   2  16   32.77    1.82
   0   2  16   35.49    1.60
   0  -2 -17   70.49    2.36
   0  -2 -17   76.20    2.43
   0  -2 -17   69.04    2.20
   0  -2  17   77.20    2.24
   0  -2  17   74.06    1.69
   0  -2  17   77.80    2.11
   0  -2  17   79.71    1.69
   0   2 -17   77.76    1.61
   0   2 -17   70.85    2.15
   0   2 -17   76.31    2.32
   0   2 -17   72.83    1.77
   0   2  17   78.01    2.31
   0   2  17   78.24    2.24
   0   2  17   80.38    2.42
   0   2  17   79.50    2.15
   0  -2 -18    0.16    1.13
   0  -2 -18    1.25    1.05
   0  -2 -18    0.20    1.08
   0  -2  18    3.00    0.85
   0  -2  18    1.28    0.75
   0  -2  18   -0.25    0.72
   0  -2  18    1.02    0.74
   0   2 -18    0.00    0.64
   0   2 -18    1.69    1.01
   0   2 -18    1.79    0.88
   0   2  18    1.61    0.87
   0   2  18    1.18    0.78
   0   2  18    0.34    1.08
   0   2  18   -0.02    0.78
   0  -2 -19   64.58    2.67
   0  -2 -19   62.63    2.64
   0  -2  19   67.94    2.37
   0  -2  19   59.17    1.73
   0  -2  19   65.31    2.25
   0  -2  19   64.36    1.80
   0   2 -19   65.17    1.63
   0   2 -19   64.03    2.59
   0   2 -19   59.54    2.02
   0   2  19   63.27    2.39
   0   2  19   57.94    2.33
   0   2  19   61.70    2.65
   0   2  19   62.70    2.19
   0  -2 -20   21.75    2.37
   0  -2 -20   14.29    1.75
   0  -2  20   21.34    1.90
   0  -2  20   15.90    1.57
   0  -2  20   20.94    1.82
   0  -2  20   18.46    1.49
   0   2 -20   20.48    1.36
   0   2 -20   20.00    2.36
   0   2 -20   21.32    1.89
   0   2  20   21.08    1.93
   0   2  20   18.44    1.93
   0   2  20   19.32    1.83
   0  -2 -21    7.29    1.69
   0  -2  21    8.13    1.30
   0  -2  21    7.19    1.21
   0  -2  21    6.72    1.05
   0   2 -21    8.62    0.96
   0   2  21    8.95    1.37
   0   2  21    6.98    1.41
   0   2  21    5.71    1.26
   0  -2  22    7.17    1.41
   0  -2  22    8.64    1.40
   0  -2  22   10.38    1.23
   0   2  22    9.68    1.47
   0   2  22   11.72    1.60
   0   2  22   10.63    1.45
   0  -2  23    0.36    1.30
   0  -2  23    0.92    1.19
   0  -2  23    0.10    1.18
   0   2  23    0.09    1.39
   0   2  23   -0.22    1.35
   0   2  23    1.09    1.33
   0  -2  24   13.99    1.74
   0  -2  24   14.63    1.78
   0   2  24   13.60    1.88
   0   2  24   13.03    1.77
   0   2  24   15.41    1.94
   0  -2  25    1.73    1.58
   0  -2  25    1.84    1.49
   0   2  25    1.80    1.70
   0   2  25    0.47    1.75
   0   2  25    0.59    1.71
   0  -3   0    0.16    0.13
   0  -3   0   -0.11    0.24
   0  -3   0   -0.06    0.18
   0  -3   0   -0.12    0.28
   0  -3   0    0.22    0.21
   0   3   0    0.33    0.12
   0   3   0    0.18    0.26
   0   3   0   -0.21    0.22
   0   3   0   -0.03    0.22
   0   3   0    0.06    0.21
   0  -3  -1  264.29    0.97
   0  -3  -1  266.71    0.97
   0  -3  -1  252.96    1.62
   0  -3  -1  254.54    1.69
   0  -3  -1  261.67    1.72
   0  -3  -1  252.95    1.63
   0  -3   1  251.42    1.14
   0  -3   1  250.86    1.73
   0  -3   1  258.51    1.61
   0  -3   1  251.88    1.30
   0   3  -1  249.65    1.13
   0   3  -1  254.93    1.76
   0   3  -1  267.08    1.63
   0   3  -1  257.66    1.60
   0   3  -1  246.53    1.29
   0   3   1  256.74    1.65
   0   3   1  261.43    1.71
   0   3   1  253.56    1.64
   0  -3  -2  909.93    2.18
   0  -3  -2  914.72    2.95
   0  -3  -2  934.43    3.37
   0  -3  -2  908.74    3.33
   0  -3  -2  917.86    3.30
   0  -3   2  884.17    2.54
   0  -3   2  921.03    3.35
   0  -3   2  899.96    2.34
   0   3  -2  898.14    2.55
   0   3  -2  948.27    3.05
   0   3  -2  919.58    3.00
   0   3  -2  871.91    2.18
   0   3   2  931.12    2.59
   0   3   2  898.33    2.94
   0   3   2 1144.94    4.21
   0   3   2  906.66    3.31
   0  -3  -3  188.72    1.23
   0  -3  -3  190.67    1.35
   0  -3  -3  192.62    1.68
   0  -3  -3  191.64    1.68
   0  -3   3  181.83    1.38
   0  -3   3  186.57    1.61
   0  -3   3  182.99    1.46
   0  -3   3  181.13    0.74
   0   3  -3  178.37    1.37
   0   3  -3  187.60    1.45
   0   3  -3  185.81    1.44
   0   3  -3  181.35    0.74
   0   3   3  193.46    1.24
   0   3   3  189.83    1.36
   0   3   3  188.89    1.66
   0   3   3  192.38    1.67
   0  -3  -4   54.36    0.82
   0  -3  -4   54.83    1.02
   0  -3  -4   54.29    1.03
   0  -3   4   52.77    0.91
   0  -3   4   54.53    0.96
   0  -3   4   55.81    0.90
   0   3  -4   52.19    0.90
   0   3  -4   56.24    0.91
   0   3  -4   57.39    0.90
   0   3   4   55.81    0.83
   0   3   4   55.22    0.78
   0   3   4   56.99    0.78
   0   3   4   56.69    1.05
   0   3   4   55.43    1.07
   0  -3  -5   25.03    0.69
   0  -3  -5   25.87    0.82
   0  -3  -5   25.09    0.84
   0  -3  -5   26.44    0.83
   0  -3   5   23.31    0.77
   0  -3   5   25.63    0.74
   0  -3   5   26.47    0.75
   0  -3   5   24.94    0.71
   0   3  -5   24.17    0.72
   0   3  -5   25.41    0.79
   0   3  -5   25.26    0.73
   0   3  -5   25.85    0.69
   0   3   5   24.81    0.69
   0   3   5   26.05    0.59
   0   3   5   26.19    0.57
   0   3   5   33.00    1.05
   0   3   5   25.68    0.87
   0  -3  -6   10.67    0.60
   0  -3  -6   12.04    0.69
   0  -3  -6   11.74    0.71
   0  -3  -6   11.79    0.66
   0  -3   6   10.60    0.68
   0  -3   6   11.40    0.62
   0  -3   6   11.61    0.61
   0  -3   6   10.87    0.60
   0   3  -6   10.54    0.60
   0   3  -6   11.78    0.66
   0   3  -6   10.79    0.61
   0   3  -6   11.81    0.57
   0   3   6   12.04    0.64
   0   3   6   11.15    0.46
   0   3   6   11.59    0.47
   0   3   6   11.42    0.74
   0   3   6   11.41    0.75
   0  -3  -7  236.51    2.11
   0  -3  -7  308.14    3.00
   0  -3  -7  240.00    2.36
   0  -3  -7  235.14    2.26
   0  -3   7  227.67    2.24
   0  -3   7  238.97    2.05
   0  -3   7  244.81    2.11
   0  -3   7  238.69    2.07
   0   3  -7  229.65    2.19
   0   3  -7  240.42    2.07
   0   3  -7  241.77    2.08
   0   3  -7  242.60    2.05
   0   3   7  232.27    2.12
   0   3   7  240.33    1.47
   0   3   7  249.82    1.49
   0   3   7  243.12    2.38
   0   3   7  243.63    2.37
   0   3   7  241.97    2.35
   0  -3  -8    9.27    0.70
   0  -3  -8    9.27    0.75
   0  -3  -8    8.60    0.80
   0  -3  -8   10.13    0.66
   0  -3   8    9.37    0.77
   0  -3   8    9.43    0.67
   0  -3   8   10.01    0.71
   0  -3   8   10.26    0.68
   0  -3   8    9.16    0.37
   0   3  -8    8.75    0.62
   0   3  -8    9.93    0.70
   0   3  -8    9.85    0.68
   0   3  -8    7.93    0.59
   0   3  -8    9.10    0.38
   0   3   8    8.82    0.72
   0   3   8    9.38    0.46
   0   3   8    9.23    0.79
   0   3   8   10.22    0.81
   0   3   8    8.52    0.77
   0  -3  -9    0.96    0.39
   0  -3  -9    0.55    0.40
   0  -3  -9    0.19    0.42
   0  -3  -9    0.33    0.29
   0  -3   9    0.48    0.42
   0  -3   9    0.23    0.36
   0  -3   9    0.47    0.38
   0  -3   9    0.16    0.35
   0  -3   9    0.35    0.23
   0   3  -9   -0.67    0.26
   0   3  -9    0.00    0.37
   0   3  -9    0.73    0.29
   0   3  -9    0.21    0.37
   0   3  -9    0.21    0.24
   0   3   9    0.35    0.38
   0   3   9    0.24    0.25
   0   3   9    0.38    0.44
   0   3   9    0.48    0.43
   0   3   9   -0.35    0.41
   0  -3 -10   25.79    1.07
   0  -3 -10   22.84    1.11
   0  -3 -10   25.70    1.15
   0  -3 -10   25.69    1.02
   0  -3  10   24.85    1.08
   0  -3  10   24.74    0.95
   0  -3  10   24.92    1.02
   0  -3  10   24.76    0.97
   0  -3  10   25.90    0.63
   0   3 -10   23.78    0.91
   0   3 -10   23.83    0.93
   0   3 -10   25.29    0.87
   0   3 -10   24.84    1.01
   0   3 -10   24.00    0.63
   0   3  10   25.33    1.06
   0   3  10   24.62    0.62
   0   3  10   24.10    1.11
   0   3  10   25.49    1.14
   0   3  10   22.39    1.05
   0  -3 -11   72.74    1.62
   0  -3 -11   69.67    1.70
   0  -3 -11   74.01    1.75
   0  -3 -11   71.06    1.60
   0  -3  11   69.57    1.67
   0  -3  11   74.79    1.44
   0  -3  11   73.05    1.57
   0  -3  11   74.97    1.56
   0  -3  11   74.94    1.02
   0   3 -11   67.93    1.51
   0   3 -11   73.99    1.40
   0   3 -11   74.50    1.44
   0   3 -11   71.17    1.55
   0   3 -11   72.05    1.00
   0   3  11   70.69    1.63
   0   3  11   75.02    0.93
   0   3  11   72.29    1.70
   0   3  11   72.84    1.73
   0   3  11   75.02    1.66
   0  -3 -12    8.98    1.01
   0  -3 -12    8.83    0.95
   0  -3 -12    9.92    1.09
   0  -3 -12    8.10    0.82
   0  -3  12    7.80    0.83
   0  -3  12    6.93    0.68
   0  -3  12    8.65    0.95
   0  -3  12    8.17    0.87
   0  -3  12    8.40    0.62
   0   3 -12    7.10    0.75
   0   3 -12    8.31    0.86
   0   3 -12    8.44    0.71
   0   3 -12    7.94    0.78
   0   3 -12    7.97    0.63
   0   3  12    7.72    0.93
   0   3  12    8.02    0.55
   0   3  12    6.84    0.73
   0   3  12    7.27    0.78
   0   3  12    6.87    0.76
   0  -3 -13    4.78    0.71
   0  -3 -13    3.66    0.73
   0  -3 -13    5.08    0.80
   0  -3 -13    3.89    0.74
   0  -3  13    3.00    0.64
   0  -3  13    4.24    0.64
   0  -3  13    4.16    0.74
   0  -3  13    3.92    0.64
   0   3 -13    4.86    0.59
   0   3 -13    3.27    0.61
   0   3 -13    4.20    0.56
   0   3 -13    4.75    0.69
   0   3 -13    3.69    0.48
   0   3  13    4.55    0.75
   0   3  13    4.29    0.40
   0   3  13    3.40    0.68
   0   3  13    4.65    0.80
   0   3  13    4.08    0.72
   0  -3 -14    1.97    0.66
   0  -3 -14    0.20    0.72
   0  -3 -14    1.06    0.70
   0  -3 -14    1.01    0.75
   0  -3  14    0.05    0.60
   0  -3  14    0.93    0.62
   0  -3  14    1.75    0.68
   0  -3  14    1.61    0.58
   0  -3  14    0.83    0.45
   0   3 -14    1.85    0.51
   0   3 -14    0.34    0.56
   0   3 -14    2.06    0.57
   0   3 -14    1.30    0.71
   0   3 -14    0.21    0.45
   0   3  14    0.14    0.63
   0   3  14    1.37    0.36
   0   3  14    0.82    0.69
   0   3  14    0.89    0.63
   0   3  14    0.83    0.65
   0  -3 -15   12.41    1.43
   0  -3 -15   10.70    1.19
   0  -3 -15   14.06    1.49
   0  -3 -15   13.35    1.48
   0  -3  15   12.62    1.26
   0  -3  15   15.75    1.18
   0  -3  15   11.15    1.30
   0  -3  15   13.85    1.14
   0  -3  15   12.30    0.87
   0   3 -15   13.97    1.09
   0   3 -15   14.02    1.11
   0   3 -15   12.33    1.11
   0   3 -15   11.64    1.33
   0   3 -15   11.63    0.98
   0   3  15   13.74    1.33
   0   3  15   12.96    1.35
   0   3  15   12.81    1.49
   0   3  15   10.64    1.29
   0  -3 -16    3.63    0.97
   0  -3 -16    3.03    0.93
   0  -3 -16    3.89    1.01
   0  -3 -16    2.93    1.03
   0  -3  16    1.97    0.75
   0  -3  16    3.86    0.76
   0  -3  16    3.36    0.85
   0  -3  16    3.53    0.74
   0  -3  16    3.49    0.59
   0   3 -16    3.27    0.71
   0   3 -16    3.10    0.73
   0   3 -16    2.40    0.84
   0   3 -16    2.45    0.66
   0   3  16    3.26    0.85
   0   3  16    2.99    0.77
   0   3  16    2.81    0.99
   0  -3 -17    6.00    1.18
   0  -3 -17    4.91    1.15
   0  -3  17    6.89    0.93
   0  -3  17    6.28    0.88
   0  -3  17    6.70    1.12
   0  -3  17    5.54    0.86
   0  -3  17    6.01    0.71
   0   3 -17    6.80    0.81
   0   3 -17    6.53    1.08
   0   3 -17    6.45    0.80
   0   3  17    5.59    0.94
   0   3  17    6.74    0.96
   0   3  17    6.74    1.19
   0   3  17    6.55    1.03
   0  -3 -18    1.63    1.12
   0  -3 -18    0.44    1.15
   0  -3  18    2.33    0.83
   0  -3  18    2.63    0.86
   0  -3  18    1.89    1.10
   0  -3  18    1.30    0.72
   0  -3  18    3.46    0.70
   0   3 -18    1.89    0.72
   0   3 -18    2.75    1.10
   0   3 -18    3.50    0.77
   0   3  18    2.14    0.86
   0   3  18    3.59    0.98
   0   3  18    2.63    1.11
   0   3  18    2.50    0.95
   0  -3  19    8.46    1.18
   0  -3  19    9.64    1.14
   0  -3  19   10.49    1.40
   0  -3  19   10.73    1.13
   0  -3  19   11.81    1.23
   0   3 -19   10.37    1.01
   0   3 -19    7.88    1.32
   0   3 -19   10.20    1.03
   0   3  19   11.42    1.36
   0   3  19   11.69    1.35
   0   3  19    9.93    1.46
   0   3  19    9.67    1.23
   0  -3  20    9.90    1.38
   0  -3  20    7.48    1.15
   0  -3  20    6.89    1.41
   0  -3  20    7.82    1.10
   0  -3  20   10.80    0.99
   0   3 -20    8.70    1.00
   0   3 -20    7.61    1.51
   0   3 -20    9.94    1.16
   0   3  20   10.01    1.38
   0   3  20    7.86    1.29
   0   3  20    8.26    1.67
   0   3  20    8.81    1.32
   0  -3  21   68.58    2.70
   0  -3  21   69.82    2.53
   0  -3  21   68.02    1.93
   0   3 -21   68.43    1.94
   0   3  21   69.96    2.88
   0   3  21   67.53    2.79
   0   3  21   58.47    2.50
   0  -3  22   -1.06    1.12
   0  -3  22    1.28    1.06
   0  -3  22   -0.90    0.96
   0   3 -22    1.30    0.97
   0   3  22   -1.08    1.21
   0   3  22   -1.25    1.22
   0   3  22   -1.18    1.24
   0  -3  23    5.15    1.37
   0  -3  23    4.86    1.34
   0   3  23    6.13    1.56
   0   3  23    5.92    1.71
   0   3  23    3.68    1.40
   0  -3  24    2.18    1.46
   0  -3  24    1.37    1.32
   0   3  24    0.25    1.58
   0   3  24    0.19    1.68
   0   3  24   -1.87    1.54
   0  -3  25   10.60    1.79
   0  -3  25    5.40    1.61
   0   3  25    5.12    1.87
   0   3  25    4.97    1.95
   0   3  25    3.92    1.93
   0  -4   0  150.80    0.85
   0  -4   0  149.56    1.51
   0  -4   0  152.93    1.48
   0  -4   0  148.68    1.33
   0   4   0  156.72    0.85
   0   4   0  156.06    1.50
   0   4   0  155.62    1.49
   0   4   0  150.85    1.35
   0  -4  -1  448.22    1.39
   0  -4  -1  439.22    2.46
   0  -4  -1  552.59    3.18
   0  -4  -1  431.11    2.37
   0  -4   1  430.18    1.61
   0  -4   1  443.08    2.60
   0  -4   1  445.50    2.43
   0  -4   1  434.28    2.01
   0   4  -1  443.68    1.63
   0   4  -1  438.34    2.61
   0   4  -1  460.71    2.46
   0   4  -1  465.67    2.47
   0   4  -1  436.30    2.03
   0   4   1  447.92    2.55
   0   4   1  437.15    2.50
   0   4   1  426.10    2.53
   0  -4  -2    3.02    0.29
   0  -4  -2    2.69    0.30
   0  -4  -2    2.68    0.34
   0  -4  -2    3.17    0.39
   0  -4  -2    2.66    0.36
   0  -4   2    2.70    0.27
   0  -4   2    2.74    0.37
   0  -4   2    2.64    0.35
   0  -4   2    2.99    0.36
   0   4  -2    2.48    0.27
   0   4  -2    2.23    0.39
   0   4  -2    3.42    0.36
   0   4  -2    2.67    0.32
   0   4  -2    3.01    0.28
   0   4   2    1.74    0.29
   0   4   2    3.13    0.40
   0   4   2    2.73    0.41
   0  -4  -3  226.33    1.34
   0  -4  -3  227.53    1.72
   0  -4  -3  225.20    1.97
   0  -4   3  220.32    1.56
   0  -4   3  225.12    1.97
   0  -4   3  225.62    1.78
   0  -4   3  222.35    1.13
   0   4  -3  216.37    1.54
   0   4  -3  218.76    1.97
   0   4  -3  229.98    1.79
   0   4  -3  220.73    1.74
   0   4  -3  218.95    1.13
   0   4   3  232.83    1.36
   0   4   3  222.04    1.73
   0   4   3  219.51    1.97
   0   4   3  234.08    2.03
   0   4   3  224.01    2.00
   0  -4  -4    2.87    0.30
   0  -4  -4    2.69    0.43
   0  -4  -4    2.33    0.39
   0  -4   4    2.96    0.40
   0  -4   4    2.84    0.37
   0  -4   4    3.15    0.23
   0   4  -4    2.26    0.32
   0   4  -4    2.57    0.42
   0   4  -4    2.41    0.34
   0   4  -4    2.63    0.33
   0   4  -4    2.27    0.24
   0   4   4    2.85    0.30
   0   4   4    2.85    0.34
   0   4   4    2.71    0.44
   0   4   4    1.87    0.37
   0   4   4    2.46    0.44
   0  -4  -5   42.67    0.84
   0  -4  -5   44.28    1.08
   0  -4   5   42.41    0.95
   0  -4   5   44.96    1.01
   0  -4   5   45.73    0.95
   0  -4   5   43.78    0.93
   0   4  -5   44.23    0.93
   0   4  -5   44.33    1.07
   0   4  -5   43.62    0.94
   0   4  -5   46.62    0.94
   0   4   5   44.04    0.85
   0   4   5   42.82    0.84
   0   4   5   42.65    0.80
   0   4   5   43.74    1.08
   0   4   5   42.69    1.09
   0  -4  -6  188.98    1.75
   0  -4  -6  191.98    2.13
   0  -4  -6  168.83    1.99
   0  -4   6  182.62    1.91
   0  -4   6  189.72    1.95
   0  -4   6  192.64    1.85
   0  -4   6  190.51    1.84
   0   4  -6  188.89    1.90
   0   4  -6  189.51    1.99
   0   4  -6  194.10    1.86
   0   4  -6  194.55    1.84
   0   4   6  193.16    1.78
   0   4   6  194.43    1.55
   0   4   6  201.35    1.56
   0   4   6  253.23    2.77
   0   4   6  190.77    2.15
   0  -4  -7   43.63    1.03
   0  -4  -7   42.95    1.19
   0  -4  -7   43.46    1.14
   0  -4   7   41.42    1.10
   0  -4   7   43.95    1.07
   0  -4   7   42.40    1.04
   0  -4   7   44.83    1.05
   0   4  -7   39.50    1.03
   0   4  -7   42.35    1.11
   0   4  -7   43.67    1.04
   0   4  -7   38.29    0.93
   0   4   7   42.68    1.03
   0   4   7   42.80    0.83
   0   4   7   44.10    0.82
   0   4   7   43.40    1.21
   0   4   7   42.85    1.20
   0   4   7   44.18    1.24
   0  -4  -8    2.81    0.48
   0  -4  -8    2.18    0.51
   0  -4  -8    2.13    0.39
   0  -4   8    2.23    0.49
   0  -4   8    3.30    0.48
   0  -4   8    2.77    0.49
   0  -4   8    2.43    0.43
   0   4  -8    1.26    0.37
   0   4  -8    2.88    0.49
   0   4  -8    2.19    0.45
   0   4  -8    2.31    0.38
   0   4   8    2.14    0.43
   0   4   8    2.59    0.36
   0   4   8    2.97    0.35
   0   4   8    2.76    0.52
   0   4   8    2.70    0.51
   0   4   8    2.46    0.52
   0  -4  -9  194.12    2.22
   0  -4  -9  262.87    3.28
   0  -4  -9  198.76    2.39
   0  -4   9  192.66    2.38
   0  -4   9  177.22    2.09
   0  -4   9  204.03    2.22
   0  -4   9  203.33    2.21
   0   4  -9  192.36    2.31
   0   4  -9  196.75    2.19
   0   4  -9  203.14    2.21
   0   4  -9  201.08    2.14
   0   4   9  200.80    2.26
   0   4   9  202.12    1.55
   0   4   9  208.63    1.57
   0   4   9  200.45    2.52
   0   4   9  200.75    2.48
   0  -4 -10    8.12    0.87
   0  -4 -10    6.60    0.76
   0  -4 -10    8.08    0.71
   0  -4  10    6.60    0.73
   0  -4  10    6.48    0.63
   0  -4  10    5.81    0.64
   0  -4  10    5.47    0.60
   0   4 -10    4.75    0.54
   0   4 -10    5.40    0.60
   0   4 -10    7.21    0.63
   0   4  10    7.12    0.82
   0   4  10    6.94    0.55
   0   4  10    6.33    0.54
   0   4  10    7.62    0.80
   0   4  10    6.34    0.72
   0   4  10    6.36    0.74
   0  -4 -11   71.10    1.66
   0  -4 -11   75.27    1.80
   0  -4 -11   71.67    1.65
   0  -4  11   72.71    1.75
   0  -4  11   72.61    1.55
   0  -4  11   73.62    1.61
   0  -4  11   75.02    1.58
   0  -4  11   74.21    0.78
   0   4 -11   67.36    1.58
   0   4 -11   69.03    1.49
   0   4 -11   69.87    1.44
   0   4 -11   70.60    1.58
   0   4 -11   69.84    0.74
   0   4  11   72.64    1.66
   0   4  11   72.11    1.00
   0   4  11   74.38    1.02
   0   4  11   72.11    1.79
   0   4  11   72.27    1.73
   0  -4 -12    0.48    0.57
   0  -4 -12    0.03    0.57
   0  -4 -12    1.04    0.58
   0  -4  12   -0.21    0.52
   0  -4  12   -0.27    0.53
   0  -4  12   -0.16    0.53
   0  -4  12    0.05    0.44
   0  -4  12    0.07    0.29
   0   4 -12   -1.01    0.43
   0   4 -12   -0.25    0.49
   0   4 -12   -0.05    0.38
   0   4 -12   -0.09    0.49
   0   4 -12    0.68    0.29
   0   4  12   -0.10    0.51
   0   4  12    0.15    0.35
   0   4  12    0.33    0.33
   0   4  12    0.33    0.49
   0   4  12    0.16    0.63
   0   4  12   -0.03    0.54
   0  -4 -13    1.84    0.68
   0  -4 -13    0.70    0.71
   0  -4 -13    0.32    0.68
   0  -4 -13    0.90    0.67
   0  -4  13    1.06    0.63
   0  -4  13    1.55    0.62
   0  -4  13    1.97    0.70
   0  -4  13    0.96    0.52
   0  -4  13    1.22    0.37
   0   4 -13   -0.12    0.52
   0   4 -13    2.26    0.58
   0   4 -13    1.48    0.52
   0   4 -13    1.21    0.63
   0   4 -13    1.75    0.36
   0   4  13    1.09    0.57
   0   4  13    1.46    0.37
   0   4  13    1.37    0.36
   0   4  13    1.57    0.80
   0   4  13    1.21    0.74
   0   4  13    0.89    0.66
   0  -4 -14   12.88    1.40
   0  -4 -14   12.51    1.45
   0  -4 -14    8.97    1.00
   0  -4 -14   11.14    1.11
   0  -4  14   10.27    1.19
   0  -4  14   12.91    1.16
   0  -4  14   11.47    1.24
   0  -4  14   12.99    1.08
   0  -4  14   10.39    0.70
   0   4 -14    9.59    0.90
   0   4 -14    9.57    1.06
   0   4 -14   10.54    1.03
   0   4 -14   11.02    1.26
   0   4 -14   11.80    0.72
   0   4  14   10.25    1.21
   0   4  14   10.56    0.64
   0   4  14   11.89    0.65
   0   4  14   12.28    1.17
   0   4  14   12.86    1.32
   0  -4 -15  110.38    2.53
   0  -4 -15  114.01    2.67
   0  -4 -15  121.02    2.70
   0  -4 -15  113.38    2.54
   0  -4  15  114.91    2.56
   0  -4  15  112.00    2.11
   0  -4  15  115.61    2.37
   0  -4  15  112.89    2.24
   0   4 -15  105.50    2.29
   0   4 -15  116.51    2.08
   0   4 -15  112.00    2.20
   0   4 -15  112.62    2.35
   0   4 -15  112.24    1.36
   0   4  15  117.74    2.48
   0   4  15  113.20    2.55
   0   4  15  114.60    2.66
   0   4  15  117.84    2.51
   0  -4 -16    2.53    1.00
   0  -4 -16    2.22    1.05
   0  -4 -16    3.10    0.98
   0  -4 -16    4.32    1.11
   0  -4  16    2.94    0.82
   0  -4  16    3.41    0.84
   0  -4  16    2.87    0.92
   0  -4  16    3.53    0.74
   0   4 -16    4.01    0.77
   0   4 -16    2.30    0.80
   0   4 -16    4.16    1.00
   0   4 -16    3.42    0.57
   0   4  16    2.78    0.83
   0   4  16    2.75    0.80
   0   4  16    3.94    0.97
   0   4  16    3.42    0.90
   0  -4 -17   92.25    2.84
   0  -4 -17   96.89    2.72
   0  -4 -17   88.30    2.65
   0  -4  17   99.02    2.54
   0  -4  17   99.14    2.18
   0  -4  17  101.08    2.55
   0  -4  17   95.06    2.26
   0  -4  17  101.03    1.49
   0   4 -17  100.43    2.07
   0   4 -17   95.69    2.52
   0   4 -17   93.91    1.50
   0   4  17  102.52    2.62
   0   4  17  103.11    2.69
   0   4  17  102.42    2.82
   0   4  17  102.74    2.54
   0  -4 -18    0.82    1.33
   0  -4 -18    1.23    1.09
   0  -4  18    1.16    0.81
   0  -4  18   -0.34    0.94
   0  -4  18    0.12    0.98
   0  -4  18    0.62    0.71
   0  -4  18    0.16    0.59
   0   4 -18   -0.28    0.73
   0   4 -18    0.63    1.11
   0   4 -18   -0.25    0.66
   0   4  18    0.26    0.94
   0   4  18   -0.72    0.91
   0   4  18   -0.69    1.05
   0   4  18   -1.53    0.84
   0  -4 -19    2.93    1.25
   0  -4  19    2.82    0.99
   0  -4  19    0.97    1.04
   0  -4  19    3.80    1.26
   0  -4  19    1.54    0.85
   0  -4  19    2.78    0.67
   0   4 -19    3.40    0.87
   0   4 -19    1.15    1.14
   0   4 -19    2.19    0.80
   0   4  19    1.49    1.04
   0   4  19    2.20    1.13
   0   4  19    1.72    1.31
   0   4  19    2.51    1.10
   0  -4 -20    0.65    1.28
   0  -4  20    0.73    1.03
   0  -4  20   -0.17    1.16
   0  -4  20    0.07    1.28
   0  -4  20   -0.60    0.85
   0  -4  20    0.25    0.70
   0   4 -20    0.60    0.88
   0   4 -20    0.28    1.38
   0   4  20   -0.30    0.99
   0   4  20    0.46    1.14
   0   4  20    1.12    1.45
   0   4  20   -1.92    1.06
   0  -4  21    8.42    1.27
   0  -4  21    3.98    1.12
   0  -4  21    5.88    0.85
   0   4 -21    6.06    1.12
   0   4  21    5.60    1.33
   0   4  21    5.47    1.45
   0   4  21    6.01    1.34
   0  -4  22    6.19    1.45
   0  -4  22    4.48    1.28
   0   4 -22    3.50    1.16
   0   4  22    5.25    1.43
   0   4  22    6.78    1.61
   0   4  22    6.34    1.47
   0  -4  23    2.07    1.41
   0  -4  23    3.35    1.28
   0   4  23    2.99    1.45
   0   4  23    5.97    1.64
   0   4  23    1.49    1.50
   0  -4  24    2.40    1.50
   0  -4  24    0.46    1.34
   0   4  24   -0.56    1.57
   0   4  24    3.63    1.78
   0   4  24    1.58    1.68
   0  -4  25    5.62    1.78
   0   4  25    3.93    1.78
   0   4  25    7.46    2.11
   0   4  25    2.12    1.91
   0  -5   0    0.03    0.17
   0  -5   0   -0.22    0.27
   0  -5   0    0.71    0.33
   0  -5   0   -0.11    0.30
   0  -5   0   -0.29    0.25
   0   5   0   -0.15    0.16
   0   5   0   -0.09    0.35
   0   5   0    0.03    0.28
   0   5   0   -0.16    0.24
   0  -5  -1   50.06    0.56
   0  -5  -1   53.05    1.04
   0  -5  -1   49.67    1.06
   0  -5  -1   51.68    1.09
   0  -5  -1   50.60    0.98
   0  -5   1   47.89    0.66
   0  -5   1   49.18    1.06
   0  -5   1   51.30    1.03
   0  -5   1   50.56    0.88
   0   5  -1   49.68    0.66
   0   5  -1   52.50    1.05
   0   5  -1   50.54    0.99
   0   5  -1   49.15    0.87
   0   5   1   49.11    1.07
   0   5   1   51.21    1.07
   0   5   1   50.12    1.03
   0   5   1   50.38    1.04
   0  -5  -2   30.02    0.50
   0  -5  -2   29.93    0.50
   0  -5  -2   31.11    0.84
   0  -5  -2   38.84    1.17
   0  -5  -2   30.52    0.95
   0  -5  -2   30.33    0.86
   0  -5   2   28.86    0.62
   0  -5   2   30.75    0.91
   0  -5   2   31.98    0.86
   0  -5   2   29.88    0.67
   0   5  -2   29.29    0.62
   0   5  -2   30.60    0.85
   0   5  -2   32.47    0.83
   0   5  -2   28.97    0.67
   0   5   2   29.01    0.87
   0   5   2   30.02    0.91
   0   5   2   30.36    0.88
   0   5   2   30.25    0.93
   0  -5  -3   62.21    0.77
   0  -5  -3   62.77    1.09
   0  -5  -3   61.94    1.24
   0  -5  -3   61.20    1.24
   0  -5  -3   61.00    1.18
   0  -5   3   60.76    0.91
   0  -5   3   63.95    1.22
   0  -5   3   62.61    1.11
   0  -5   3   61.38    0.79
   0   5  -3   61.09    0.92
   0   5  -3   59.91    1.24
   0   5  -3   64.41    1.13
   0   5  -3   63.07    1.08
   0   5  -3   62.31    0.79
   0   5   3   59.91    1.11
   0   5   3   78.15    1.57
   0   5   3   62.90    1.22
   0   5   3   60.97    1.25
   0  -5  -4   95.88    1.05
   0  -5  -4   97.41    1.30
   0  -5  -4   95.68    1.53
   0  -5  -4   98.32    1.58
   0  -5  -4   97.54    1.52
   0  -5   4   94.36    1.49
   0  -5   4   97.25    1.37
   0  -5   4   93.47    0.81
   0   5  -4   93.92    1.22
   0   5  -4   92.34    1.51
   0   5  -4   94.83    1.35
   0   5  -4   96.90    1.33
   0   5  -4   94.17    0.82
   0   5   4   99.40    1.07
   0   5   4   95.46    1.32
   0   5   4  100.96    1.57
   0   5   4   94.45    1.55
   0  -5  -5   83.42    1.11
   0  -5  -5   84.06    1.51
   0  -5  -5   83.19    1.51
   0  -5  -5   82.70    1.48
   0  -5   5   77.70    1.25
   0  -5   5   75.52    1.37
   0  -5   5   86.17    1.33
   0  -5   5   82.47    1.30
   0   5  -5   81.43    1.26
   0   5  -5   80.17    1.45
   0   5  -5   83.72    1.31
   0   5  -5   85.70    1.29
   0   5   5   84.79    1.11
   0   5   5   83.10    1.23
   0   5   5   82.71    1.51
   0   5   5   81.54    1.52
   0  -5  -6    1.77    0.36
   0  -5  -6    1.87    0.43
   0  -5  -6    1.25    0.41
   0  -5   6    1.75    0.40
   0  -5   6    2.47    0.40
   0  -5   6    1.67    0.40
   0  -5   6    1.79    0.37
   0   5  -6    1.52    0.41
   0   5  -6    2.95    0.50
   0   5  -6    1.42    0.40
   0   5  -6    2.12    0.38
   0   5   6    1.81    0.35
   0   5   6    2.65    0.39
   0   5   6    1.84    0.36
   0   5   6    2.41    0.49
   0   5   6    2.10    0.44
   0   5   6    1.99    0.47
   0  -5  -7  107.10    1.49
   0  -5  -7  108.23    1.84
   0  -5  -7  109.30    1.86
   0  -5  -7  108.41    1.79
   0  -5   7  103.87    1.62
   0  -5   7  108.11    1.70
   0  -5   7  108.70    1.60
   0  -5   7  106.96    1.57
   0   5  -7   94.26    1.55
   0   5  -7  105.17    1.71
   0   5  -7  112.23    1.63
   0   5  -7  109.43    1.55
   0   5   7  105.86    1.46
   0   5   7  102.71    1.38
   0   5   7  111.55    1.35
   0   5   7  135.06    2.31
   0   5   7  106.32    1.83
   0  -5  -8   20.56    0.91
   0  -5  -8   21.40    1.07
   0  -5  -8   21.34    1.10
   0  -5  -8   20.82    0.96
   0  -5   8   20.08    0.96
   0  -5   8   22.05    0.96
   0  -5   8   20.97    0.94
   0  -5   8   19.47    0.87
   0   5  -8   20.72    0.97
   0   5  -8   20.03    0.98
   0   5  -8   20.99    0.92
   0   5  -8   21.18    0.82
   0   5   8   20.57    0.88
   0   5   8   20.89    0.73
   0   5   8   20.93    1.06
   0   5   8   25.54    1.31
   0   5   8   21.92    1.08
   0  -5  -9    4.26    0.57
   0  -5  -9    3.34    0.63
   0  -5  -9    3.27    0.69
   0  -5  -9    3.07    0.45
   0  -5   9    2.78    0.53
   0  -5   9    3.78    0.57
   0  -5   9    2.89    0.54
   0  -5   9    3.00    0.49
   0   5  -9    2.48    0.57
   0   5  -9    2.90    0.54
   0   5  -9    2.55    0.51
   0   5  -9    2.88    0.43
   0   5   9    3.16    0.50
   0   5   9    3.74    0.45
   0   5   9    3.10    0.61
   0   5   9    2.64    0.59
   0   5   9    2.57    0.61
   0  -5 -10   92.83    1.75
   0  -5 -10   87.31    1.96
   0  -5 -10   89.00    1.76
   0  -5  10   89.96    1.83
   0  -5  10   90.71    1.75
   0  -5  10   93.36    1.72
   0  -5  10   90.76    1.66
   0   5 -10   85.06    1.78
   0   5 -10   88.78    1.73
   0   5 -10   90.81    1.70
   0   5 -10   89.02    1.56
   0   5  10   93.01    1.73
   0   5  10   95.50    1.26
   0   5  10   88.90    1.94
   0   5  10  123.24    2.61
   0   5  10   89.12    1.91
   0  -5 -11    8.82    1.04
   0  -5 -11    9.10    1.12
   0  -5 -11   10.32    1.19
   0  -5 -11    8.90    0.88
   0  -5  11    8.98    1.00
   0  -5  11   10.46    0.98
   0  -5  11   11.20    1.02
   0  -5  11    9.12    0.87
   0   5 -11    8.36    0.99
   0   5 -11    8.11    0.94
   0   5 -11    9.06    0.96
   0   5 -11   10.02    0.74
   0   5  11    9.29    0.98
   0   5  11   10.00    0.68
   0   5  11   11.00    1.17
   0   5  11    9.63    1.16
   0   5  11   10.05    1.06
   0  -5 -12   63.94    1.74
   0  -5 -12   88.14    2.47
   0  -5 -12   69.74    2.00
   0  -5 -12   65.95    1.79
   0  -5  12   67.67    1.83
   0  -5  12   70.79    1.71
   0  -5  12   69.52    1.70
   0  -5  12   71.99    1.66
   0   5 -12   64.47    1.78
   0   5 -12   69.02    1.67
   0   5 -12   63.71    1.47
   0   5 -12   68.81    1.72
   0   5  12   68.64    1.74
   0   5  12   70.11    1.10
   0   5  12   70.76    1.89
   0  -5 -13   22.06    1.48
   0  -5 -13   25.99    1.58
   0  -5 -13   23.04    1.60
   0  -5 -13   22.32    1.41
   0  -5  13   20.91    1.36
   0  -5  13   24.00    1.34
   0  -5  13   21.21    1.32
   0  -5  13   23.69    1.19
   0   5 -13   19.65    1.37
   0   5 -13   24.02    1.29
   0   5 -13   21.44    1.05
   0   5 -13   22.49    1.33
   0   5  13   23.75    1.35
   0   5  13   23.12    0.79
   0   5  13   24.04    0.82
   0   5  13   24.36    1.52
   0   5  13   23.16    1.59
   0   5  13   21.52    1.37
   0  -5 -14    1.88    0.81
   0  -5 -14    0.91    0.85
   0  -5  14    0.90    0.69
   0  -5  14   -0.03    0.71
   0  -5  14   -0.42    0.67
   0  -5  14    1.05    0.55
   0   5 -14   -1.49    0.75
   0   5 -14    0.91    0.66
   0   5 -14    1.09    0.56
   0   5 -14    0.28    0.68
   0   5  14    0.01    0.63
   0   5  14    0.43    0.40
   0   5  14    0.68    0.42
   0   5  14    1.07    0.73
   0   5  14    0.56    0.84
   0   5  14   -0.58    0.68
   0  -5 -15    6.89    1.07
   0  -5 -15    6.10    1.19
   0  -5 -15    6.44    1.11
   0  -5 -15    7.80    1.16
   0  -5  15    5.76    0.91
   0  -5  15    6.45    0.95
   0  -5  15    6.51    0.97
   0  -5  15    5.24    0.78
   0   5 -15    4.69    0.96
   0   5 -15    6.78    0.88
   0   5 -15    7.21    0.80
   0   5 -15    5.18    0.91
   0   5  15    6.77    0.95
   0   5  15    6.19    0.65
   0   5  15    6.61    0.54
   0   5  15    7.85    1.08
   0   5  15    5.97    1.14
   0   5  15    6.73    0.98
   0  -5 -16    3.60    1.02
   0  -5 -16    1.89    1.08
   0  -5 -16    1.46    0.97
   0  -5 -16    1.98    1.06
   0  -5  16    1.36    0.79
   0  -5  16    2.16    0.88
   0  -5  16    1.80    0.89
   0  -5  16    2.91    0.70
   0   5 -16    1.85    0.79
   0   5 -16    1.66    0.95
   0   5  16    2.65    0.86
   0   5  16    2.89    0.94
   0   5  16    1.60    1.09
   0   5  16    2.42    0.86
   0  -5 -17   -0.33    1.23
   0  -5 -17    0.31    1.10
   0  -5  17   -0.16    0.75
   0  -5  17    0.58    0.94
   0  -5  17   -1.10    0.93
   0  -5  17   -0.43    0.68
   0   5 -17    0.30    0.75
   0   5 -17    0.56    0.93
   0   5  17    0.46    0.80
   0   5  17    0.67    0.93
   0   5  17    0.07    1.16
   0   5  17    0.18    0.90
   0  -5 -18   17.66    1.85
   0  -5 -18   17.26    1.65
   0  -5  18   19.14    1.65
   0  -5  18   17.19    1.85
   0  -5  18   16.95    1.93
   0  -5  18   18.46    1.48
   0   5 -18   22.00    1.61
   0   5 -18   18.53    1.97
   0   5  18   22.46    1.85
   0   5  18   23.93    2.07
   0   5  18   15.78    1.47
   0   5  18   19.84    1.89
   0  -5 -19   -0.23    1.25
   0  -5  19    0.51    0.95
   0  -5  19    0.26    1.16
   0  -5  19   -0.06    1.21
   0  -5  19    0.58    0.82
   0   5 -19   -0.91    0.89
   0   5 -19    1.01    1.26
   0   5  19    2.21    1.06
   0   5  19    2.75    1.09
   0   5  19    0.08    1.30
   0   5  19    0.84    1.02
   0  -5 -20   11.07    1.76
   0  -5  20   11.90    1.46
   0  -5  20    9.61    1.52
   0  -5  20   10.54    1.58
   0  -5  20   10.14    1.25
   0   5 -20   14.48    1.68
   0   5  20   10.59    1.49
   0   5  20   13.54    1.62
   0   5  20   10.50    1.48
   0  -5  21   12.12    1.57
   0  -5  21    9.96    1.27
   0   5 -21    9.63    1.26
   0   5  21    9.41    1.48
   0   5  21   12.20    1.66
   0   5  21   10.47    1.57
   0  -5  22    2.87    1.31
   0  -5  22   -0.35    1.09
   0   5 -22    1.18    1.19
   0   5  22   -0.21    1.29
   0   5  22    2.00    1.52
   0   5  22   -0.19    1.32
   0  -5  23    9.02    1.83
   0  -5  23    9.05    1.48
   0   5  23   10.94    1.73
   0   5  23   13.64    2.00
   0   5  23   10.36    1.82
   0  -5  24    0.25    1.51
   0  -5  24    1.22    1.36
   0   5  24    0.26    1.67
   0   5  24    2.58    1.88
   0   5  24    0.11    1.71
   0   5  25   -0.90    1.83
   0   5  25   -2.44    1.92
   0   5  25    2.17    2.01
   0  -6   0   14.02    0.43
   0  -6   0   13.57    0.69
   0  -6   0   13.99    0.77
   0  -6   0   13.81    0.78
   0  -6   0   14.41    0.71
   0   6   0   13.87    0.40
   0   6   0   13.04    0.80
   0   6   0   13.47    0.76
   0   6   0   13.77    0.71
   0   6   0   14.84    0.75
   0  -6  -1   55.47    0.63
   0  -6  -1   52.19    1.12
   0  -6  -1   55.14    1.22
   0  -6  -1   56.03    1.23
   0  -6  -1   55.47    1.13
   0  -6   1   53.25    0.72
   0  -6   1   49.31    1.14
   0  -6   1   54.50    1.17
   0  -6   1   54.21    1.16
   0  -6   1   54.27    1.01
   0   6  -1   55.24    0.72
   0   6  -1   53.59    1.25
   0   6  -1   54.99    1.17
   0   6  -1   57.40    1.15
   0   6  -1   53.13    1.02
   0   6   1   53.16    1.21
   0   6   1   56.90    1.25
   0   6   1   57.99    1.20
   0   6   1   55.38    1.16
   0  -6  -2    8.36    0.38
   0  -6  -2    9.69    0.38
   0  -6  -2    8.80    0.63
   0  -6  -2   11.62    0.95
   0  -6  -2    9.03    0.76
   0  -6  -2    9.18    0.66
   0  -6   2    7.94    0.47
   0  -6   2    8.37    0.72
   0  -6   2    9.48    0.67
   0  -6   2    8.22    0.57
   0   6  -2    9.71    0.50
   0   6  -2    8.98    0.77
   0   6  -2    8.61    0.69
   0   6  -2    8.08    0.58
   0   6  -2    8.81    0.57
   0   6   2    7.78    0.69
   0   6   2    7.94    0.73
   0   6   2    8.90    0.70
   0   6   2    9.20    0.77
   0  -6  -3    0.22    0.21
   0  -6  -3    0.33    0.22
   0  -6  -3    0.01    0.31
   0  -6  -3    1.10    0.42
   0  -6  -3    0.29    0.52
   0  -6  -3   -0.27    0.31
   0  -6   3    0.09    0.27
   0  -6   3   -0.07    0.37
   0  -6   3   -0.12    0.30
   0  -6   3   -0.05    0.27
   0   6  -3    0.51    0.28
   0   6  -3    0.31    0.37
   0   6  -3    0.14    0.33
   0   6  -3    0.07    0.26
   0   6  -3    0.23    0.27
   0   6   3   -0.02    0.36
   0   6   3    0.25    0.41
   0   6   3    0.88    0.39
   0   6   3    0.12    0.39
   0  -6  -4   44.37    0.78
   0  -6  -4   44.04    1.07
   0  -6  -4   45.02    1.24
   0  -6  -4   43.29    1.23
   0  -6  -4   43.88    1.14
   0  -6   4   39.86    0.94
   0  -6   4   43.45    1.16
   0  -6   4   44.82    1.09
   0  -6   4   42.91    0.72
   0   6  -4   41.70    0.92
   0   6  -4   40.56    1.21
   0   6  -4   42.74    1.08
   0   6  -4   41.63    1.00
   0   6  -4   42.77    0.72
   0   6   4   44.14    1.09
   0   6   4   41.63    1.19
   0   6   4   45.39    1.25
   0   6   4   43.00    1.23
   0  -6  -5    3.56    0.37
   0  -6  -5    3.75    0.56
   0  -6  -5    3.98    0.58
   0  -6  -5    3.77    0.48
   0  -6   5    3.00    0.43
   0  -6   5    3.84    0.48
   0  -6   5    3.45    0.49
   0  -6   5    3.14    0.46
   0  -6   5    4.05    0.37
   0   6  -5    4.15    0.47
   0   6  -5    2.40    0.50
   0   6  -5    3.31    0.49
   0   6  -5    4.70    0.48
   0   6  -5    3.56    0.35
   0   6   5    3.78    0.38
   0   6   5    3.64    0.49
   0   6   5    4.45    0.60
   0  -6  -6   51.96    1.03
   0  -6  -6   53.02    1.42
   0  -6  -6   52.86    1.35
   0  -6   6   50.30    1.15
   0  -6   6   52.46    1.27
   0  -6   6   53.48    1.24
   0  -6   6   53.13    1.20
   0   6  -6   52.25    1.19
   0   6  -6   52.91    1.36
   0   6  -6   52.21    1.22
   0   6  -6   53.34    1.15
   0   6   6   53.00    1.01
   0   6   6   51.57    1.13
   0   6   6   56.03    1.15
   0   6   6   51.69    1.41
   0   6   6   55.90    1.44
   0   6   6   52.55    1.41
   0  -6  -7    3.20    0.46
   0  -6  -7    4.53    0.83
   0  -6  -7    2.60    0.55
   0  -6  -7    2.53    0.53
   0  -6   7    1.99    0.46
   0  -6   7    2.72    0.50
   0  -6   7    2.40    0.49
   0  -6   7    2.51    0.49
   0   6  -7    2.39    0.51
   0   6  -7    2.80    0.55
   0   6  -7    2.89    0.51
   0   6  -7    3.65    0.44
   0   6   7    2.54    0.40
   0   6   7    3.27    0.47
   0   6   7    2.77    0.45
   0   6   7    3.43    0.62
   0   6   7    3.03    0.61
   0   6   7    3.20    0.59
   0  -6  -8   78.56    1.44
   0  -6  -8   81.73    1.82
   0  -6  -8  105.23    2.35
   0  -6  -8   76.10    1.69
   0  -6   8   76.77    1.56
   0  -6   8   78.33    1.64
   0  -6   8   79.62    1.55
   0  -6   8   77.67    1.49
   0   6  -8   77.60    1.58
   0   6  -8   79.00    1.69
   0   6  -8   79.30    1.54
   0   6  -8   78.86    1.44
   0   6   8   78.43    1.40
   0   6   8   77.87    1.31
   0   6   8   80.84    1.31
   0   6   8   81.70    1.80
   0   6   8   80.08    1.82
   0   6   8   79.15    1.78
   0  -6  -9   13.67    0.94
   0  -6  -9   14.73    1.12
   0  -6  -9   15.91    1.17
   0  -6  -9   14.89    0.92
   0  -6   9   14.71    0.99
   0  -6   9   14.15    1.05
   0  -6   9   13.52    0.95
   0  -6   9   15.16    0.89
   0   6  -9   12.73    1.06
   0   6  -9   15.06    1.04
   0   6  -9   14.76    0.97
   0   6  -9   14.66    0.81
   0   6   9   13.91    0.88
   0   6   9   14.08    0.78
   0   6   9   14.18    0.77
   0   6   9   15.59    1.15
   0   6   9   13.29    1.13
   0   6   9   13.45    1.08
   0  -6 -10  148.50    2.14
   0  -6 -10  148.30    2.54
   0  -6 -10  145.63    2.49
   0  -6 -10  146.61    2.36
   0  -6  10  142.86    2.27
   0  -6  10  146.85    2.30
   0  -6  10  146.28    2.16
   0  -6  10  144.49    2.10
   0   6 -10  141.53    2.29
   0   6 -10  146.00    2.29
   0   6 -10  143.42    2.14
   0   6 -10  140.37    2.00
   0   6  10  145.05    2.08
   0   6  10  145.33    1.67
   0   6  10  150.73    1.71
   0   6  10  147.23    2.52
   0   6  10  145.04    2.46
   0  -6 -11    2.93    0.71
   0  -6 -11    2.59    0.74
   0  -6 -11    1.42    0.65
   0  -6 -11    3.22    0.57
   0  -6  11    2.49    0.66
   0  -6  11    2.38    0.71
   0  -6  11    2.89    0.62
   0  -6  11    2.44    0.56
   0   6 -11    1.60    0.69
   0   6 -11    3.70    0.69
   0   6 -11    2.79    0.65
   0   6 -11    4.15    0.54
   0   6  11    2.43    0.57
   0   6  11    3.21    0.48
   0   6  11    3.74    0.55
   0   6  11    2.98    0.73
   0   6  11    4.66    1.09
   0   6  11    3.79    0.72
   0  -6 -12   51.10    1.69
   0  -6 -12   53.23    1.87
   0  -6 -12   71.82    2.43
   0  -6 -12   48.44    1.57
   0  -6  12   53.42    1.72
   0  -6  12   51.60    1.67
   0  -6  12   52.79    1.62
   0  -6  12   53.88    1.54
   0   6 -12   49.01    1.75
   0   6 -12   51.35    1.62
   0   6 -12   51.27    1.59
   0   6 -12   49.58    1.39
   0   6  12   52.53    1.59
   0   6  12   52.07    1.10
   0   6  12   53.84    1.16
   0   6  12   54.89    1.90
   0   6  12   53.22    1.77
   0  -6 -13    0.55    0.74
   0  -6 -13    1.62    0.85
   0  -6 -13   -0.76    0.69
   0  -6 -13   -0.19    0.63
   0  -6  13   -0.10    0.65
   0  -6  13   -0.33    0.70
   0  -6  13   -0.46    0.62
   0  -6  13    0.49    0.54
   0   6 -13   -0.98    0.73
   0   6 -13    0.92    0.69
   0   6 -13   -0.59    0.50
   0   6 -13   -0.60    0.65
   0   6  13    0.16    0.61
   0   6  13    0.19    0.43
   0   6  13    0.24    0.46
   0   6  13   -0.13    0.71
   0   6  13   -0.59    0.80
   0   6  13   -0.04    0.66
   0  -6 -14    0.69    0.81
   0  -6 -14    0.21    0.82
   0  -6 -14   -0.05    0.83
   0  -6 -14    1.09    0.82
   0  -6  14    0.66    0.72
   0  -6  14    1.94    0.81
   0  -6  14    1.47    0.75
   0  -6  14    0.80    0.59
   0   6 -14   -0.01    0.88
   0   6 -14    0.37    0.69
   0   6 -14    0.41    0.54
   0   6 -14    0.12    0.73
   0   6  14    0.60    0.65
   0   6  14    0.16    0.48
   0   6  14    0.90    0.80
   0   6  14   -0.59    0.93
   0   6  14    0.12    0.72
   0  -6 -15    0.24    0.93
   0  -6 -15    2.05    1.10
   0  -6 -15   -0.10    0.85
   0  -6 -15   -0.50    1.00
   0  -6  15    0.50    0.75
   0  -6  15    1.59    0.91
   0  -6  15   -0.03    0.77
   0  -6  15    0.44    0.63
   0   6 -15   -0.44    1.00
   0   6 -15    0.23    0.72
   0   6 -15   -1.08    0.67
   0   6 -15   -0.54    0.81
   0   6  15   -0.19    0.69
   0   6  15    0.97    0.50
   0   6  15    2.08    1.14
   0   6  15   -0.01    1.02
   0   6  15    0.37    0.76
   0  -6 -16   59.34    2.36
   0  -6 -16   63.63    2.56
   0  -6 -16   62.86    2.43
   0  -6  16   64.61    2.25
   0  -6  16   62.88    2.18
   0  -6  16   70.29    2.23
   0  -6  16   63.75    1.92
   0   6 -16   64.66    2.02
   0   6 -16   65.53    2.25
   0   6  16   66.63    2.12
   0   6  16   66.56    2.40
   0   6  16   68.24    2.65
   0   6  16   72.05    2.34
   0  -6 -17   -0.66    1.22
   0  -6 -17    1.23    1.16
   0  -6  17   -1.19    0.82
   0  -6  17    0.22    1.10
   0  -6  17    2.12    1.08
   0  -6  17    1.27    0.75
   0   6 -17    0.35    0.85
   0   6 -17    0.83    1.05
   0   6  17   -1.28    0.76
   0   6  17    1.00    0.98
   0   6  17    0.93    1.29
   0   6  17   -0.45    0.92
   0  -6 -18   29.16    2.96
   0  -6 -18   23.35    2.32
   0  -6  18   22.93    1.83
   0  -6  18   18.82    2.06
   0  -6  18   26.21    2.13
   0  -6  18   21.39    1.62
   0   6 -18   22.42    1.74
   0   6 -18   20.48    2.17
   0   6  18   22.88    1.86
   0   6  18   21.03    2.04
   0   6  18   24.10    2.56
   0   6  18   23.66    1.99
   0  -6 -19   51.99    2.83
   0  -6  19   57.73    2.49
   0  -6  19   50.62    2.51
   0  -6  19   57.13    2.61
   0  -6  19   55.72    2.10
   0   6 -19   56.67    2.22
   0   6 -19   55.26    2.84
   0   6  19   56.18    2.42
   0   6  19   56.02    2.66
   0   6  19   54.13    2.99
   0   6  19   54.83    2.54
   0  -6 -20    5.06    1.49
   0  -6  20    8.47    1.40
   0  -6  20    6.39    1.61
   0  -6  20    6.08    1.09
   0   6 -20    7.13    1.25
   0   6  20    6.78    1.24
   0   6  20    8.87    1.58
   0   6  20   10.55    1.54
   0  -6  21    3.09    1.27
   0  -6  21   -1.78    0.93
   0   6 -21    0.04    1.13
   0   6  21    0.23    1.28
   0   6  21   -1.88    1.36
   0   6  21   -1.36    1.25
   0  -6  22    2.10    1.38
   0  -6  22   -2.18    1.01
   0   6 -22   -0.35    1.25
   0   6  22    1.21    1.36
   0   6  22    1.27    1.62
   0   6  22    0.51    1.47
   0  -6  23    0.09    1.56
   0  -6  23   -0.09    1.20
   0   6  23   -0.95    1.50
   0   6  23    0.90    1.74
   0   6  23    0.25    1.63
   0  -6  24    4.82    1.76
   0  -6  24   -0.11    1.34
   0   6  24   -1.40    1.67
   0   6  24    2.50    1.76
   0   6  24    1.41    1.88
   0  -7   0    0.06    0.22
   0  -7   0   -0.23    0.30
   0  -7   0    0.19    0.35
   0  -7   0   -0.16    0.39
   0  -7   0   -0.27    0.37
   0   7   0    0.10    0.19
   0   7   0   -0.14    0.40
   0   7   0    0.21    0.40
   0   7   0    0.35    0.35
   0   7   0    0.50    0.40
   0  -7  -1   50.87    0.65
   0  -7  -1   53.64    0.65
   0  -7  -1   52.79    1.23
   0  -7  -1   69.21    1.71
   0  -7  -1   54.03    1.32
   0  -7  -1   52.65    1.23
   0  -7   1   51.55    0.76
   0  -7   1   51.18    1.25
   0  -7   1   53.87    1.27
   0  -7   1   52.49    1.26
   0  -7   1   52.54    1.11
   0   7  -1   53.18    0.75
   0   7  -1   51.20    1.32
   0   7  -1   55.95    1.33
   0   7  -1   51.27    1.20
   0   7  -1   51.20    1.11
   0   7   1   51.99    1.33
   0   7   1   53.00    1.32
   0   7   1   53.66    1.27
   0   7   1   51.74    1.23
   0  -7  -2    1.91    0.25
   0  -7  -2    1.44    0.23
   0  -7  -2    1.78    0.42
   0  -7  -2    1.60    0.48
   0  -7  -2    1.60    0.48
   0  -7  -2    2.02    0.45
   0  -7   2    1.53    0.30
   0  -7   2    1.65    0.45
   0  -7   2    2.23    0.45
   0  -7   2    1.80    0.40
   0   7  -2    1.43    0.31
   0   7  -2    1.48    0.49
   0   7  -2    1.29    0.44
   0   7  -2    1.01    0.37
   0   7  -2    1.75    0.39
   0   7   2    1.33    0.43
   0   7   2    1.45    0.41
   0   7   2    1.67    0.46
   0   7   2    1.44    0.46
   0  -7  -3  238.58    1.44
   0  -7  -3  235.40    1.42
   0  -7  -3  237.36    2.42
   0  -7  -3  231.18    2.58
   0  -7  -3  240.75    2.64
   0  -7  -3  233.24    2.48
   0  -7   3  223.15    1.92
   0  -7   3  234.52    2.61
   0  -7   3  241.86    2.43
   0  -7   3  233.32    1.85
   0   7  -3  226.59    1.75
   0   7  -3  225.90    2.60
   0   7  -3  242.59    2.44
   0   7  -3  243.84    2.39
   0   7   3  227.83    2.41
   0   7   3  242.58    2.64
   0   7   3  240.60    2.62
   0   7   3  237.15    2.55
   0  -7  -4  161.51    1.34
   0  -7  -4  154.62    1.31
   0  -7  -4  156.16    1.98
   0  -7  -4  163.89    2.27
   0  -7  -4  159.98    2.25
   0  -7  -4  158.57    2.13
   0  -7   4  152.13    1.60
   0  -7   4  158.65    2.20
   0  -7   4  161.78    2.03
   0  -7   4  153.28    1.41
   0   7  -4  150.18    1.60
   0   7  -4  150.35    2.20
   0   7  -4  162.49    2.04
   0   7  -4  155.66    1.93
   0   7  -4  154.32    1.40
   0   7   4  155.44    2.00
   0   7   4  151.25    2.31
   0   7   4  162.99    2.25
   0   7   4  156.71    2.19
   0  -7  -5    1.12    0.32
   0  -7  -5    0.10    0.44
   0  -7  -5    0.48    0.52
   0  -7  -5    0.39    0.49
   0  -7  -5    0.69    0.38
   0  -7   5    0.03    0.36
   0  -7   5    0.79    0.41
   0  -7   5    0.94    0.45
   0  -7   5    1.03    0.42
   0  -7   5    0.67    0.30
   0   7  -5    0.33    0.37
   0   7  -5    0.22    0.42
   0   7  -5    0.61    0.44
   0   7  -5    0.58    0.31
   0   7  -5    0.21    0.27
   0   7   5    0.43    0.41
   0   7   5    0.94    0.49
   0   7   5    0.35    0.49
   0   7   5    0.11    0.46
   0  -7  -6   23.37    0.81
   0  -7  -6   23.58    1.19
   0  -7  -6   24.17    1.20
   0  -7  -6   24.83    1.08
   0  -7   6   23.09    0.91
   0  -7   6   23.37    0.98
   0  -7   6   23.68    1.05
   0  -7   6   22.88    0.96
   0  -7   6   23.37    0.53
   0   7  -6   22.76    0.96
   0   7  -6   22.74    1.12
   0   7  -6   23.70    1.03
   0   7  -6   24.47    0.90
   0   7  -6   22.97    0.51
   0   7   6   23.33    0.77
   0   7   6   24.68    0.99
   0   7   6   23.29    1.16
   0   7   6   24.05    1.20
   0   7   6   23.49    1.13
   0  -7  -7    6.27    0.71
   0  -7  -7    8.20    0.99
   0  -7  -7    7.74    0.80
   0  -7  -7    6.99    0.86
   0  -7   7    5.51    0.59
   0  -7   7    8.01    0.80
   0  -7   7    7.76    0.87
   0  -7   7    7.37    0.74
   0   7  -7    8.51    0.90
   0   7  -7    7.41    0.90
   0   7  -7    7.74    0.89
   0   7  -7    7.02    0.62
   0   7   7    7.85    0.66
   0   7   7    7.34    0.75
   0   7   7    6.69    0.77
   0   7   7    8.15    0.90
   0   7   7    7.10    0.76
   0   7   7    8.41    0.98
   0  -7  -8   10.15    0.87
   0  -7  -8   10.86    1.17
   0  -7  -8   11.94    1.34
   0  -7  -8    8.74    0.96
   0  -7   8    9.42    0.91
   0  -7   8    9.34    0.93
   0  -7   8    7.55    0.92
   0  -7   8   10.09    0.84
   0   7  -8    8.52    0.97
   0   7  -8    9.57    1.00
   0   7  -8   10.57    1.00
   0   7  -8    9.14    0.71
   0   7   8    8.98    0.75
   0   7   8    9.10    0.78
   0   7   8    9.34    0.84
   0   7   8    9.29    1.09
   0   7   8   10.10    1.19
   0   7   8    9.69    1.04
   0  -7  -9    5.84    0.66
   0  -7  -9    4.75    0.75
   0  -7  -9    5.75    0.83
   0  -7  -9    5.83    0.76
   0  -7   9    4.92    0.64
   0  -7   9    6.70    0.79
   0  -7   9    4.28    0.65
   0  -7   9    5.10    0.65
   0   7  -9    6.08    0.78
   0   7  -9    6.97    0.81
   0   7  -9    5.19    0.69
   0   7  -9    6.26    0.69
   0   7   9    6.75    0.81
   0   7   9    5.66    0.59
   0   7   9    5.99    0.63
   0   7   9    8.00    1.07
   0   7   9    6.59    0.92
   0   7   9    4.73    0.73
   0  -7 -10    9.55    1.06
   0  -7 -10    6.99    0.81
   0  -7 -10   11.70    1.30
   0  -7 -10    7.96    0.92
   0  -7  10    9.61    1.04
   0  -7  10   10.10    1.13
   0  -7  10    8.43    1.01
   0  -7  10   10.59    0.91
   0   7 -10    9.79    1.18
   0   7 -10    9.00    1.11
   0   7 -10    9.70    1.03
   0   7 -10    8.71    0.81
   0   7  10    8.19    0.88
   0   7  10    8.76    0.82
   0   7  10   10.15    0.87
   0   7  10   13.20    1.52
   0   7  10    8.60    0.92
   0   7  10    9.49    1.09
   0  -7 -11    1.05    0.66
   0  -7 -11    0.56    0.70
   0  -7 -11    0.32    0.56
   0  -7  11    1.12    0.64
   0  -7  11    1.71    0.72
   0  -7  11    0.60    0.63
   0  -7  11    0.70    0.52
   0   7 -11    1.42    0.77
   0   7 -11    1.54    0.70
   0   7 -11    1.55    0.63
   0   7 -11    1.08    0.45
   0   7  11    1.52    0.58
   0   7  11    0.90    0.48
   0   7  11    1.21    0.53
   0   7  11    0.79    0.68
   0   7  11    2.27    0.87
   0   7  11    1.46    0.64
   0  -7 -12   11.40    1.33
   0  -7 -12   11.98    1.31
   0  -7 -12   11.87    1.23
   0  -7 -12    9.30    1.06
   0  -7  12    9.26    0.96
   0  -7  12   11.44    1.38
   0  -7  12    9.78    1.22
   0  -7  12   11.33    1.07
   0   7 -12   10.70    1.10
   0   7 -12   10.94    1.24
   0   7 -12    9.87    0.97
   0   7 -12    7.96    0.92
   0   7  12    9.46    0.88
   0   7  12    9.97    0.86
   0   7  12   10.89    0.96
   0   7  12    9.20    1.02
   0   7  12   13.41    1.62
   0   7  12   11.01    1.32
   0  -7 -13    3.73    0.88
   0  -7 -13    2.73    0.96
   0  -7 -13    3.45    0.72
   0  -7  13    1.39    0.71
   0  -7  13    3.09    0.90
   0  -7  13    3.20    0.85
   0  -7  13    5.07    0.73
   0   7 -13    2.50    0.95
   0   7 -13    2.18    0.80
   0   7 -13    2.50    0.79
   0   7 -13    2.97    0.60
   0   7  13    2.31    0.68
   0   7  13    2.57    0.53
   0   7  13    2.97    0.65
   0   7  13    3.15    0.93
   0   7  13    3.12    1.03
   0   7  13    4.07    0.88
   0  -7 -14   60.27    2.10
   0  -7 -14   60.53    2.33
   0  -7 -14   60.75    2.30
   0  -7  14   60.37    2.05
   0  -7  14   57.90    2.06
   0  -7  14   59.83    1.97
   0  -7  14   62.23    1.80
   0   7 -14   56.56    2.25
   0   7 -14   60.17    1.94
   0   7 -14   57.17    1.72
   0   7 -14   55.97    1.97
   0   7  14   61.75    1.92
   0   7  14   56.78    1.23
   0   7  14   60.99    1.33
   0   7  14   62.26    2.26
   0   7  14   59.03    2.38
   0   7  14   62.75    2.17
   0  -7 -15    1.40    0.97
   0  -7 -15    0.61    0.98
   0  -7 -15    1.30    0.92
   0  -7  15    1.05    0.79
   0  -7  15   -0.05    1.01
   0  -7  15    0.32    0.84
   0  -7  15    1.40    0.65
   0   7 -15    0.33    0.82
   0   7 -15   -0.48    0.82
   0   7  15    0.74    0.78
   0   7  15    0.47    0.50
   0   7  15    1.08    0.61
   0   7  15   -0.14    0.89
   0   7  15    2.24    1.17
   0   7  15    1.07    0.83
   0  -7 -16    9.19    1.34
   0  -7 -16   12.95    1.72
   0  -7 -16   10.78    1.44
   0  -7  16    7.78    1.12
   0  -7  16    9.19    1.36
   0  -7  16    7.56    1.23
   0  -7  16    9.96    1.24
   0   7 -16   10.68    1.15
   0   7 -16    7.28    1.22
   0   7  16    8.98    1.10
   0   7  16    9.42    1.00
   0   7  16    8.96    1.27
   0   7  16   10.31    1.30
   0  -7  17   15.19    1.70
   0  -7  17   16.44    1.58
   0  -7  17   13.69    1.39
   0  -7  17   14.05    1.41
   0   7 -17   16.54    1.76
   0   7 -17   15.41    1.52
   0   7  17   14.79    1.71
   0   7  17   11.72    1.28
   0   7  17   15.96    1.84
   0   7  17   15.28    1.86
   0  -7 -18    0.29    1.23
   0  -7  18    1.48    1.00
   0  -7  18    1.01    1.39
   0  -7  18   -1.91    1.02
   0  -7  18    1.50    0.77
   0   7 -18   -0.06    1.04
   0   7 -18   -0.11    1.26
   0   7  18    0.61    1.00
   0   7  18   -0.55    1.04
   0   7  18    0.66    1.52
   0   7  18    1.24    1.03
   0  -7 -19    4.58    1.55
   0  -7  19    3.87    1.19
   0  -7  19    3.19    1.63
   0  -7  19    4.70    1.49
   0  -7  19    3.66    1.02
   0   7 -19    4.19    1.17
   0   7  19    0.95    1.08
   0   7  19    2.60    1.32
   0   7  19    4.76    1.30
   0  -7 -20    1.10    1.58
   0  -7  20    2.57    1.27
   0  -7  20    0.91    0.94
   0   7 -20    2.12    1.23
   0   7  20   -1.07    1.13
   0   7  20   -0.47    1.31
   0   7  20    0.82    1.29
   0  -7  21    0.95    1.33
   0  -7  21    1.48    1.05
   0   7 -21   -0.04    1.27
   0   7  21   -1.55    1.25
   0   7  21    1.20    1.68
   0   7  21   -2.28    1.36
   0  -7  22   43.45    2.93
   0  -7  22   38.00    2.30
   0   7 -22   39.14    2.62
   0   7  22   41.99    2.83
   0   7  22   39.96    3.42
   0   7  22   39.02    2.97
   0  -7  23    3.49    1.76
   0  -7  23   -0.99    1.18
   0   7  23    4.91    1.66
   0   7  23    4.96    2.05
   0   7  23    5.78    1.85
   0  -7  24   41.49    3.49
   0   7  24   33.73    3.39
   0   7  24   39.95    4.06
   0   7  24   36.78    3.57
   0  -8   0  374.39    1.70
   0  -8   0  381.79    3.36
   0  -8   0  395.37    3.36
   0  -8   0  392.34    3.36
   0  -8   0  353.84    2.88
   0   8   0  392.66    1.70
   0   8   0  372.03    3.39
   0   8   0  389.44    3.35
   0   8   0  397.97    3.35
   0   8   0  378.91    3.00
   0  -8  -1   31.15    0.59
   0  -8  -1   33.47    0.58
   0  -8  -1   31.94    1.11
   0  -8  -1   30.19    1.22
   0  -8  -1   32.01    1.19
   0  -8  -1   31.25    1.13
   0  -8   1   30.49    0.68
   0  -8   1   32.16    1.09
   0  -8   1   32.83    1.21
   0  -8   1   33.21    1.16
   0  -8   1   33.66    1.07
   0   8  -1   32.34    0.67
   0   8  -1   32.31    1.24
   0   8  -1   33.15    1.22
   0   8  -1   30.62    1.10
   0   8  -1   31.90    1.03
   0   8   1   29.78    1.18
   0   8   1   33.22    1.25
   0   8   1   32.79    1.19
   0   8   1   33.22    1.16
   0  -8  -2  243.09    1.33
   0  -8  -2  242.15    1.33
   0  -8  -2  238.32    2.65
   0  -8  -2  243.49    2.77
   0  -8  -2  249.19    2.80
   0  -8  -2  245.74    2.63
   0  -8   2  236.23    1.68
   0  -8   2  238.46    2.76
   0  -8   2  239.97    2.64
   0  -8   2  238.67    2.60
   0  -8   2  240.50    2.19
   0   8  -2  242.46    1.68
   0   8  -2  237.16    2.81
   0   8  -2  243.35    2.63
   0   8  -2  252.15    2.64
   0   8  -2  236.93    2.18
   0   8   2  234.14    2.67
   0   8   2  318.74    3.60
   0   8   2  235.99    2.61
   0  -8  -3   88.67    0.93
   0  -8  -3   86.10    0.92
   0  -8  -3   89.50    1.72
   0  -8  -3  114.09    2.37
   0  -8  -3   89.80    1.83
   0  -8  -3   88.46    1.71
   0  -8   3   85.48    1.77
   0  -8   3   90.63    1.69
   0  -8   3   88.13    1.35
   0   8  -3   85.90    1.19
   0   8  -3   86.84    1.81
   0   8  -3   88.97    1.70
   0   8  -3   89.58    1.62
   0   8  -3   86.86    1.33
   0   8   3   85.17    1.69
   0   8   3   89.43    1.83
   0   8   3   86.85    1.80
   0   8   3   87.86    1.77
   0  -8  -4   16.10    0.60
   0  -8  -4   17.01    0.60
   0  -8  -4   15.95    1.00
   0  -8  -4   17.36    1.11
   0  -8  -4   15.59    1.12
   0  -8  -4   16.59    0.96
   0  -8   4   16.62    0.75
   0  -8   4   16.01    1.00
   0  -8   4   18.23    0.99
   0  -8   4   15.68    0.75
   0   8  -4   14.48    0.77
   0   8  -4   16.13    1.06
   0   8  -4   16.59    1.03
   0   8  -4   16.00    0.83
   0   8   4   17.88    1.00
   0   8   4   16.50    1.09
   0   8   4   18.12    1.07
   0  -8  -5    0.19    0.31
   0  -8  -5    0.38    0.33
   0  -8  -5    0.37    0.48
   0  -8  -5    0.09    0.55
   0  -8  -5    0.16    0.49
   0  -8  -5   -0.70    0.40
   0  -8   5   -0.51    0.37
   0  -8   5   -0.06    0.42
   0  -8   5   -0.21    0.44
   0  -8   5    0.15    0.43
   0  -8   5    0.31    0.34
   0   8  -5    0.52    0.41
   0   8  -5    0.52    0.50
   0   8  -5    0.46    0.45
   0   8  -5    0.37    0.36
   0   8  -5    0.42    0.32
   0   8   5   -0.35    0.45
   0   8   5   -0.44    0.50
   0   8   5    0.62    0.59
   0   8   5    0.96    0.57
   0  -8  -6  188.94    1.75
   0  -8  -6  188.67    1.76
   0  -8  -6  190.66    2.73
   0  -8  -6  195.94    2.77
   0  -8  -6  191.94    2.60
   0  -8   6  184.07    2.08
   0  -8   6  186.57    2.60
   0  -8   6  191.67    2.43
   0  -8   6  193.10    2.42
   0  -8   6  186.15    1.39
   0   8  -6  181.59    2.08
   0   8  -6  188.71    2.68
   0   8  -6  195.77    2.46
   0   8  -6  186.00    2.29
   0   8  -6  185.86    1.37
   0   8   6  188.15    2.33
   0   8   6  191.01    2.73
   0   8   6  196.03    2.76
   0   8   6  189.42    2.70
   0  -8  -7    2.56    0.50
   0  -8  -7    2.33    0.92
   0  -8  -7    1.75    0.67
   0  -8  -7    1.98    0.59
   0  -8   7    1.89    0.52
   0  -8   7    1.24    0.50
   0  -8   7    1.72    0.57
   0  -8   7    1.73    0.49
   0   8  -7    2.45    0.58
   0   8  -7    2.25    0.61
   0   8  -7    1.93    0.60
   0   8  -7    2.32    0.42
   0   8   7    2.63    0.56
   0   8   7    3.15    0.60
   0   8   7    3.10    0.77
   0   8   7    1.99    0.69
   0   8   7    2.34    0.67
   0  -8  -8  117.56    1.71
   0  -8  -8  114.13    2.39
   0  -8  -8  149.86    2.97
   0  -8  -8  115.47    2.23
   0  -8   8  113.37    1.92
   0  -8   8  113.19    2.19
   0  -8   8  118.16    2.06
   0  -8   8  119.59    2.00
   0   8  -8  110.98    1.95
   0   8  -8  118.11    2.28
   0   8  -8  116.62    2.06
   0   8  -8  119.13    1.90
   0   8   8  117.66    1.66
   0   8   8  118.78    1.88
   0   8   8  120.71    1.90
   0   8   8  115.65    2.34
   0   8   8  123.49    2.48
   0   8   8  118.43    2.35
   0  -8  -9   29.85    1.20
   0  -8  -9   32.25    1.59
   0  -8  -9   29.66    1.40
   0  -8   9   31.64    1.31
   0  -8   9   28.56    1.45
   0  -8   9   30.79    1.39
   0  -8   9   33.42    1.25
   0   8  -9   32.63    1.42
   0   8  -9   31.53    1.47
   0   8  -9   31.00    1.39
   0   8  -9   29.36    1.10
   0   8   9   33.48    1.12
   0   8   9   31.00    1.19
   0   8   9   31.94    1.22
   0   8   9   39.00    1.97
   0   8   9   28.11    1.59
   0   8   9   30.14    1.48
   0  -8 -10   51.24    1.52
   0  -8 -10   49.30    1.91
   0  -8 -10   51.84    1.88
   0  -8 -10   49.85    1.75
   0  -8  10   52.62    1.62
   0  -8  10   50.15    1.79
   0  -8  10   54.21    1.66
   0  -8  10   51.60    1.52
   0   8 -10   53.42    1.71
   0   8 -10   52.74    1.77
   0   8 -10   50.75    1.64
   0   8 -10   50.37    1.39
   0   8  10   53.91    1.41
   0   8  10   51.92    1.36
   0   8  10   51.20    1.42
   0   8  10   53.47    1.89
   0   8  10   50.55    1.98
   0   8  10   50.36    1.79
   0  -8 -11   18.12    1.29
   0  -8 -11   18.83    1.72
   0  -8 -11   22.62    1.62
   0  -8 -11   19.96    1.34
   0  -8  11   20.99    1.34
   0  -8  11   20.54    1.50
   0  -8  11   21.66    1.39
   0  -8  11   21.49    1.18
   0   8 -11   22.34    1.57
   0   8 -11   21.12    1.44
   0   8 -11   23.42    1.41
   0   8 -11   19.98    1.09
   0   8  11   21.41    1.18
   0   8  11   20.34    1.07
   0   8  11   21.07    1.16
   0   8  11   20.76    1.61
   0   8  11   21.65    1.65
   0   8  11   20.99    1.45
   0  -8 -12    3.05    0.84
   0  -8 -12    2.74    1.02
   0  -8 -12    2.80    0.82
   0  -8 -12    2.91    0.75
   0  -8  12    0.99    0.74
   0  -8  12    0.78    0.88
   0  -8  12    1.72    0.74
   0  -8  12    3.23    0.69
   0   8 -12    1.26    0.91
   0   8 -12    1.45    0.78
   0   8 -12    2.33    0.77
   0   8 -12    3.01    0.59
   0   8  12    3.12    0.68
   0   8  12    2.64    0.61
   0   8  12    2.47    0.68
   0   8  12    2.49    0.88
   0   8  12    2.40    0.98
   0   8  12    1.91    0.75
   0  -8 -13    6.72    0.99
   0  -8 -13    5.73    1.15
   0  -8 -13    6.57    1.16
   0  -8  13    4.28    0.91
   0  -8  13    5.06    1.11
   0  -8  13    4.37    0.89
   0  -8  13    6.27    0.81
   0   8 -13    3.81    1.09
   0   8 -13    4.58    0.95
   0   8 -13    4.86    0.94
   0   8 -13    5.99    0.78
   0   8  13    5.35    0.82
   0   8  13    5.17    0.66
   0   8  13    5.50    0.80
   0   8  13    4.02    0.98
   0   8  13    8.21    1.60
   0   8  13    6.13    1.02
   0  -8 -14   59.41    2.11
   0  -8 -14   58.36    2.51
   0  -8 -14   61.19    2.44
   0  -8  14   55.72    2.04
   0  -8  14   52.03    2.22
   0  -8  14   58.01    2.06
   0  -8  14   52.47    1.75
   0   8 -14   52.45    2.32
   0   8 -14   58.41    2.08
   0   8 -14   54.75    2.00
   0   8  14   58.74    1.89
   0   8  14   59.85    1.40
   0   8  14   58.62    1.55
   0   8  14   58.33    2.33
   0   8  14   55.16    2.50
   0   8  14   57.67    2.16
   0  -8 -15   18.78    1.93
   0  -8 -15   21.90    2.24
   0  -8 -15   14.72    1.48
   0  -8  15   13.80    1.57
   0  -8  15   14.16    1.50
   0  -8  15   15.42    1.74
   0  -8  15   16.66    1.37
   0   8 -15   15.53    1.60
   0   8 -15   14.74    1.33
   0   8  15   14.81    1.47
   0   8  15   13.69    1.00
   0   8  15   14.77    1.19
   0   8  15   16.25    1.91
   0   8  15   17.60    1.79
   0   8  15   17.33    1.69
   0  -8 -16   21.63    2.17
   0  -8 -16   26.58    2.58
   0  -8  16   25.53    1.84
   0  -8  16   23.72    2.25
   0  -8  16   23.20    1.91
   0  -8  16   28.27    1.61
   0   8 -16   22.68    1.80
   0   8 -16   24.65    2.04
   0   8  16   23.87    1.69
   0   8  16   24.37    1.08
   0   8  16   25.38    1.29
   0   8  16   28.64    2.21
   0   8  16   24.83    1.94
   0  -8  17   16.66    1.82
   0  -8  17   19.19    2.03
   0  -8  17   23.58    1.61
   0   8 -17   24.48    1.92
   0   8 -17   17.59    2.11
   0   8  17   19.73    1.79
   0   8  17   17.85    1.03
   0   8  17   18.52    1.21
   0   8  17   21.25    2.24
   0   8  17   20.11    2.13
   0   8  17   19.00    1.98
   0  -8 -18   40.31    2.91
   0  -8  18   38.84    2.22
   0  -8  18   33.32    1.84
   0   8 -18   33.47    2.24
   0   8  18   31.25    2.09
   0   8  18   37.78    2.63
   0   8  18   37.22    2.32
   0  -8 -19    6.62    1.80
   0  -8  19    8.85    1.46
   0  -8  19    8.26    1.14
   0   8 -19    5.57    1.36
   0   8  19    6.30    1.28
   0   8  19    9.94    1.72
   0   8  19    5.73    1.41
   0  -8  20    4.47    1.38
   0  -8  20   -0.36    1.02
   0   8 -20    2.10    1.33
   0   8  20    1.24    1.26
   0   8  20    4.70    1.68
   0   8  20    2.66    1.46
   0  -8  21    0.41    1.39
   0  -8  21    0.29    1.03
   0   8 -21    0.56    1.45
   0   8  21   -0.81    1.35
   0   8  21   -0.13    1.55
   0   8  21   -3.61    1.37
   0  -8  22    3.97    1.60
   0  -8  22    0.29    1.14
   0   8 -22    0.26    1.54
   0   8  22    1.41    1.56
   0   8  22    2.64    1.85
   0   8  22    1.86    1.69
   0  -8  23   -3.15    1.76
   0   8  23   -0.23    1.66
   0   8  23    2.75    2.13
   0   8  23    1.35    1.81
   0  -9   0    0.15    0.25
   0  -9   0   -0.40    0.41
   0  -9   0   -1.05    0.51
   0  -9   0    0.06    0.40
   0  -9   0    0.17    0.52
   0   9   0   -0.14    0.47
   0   9   0    0.32    0.57
   0   9   0    0.70    0.49
   0   9   0   -0.42    0.48
   0  -9  -1    1.56    0.27
   0  -9  -1    2.15    0.53
   0  -9  -1    2.04    0.63
   0  -9  -1    1.95    0.55
   0  -9  -1    1.32    0.56
   0  -9   1    1.84    0.32
   0  -9   1    0.15    0.41
   0  -9   1    1.77    0.62
   0  -9   1    1.60    0.54
   0  -9   1    1.45    0.54
   0   9  -1    2.04    0.31
   0   9  -1    2.10    0.56
   0   9  -1    1.65    0.59
   0   9  -1    1.60    0.50
   0   9  -1    0.68    0.48
   0   9   1    2.09    0.55
   0   9   1    1.34    0.55
   0   9   1    2.54    0.55
   0   9   1    2.25    0.59
   0  -9  -2   28.95    0.58
   0  -9  -2   28.93    0.58
   0  -9  -2   29.70    1.27
   0  -9  -2   29.71    1.33
   0  -9  -2   32.66    1.34
   0  -9  -2   29.33    1.26
   0  -9   2   31.16    0.78
   0  -9   2   30.09    1.19
   0  -9   2   30.87    1.27
   0  -9   2   31.80    1.25
   0  -9   2   30.18    1.11
   0   9  -2   31.46    0.78
   0   9  -2   31.33    1.29
   0   9  -2   30.98    1.18
   0   9  -2   29.70    1.05
   0   9   2   28.96    1.26
   0   9   2   30.49    1.36
   0   9   2   28.84    1.30
   0   9   2   29.86    1.26
   0  -9  -3  151.25    1.16
   0  -9  -3  148.55    1.14
   0  -9  -3  153.94    2.34
   0  -9  -3  148.18    2.44
   0  -9  -3  151.64    2.44
   0  -9  -3  151.91    2.33
   0  -9   3  146.82    2.39
   0  -9   3  156.59    2.32
   0  -9   3  151.97    1.87
   0   9  -3  151.18    1.54
   0   9  -3  145.83    2.45
   0   9  -3  151.18    2.29
   0   9  -3  151.36    2.23
   0   9  -3  147.54    1.80
   0   9   3  148.23    2.32
   0   9   3  152.04    2.46
   0   9   3  152.33    2.47
   0   9   3  152.67    2.37
   0  -9  -4   35.98    0.77
   0  -9  -4   34.78    0.75
   0  -9  -4   36.02    1.37
   0  -9  -4   35.35    1.49
   0  -9  -4   36.98    1.47
   0  -9  -4   33.39    1.38
   0  -9   4   34.33    0.97
   0  -9   4   34.33    1.37
   0  -9   4   36.95    1.31
   0  -9   4   36.58    1.04
   0   9  -4   36.74    1.03
   0   9  -4   34.76    1.39
   0   9  -4   35.51    1.36
   0   9  -4   35.46    1.23
   0   9  -4   34.96    0.99
   0   9   4   36.56    1.35
   0   9   4   37.67    1.52
   0   9   4   35.14    1.41
   0  -9  -5  347.22    2.09
   0  -9  -5  330.69    2.04
   0  -9  -5  343.35    3.33
   0  -9  -5  333.55    3.63
   0  -9  -5  350.89    3.75
   0  -9  -5  336.83    3.54
   0  -9   5  330.42    2.59
   0  -9   5  339.08    3.63
   0  -9   5  341.38    3.58
   0  -9   5  347.34    3.35
   0  -9   5  334.02    2.30
   0   9  -5  333.40    2.61
   0   9  -5  332.54    3.67
   0   9  -5  345.20    3.33
   0   9  -5  344.68    3.27
   0   9   5  332.42    3.30
   0   9   5  344.81    3.71
   0   9   5  342.35    3.70
   0   9   5  342.74    3.64
   0  -9  -6   44.12    1.02
   0  -9  -6   43.95    1.03
   0  -9  -6   45.07    1.72
   0  -9  -6   46.55    1.71
   0  -9  -6   45.62    1.54
   0  -9   6   44.80    1.22
   0  -9   6   43.08    1.45
   0  -9   6   46.40    1.50
   0  -9   6   48.65    1.48
   0  -9   6   45.56    0.93
   0   9  -6   40.69    1.25
   0   9  -6   45.91    1.66
   0   9  -6   45.98    1.51
   0   9  -6   45.00    1.34
   0   9  -6   45.05    0.92
   0   9   6   46.50    1.45
   0   9   6   44.03    1.65
   0   9   6   47.44    1.74
   0   9   6   45.96    1.64
   0  -9  -7    3.63    0.48
   0  -9  -7    4.03    0.54
   0  -9  -7    3.93    0.86
   0  -9  -7    2.88    0.73
   0  -9  -7    3.17    0.56
   0  -9   7    3.71    0.63
   0  -9   7    4.22    0.64
   0  -9   7    4.39    0.76
   0  -9   7    3.99    0.68
   0  -9   7    3.49    0.37
   0   9  -7    3.40    0.63
   0   9  -7    3.65    0.73
   0   9  -7    3.44    0.70
   0   9  -7    4.55    0.60
   0   9   7    3.52    0.65
   0   9   7    5.23    0.74
   0   9   7    2.55    0.70
   0   9   7    5.96    1.11
   0   9   7    3.45    0.77
   0  -9  -8   10.12    0.94
   0  -9  -8    7.55    0.94
   0  -9  -8    8.50    1.00
   0  -9  -8    9.04    1.04
   0  -9   8    9.02    0.97
   0  -9   8    7.53    0.87
   0  -9   8    7.08    0.84
   0  -9   8    9.32    0.96
   0   9  -8    7.91    0.82
   0   9  -8    7.99    0.91
   0   9  -8    7.80    0.91
   0   9  -8    7.36    0.88
   0   9   8    8.32    0.98
   0   9   8    8.85    0.87
   0   9   8    8.54    1.07
   0   9   8    9.60    1.04
   0   9   8    8.15    0.92
   0  -9  -9   29.49    1.26
   0  -9  -9   26.58    1.80
   0  -9  -9   29.10    1.66
   0  -9  -9   29.99    1.43
   0  -9   9   30.10    1.34
   0  -9   9   27.05    1.55
   0  -9   9   27.13    1.47
   0  -9   9   29.16    1.31
   0   9  -9   28.92    1.45
   0   9  -9   28.03    1.54
   0   9  -9   28.45    1.49
   0   9  -9   30.45    1.24
   0   9   9   28.00    1.25
   0   9   9   29.26    1.35
   0   9   9   39.70    2.38
   0   9   9   26.75    1.50
   0  -9 -10   46.24    1.48
   0  -9 -10   44.99    2.05
   0  -9 -10   48.72    2.00
   0  -9 -10   45.97    1.81
   0  -9  10   48.17    1.65
   0  -9  10   47.68    1.88
   0  -9  10   48.45    1.72
   0  -9  10   47.34    1.53
   0   9 -10   47.15    1.76
   0   9 -10   47.78    1.84
   0   9 -10   46.52    1.75
   0   9 -10   47.00    1.43
   0   9  10   48.36    1.40
   0   9  10   46.04    1.43
   0   9  10   47.29    1.53
   0   9  10   51.50    2.03
   0   9  10   48.27    2.08
   0   9  10   48.40    1.83
   0  -9 -11   15.16    1.36
   0  -9 -11   10.99    1.23
   0  -9 -11   18.96    2.00
   0  -9  11   12.57    1.34
   0  -9  11   15.05    1.35
   0  -9  11   14.39    1.41
   0  -9  11   15.72    1.20
   0   9 -11   12.48    1.49
   0   9 -11   14.35    1.45
   0   9 -11   12.24    1.43
   0   9 -11   11.65    1.05
   0   9  11   14.85    1.10
   0   9  11   15.04    1.11
   0   9  11   13.19    1.26
   0   9  11   15.61    1.67
   0   9  11   16.18    1.72
   0   9  11   17.04    1.44
   0  -9 -12   33.17    1.65
   0  -9 -12   29.65    2.09
   0  -9 -12   31.14    1.97
   0  -9  12   26.26    1.56
   0  -9  12   28.24    1.92
   0  -9  12   32.22    1.74
   0  -9  12   30.10    1.41
   0   9 -12   30.98    1.83
   0   9 -12   30.98    1.75
   0   9 -12   30.33    1.72
   0   9  12   32.55    1.41
   0   9  12   29.56    1.30
   0   9  12   32.00    1.47
   0   9  12   34.36    2.23
   0   9  12   31.71    1.67
   0  -9 -13   31.51    1.78
   0  -9 -13   32.45    2.48
   0  -9 -13   32.17    2.04
   0  -9  13   30.60    1.69
   0  -9  13   28.78    2.09
   0  -9  13   32.41    1.85
   0  -9  13   31.84    1.50
   0   9 -13   38.03    2.11
   0   9 -13   33.05    1.80
   0   9 -13   31.22    1.85
   0   9  13   31.53    1.49
   0   9  13   29.28    1.27
   0   9  13   30.77    1.51
   0   9  13   32.90    2.07
   0   9  13   33.84    2.41
   0   9  13   34.08    1.87
   0  -9 -14    5.28    1.08
   0  -9 -14    4.78    1.45
   0  -9 -14    3.07    0.99
   0  -9  14    3.44    0.91
   0  -9  14    3.03    1.05
   0  -9  14    3.92    0.85
   0   9 -14    4.75    1.25
   0   9 -14    2.56    1.02
   0   9 -14    3.99    1.09
   0   9  14    2.85    0.85
   0   9  14    3.16    0.73
   0   9  14    2.83    0.89
   0   9  14    3.50    1.15
   0   9  14    4.59    1.42
   0   9  14    4.08    0.95
   0  -9 -15   12.95    1.45
   0  -9 -15   18.51    2.25
   0  -9 -15   13.33    1.47
   0  -9  15   13.69    1.69
   0  -9  15   14.48    1.40
   0  -9  15   14.95    1.39
   0   9 -15   14.18    1.71
   0   9  15   15.44    1.50
   0   9  15   15.05    1.16
   0   9  15   15.03    1.48
   0   9  15   17.44    2.02
   0   9  15   17.04    1.75
   0  -9 -16   -0.24    1.26
   0  -9 -16    1.63    1.09
   0  -9 -16    1.08    1.11
   0  -9  16   -0.29    0.95
   0  -9  16    0.72    0.78
   0   9 -16    0.32    0.98
   0   9 -16   -0.87    1.10
   0   9  16    0.65    0.88
   0   9  16    0.60    0.68
   0   9  16   -0.22    0.83
   0   9  16    0.34    1.17
   0   9  16   -0.30    1.33
   0   9  16   -0.81    1.01
   0  -9 -17    5.98    2.01
   0  -9 -17    6.25    1.65
   0  -9  17    6.24    1.25
   0  -9  17    7.81    1.09
   0   9 -17    5.54    1.24
   0   9  17    6.83    1.12
   0   9  17    6.75    0.77
   0   9  17    5.28    1.40
   0   9  17    9.10    1.98
   0   9  17    7.96    1.39
   0  -9 -18    0.89    1.38
   0  -9  18    0.16    1.12
   0  -9  18    0.92    0.88
   0   9 -18    0.55    1.21
   0   9  18    0.10    1.03
   0   9  18   -0.22    1.37
   0   9  18    1.70    1.19
   0  -9 -19    1.50    1.54
   0  -9  19    0.18    1.27
   0  -9  19   -1.62    0.93
   0   9 -19   -0.06    1.28
   0   9  19   -1.31    1.08
   0   9  19    1.26    1.52
   0   9  19    1.64    1.28
   0  -9  20   22.44    2.59
   0  -9  20   21.35    1.89
   0   9 -20   16.72    1.84
   0   9  20   15.26    1.65
   0   9  20   22.04    2.31
   0   9  20   22.79    2.65
   0  -9  21    2.35    1.58
   0  -9  21   -0.69    1.11
   0   9 -21    2.31    1.63
   0   9  21    0.13    1.38
   0   9  21    0.57    1.78
   0   9  21    1.15    1.63
   0  -9  22    1.13    1.66
   0  -9  22    2.43    1.28
   0   9 -22    3.29    1.80
   0   9  22    1.59    1.60
   0   9  22    0.11    2.08
   0   9  22   -3.76    1.73
   0 -10   0   81.22    0.88
   0 -10   0   80.15    1.89
   0 -10   0   83.83    1.99
   0 -10   0   87.10    1.98
   0 -10   0   82.28    1.80
   0  10   0   83.12    2.01
   0  10   0   86.43    2.04
   0  10   0   83.50    1.93
   0  10   0   80.87    1.74
   0 -10  -1   29.27    1.38
   0 -10  -1   30.05    1.48
   0 -10  -1   30.74    1.40
   0 -10  -1   29.87    1.36
   0 -10   1   28.93    0.72
   0 -10   1   28.12    1.20
   0 -10   1   30.20    1.43
   0 -10   1   28.89    1.31
   0 -10   1   28.40    1.25
   0  10  -1   29.13    0.69
   0  10  -1   27.95    1.37
   0  10  -1   30.17    1.44
   0  10  -1   29.28    1.33
   0  10  -1   27.34    1.15
   0  10   1   27.76    1.36
   0  10   1   29.10    1.48
   0  10   1   29.24    1.44
   0  10   1   29.40    1.28
   0 -10  -2    2.92    0.74
   0 -10  -2    2.59    0.71
   0 -10  -2    3.99    0.76
   0 -10  -2    2.95    0.73
   0 -10   2    3.51    0.42
   0 -10   2    3.45    0.60
   0 -10   2    2.84    0.73
   0 -10   2    2.86    0.65
   0 -10   2    4.06    0.68
   0  10  -2    3.37    0.42
   0  10  -2    3.64    0.77
   0  10  -2    3.88    0.74
   0  10  -2    3.11    0.64
   0  10  -2    3.17    0.59
   0  10   2    3.95    0.72
   0  10   2    4.44    0.84
   0  10   2    2.66    0.75
   0  10   2    3.59    0.71
   0 -10  -3  156.23    1.11
   0 -10  -3  160.47    2.60
   0 -10  -3  160.82    2.71
   0 -10  -3  215.74    3.52
   0 -10  -3  154.18    2.51
   0 -10   3  157.07    2.60
   0 -10   3  166.80    2.54
   0 -10   3  140.20    1.96
   0  10  -3  158.20    1.61
   0  10  -3  150.41    2.65
   0  10  -3  153.78    2.47
   0  10  -3  159.54    2.47
   0  10  -3  154.45    2.00
   0  10   3  156.49    2.54
   0  10   3  158.32    2.82
   0  10   3  159.15    2.69
   0  10   3  157.03    2.55
   0 -10  -4    7.26    0.57
   0 -10  -4    6.35    0.56
   0 -10  -4    6.54    0.84
   0 -10  -4    6.77    0.91
   0 -10  -4    7.73    0.90
   0 -10  -4    5.86    0.90
   0 -10   4    6.90    0.74
   0 -10   4    7.51    0.87
   0 -10   4    6.96    0.81
   0 -10   4    9.08    0.94
   0  10  -4    7.00    0.85
   0  10  -4    8.05    0.93
   0  10  -4    7.15    0.85
   0  10  -4    7.46    0.79
   0  10  -4    6.70    0.83
   0  10   4    9.01    1.10
   0  10   4    6.58    0.86
   0  10   4    8.37    0.98
   0  10   4    6.93    0.87
   0 -10  -5   40.66    0.88
   0 -10  -5   37.56    0.88
   0 -10  -5   36.31    1.55
   0 -10  -5   36.32    1.69
   0 -10  -5   50.31    2.18
   0 -10  -5   34.61    1.54
   0 -10   5   36.36    1.11
   0 -10   5   40.23    1.58
   0 -10   5   38.21    1.45
   0 -10   5   36.86    1.12
   0  10  -5   39.87    1.22
   0  10  -5   38.31    1.59
   0  10  -5   38.21    1.54
   0  10  -5   39.08    1.41
   0  10  -5   37.10    1.05
   0  10   5   37.61    1.47
   0  10   5   36.90    1.64
   0  10   5   38.85    1.61
   0 -10  -6    0.97    0.44
   0 -10  -6    0.04    0.82
   0 -10  -6    0.47    0.77
   0 -10  -6    1.40    0.76
   0 -10   6    0.73    0.52
   0 -10   6    1.99    0.68
   0 -10   6    0.79    0.67
   0 -10   6    0.99    0.60
   0 -10   6    2.21    0.51
   0  10  -6    0.42    0.57
   0  10  -6    1.17    0.68
   0  10  -6    1.31    0.72
   0  10  -6    1.12    0.56
   0  10   6    0.87    0.63
   0  10   6    1.60    0.77
   0  10   6    1.50    0.77
   0  10   6    1.38    0.67
   0 -10  -7  158.12    1.72
   0 -10  -7  158.49    1.77
   0 -10  -7  166.76    3.03
   0 -10  -7  163.20    2.95
   0 -10  -7  151.14    2.70
   0 -10   7  156.81    2.17
   0 -10   7  155.20    2.73
   0 -10   7  157.35    2.59
   0 -10   7  167.62    2.58
   0 -10   7  157.30    1.46
   0  10  -7  154.84    2.20
   0  10  -7  161.03    2.89
   0  10  -7  167.99    2.67
   0  10  -7  155.08    2.42
   0  10  -7  158.99    1.43
   0  10   7  162.78    2.54
   0  10   7  167.59    2.60
   0  10   7  216.35    3.88
   0  10   7  165.67    2.99
   0  10   7  161.15    2.87
   0 -10  -8    3.36    0.53
   0 -10  -8    3.47    0.64
   0 -10  -8    3.66    1.04
   0 -10  -8    3.89    1.20
   0 -10  -8    3.58    0.77
   0 -10   8    2.43    0.65
   0 -10   8    1.42    0.73
   0 -10   8    2.99    0.77
   0 -10   8    2.88    0.66
   0  10  -8    3.34    0.76
   0  10  -8    3.03    0.86
   0  10  -8    2.31    0.83
   0  10  -8    3.31    0.62
   0  10   8    4.31    0.80
   0  10   8    1.88    0.77
   0  10   8    3.57    1.00
   0  10   8    4.18    0.99
   0  10   8    3.59    0.87
   0 -10  -9   16.62    1.03
   0 -10  -9   13.45    1.14
   0 -10  -9   16.21    1.81
   0 -10   9   17.44    1.26
   0 -10   9   16.24    1.52
   0 -10   9   18.22    1.49
   0 -10   9   16.65    1.22
   0  10  -9   17.19    1.45
   0  10  -9   15.67    1.46
   0  10  -9   17.53    1.52
   0  10  -9   16.20    1.15
   0  10   9   16.51    1.23
   0  10   9   19.24    1.44
   0  10   9   16.59    1.60
   0  10   9   17.94    1.90
   0  10   9   18.55    1.47
   0 -10 -10   23.29    1.36
   0 -10 -10   21.67    1.97
   0 -10 -10   21.22    1.77
   0 -10  10   22.91    1.40
   0 -10  10   16.88    1.72
   0 -10  10   20.67    1.55
   0 -10  10   24.60    1.35
   0  10 -10   19.47    1.56
   0  10 -10   24.14    1.63
   0  10 -10   21.42    1.65
   0  10 -10   23.73    1.38
   0  10  10   21.31    1.31
   0  10  10   22.21    1.45
   0  10  10   21.57    1.74
   0  10  10   18.49    1.92
   0  10  10   22.75    1.56
   0 -10 -11   39.65    1.61
   0 -10 -11   36.66    2.04
   0 -10  11   36.05    1.65
   0 -10  11   38.75    1.90
   0 -10  11   36.22    1.52
   0  10 -11   35.74    1.85
   0  10 -11   36.74    1.85
   0  10 -11   41.21    1.95
   0  10  11   36.74    1.49
   0  10  11   36.21    1.66
   0  10  11   36.89    2.07
   0  10  11   35.35    2.15
   0  10  11   37.59    1.85
   0 -10 -12    4.48    0.94
   0 -10 -12    1.71    1.18
   0 -10  12    2.07    0.83
   0 -10  12    1.57    1.00
   0 -10  12    2.96    0.72
   0  10 -12    3.23    1.06
   0  10 -12    3.03    0.97
   0  10 -12    3.10    0.96
   0  10  12    3.35    0.72
   0  10  12    3.31    0.77
   0  10  12    3.72    0.93
   0  10  12    2.79    1.05
   0  10  12    2.68    1.09
   0  10  12    2.82    0.88
   0 -10 -13    9.79    1.15
   0 -10 -13    8.70    1.60
   0 -10 -13    9.37    1.33
   0 -10  13   10.29    1.12
   0 -10  13    9.80    1.26
   0 -10  13   11.19    1.28
   0  10 -13   10.13    1.33
   0  10 -13   11.01    1.26
   0  10 -13   10.27    1.29
   0  10  13   10.33    1.00
   0  10  13   10.85    1.19
   0  10  13   10.35    1.13
   0  10  13   10.30    1.30
   0  10  13   10.35    1.60
   0  10  13   13.50    1.63
   0 -10 -14    2.35    1.12
   0 -10 -14    4.17    1.35
   0 -10  14    1.39    0.98
   0 -10  14    2.96    1.13
   0 -10  14    3.25    0.83
   0  10 -14    0.21    1.00
   0  10 -14    3.11    1.11
   0  10  14    2.10    0.77
   0  10  14    2.94    0.81
   0  10  14    3.18    1.02
   0  10  14    2.27    1.22
   0  10  14    2.87    1.52
   0  10  14    4.19    0.98
   0 -10 -15   13.83    1.53
   0 -10 -15   14.82    1.86
   0 -10 -15   18.74    1.83
   0 -10  15   14.18    1.40
   0 -10  15   17.25    1.58
   0  10 -15   15.54    1.49
   0  10 -15   17.58    2.13
   0  10  15   17.42    1.58
   0  10  15   16.04    1.35
   0  10  15   16.83    1.73
   0  10  15   14.37    1.50
   0  10  15   18.15    2.10
   0  10  15   18.67    1.93
   0 -10 -16   -0.41    1.37
   0 -10 -16    3.03    1.88
   0 -10 -16    0.96    1.42
   0 -10  16    0.13    0.99
   0 -10  16   -0.33    0.79
   0  10 -16    0.27    1.05
   0  10  16    0.76    0.92
   0  10  16   -1.17    0.73
   0  10  16   -0.21    1.15
   0  10  16    0.15    1.06
   0 -10 -17   14.72    1.94
   0 -10  17   16.43    2.03
   0 -10  17   14.21    1.72
   0  10 -17   10.11    1.54
   0  10  17   13.61    1.40
   0  10  17   10.74    1.27
   0  10  17   11.17    1.85
   0  10  17   14.53    1.64
   0 -10 -18    1.43    1.77
   0 -10  18   -0.26    1.30
   0 -10  18    2.51    1.03
   0  10 -18    2.16    1.31
   0  10  18    2.62    1.19
   0  10  18    1.17    1.66
   0  10  18    2.58    1.30
   0 -10  19   10.13    1.69
   0 -10  19   15.36    1.48
   0  10 -19   14.33    1.88
   0  10  19   13.70    1.62
   0  10  19   13.28    2.17
   0  10  19   16.87    1.92
   0 -10  20   10.98    1.85
   0 -10  20    9.27    1.37
   0  10 -20    9.44    1.84
   0  10  20   11.10    1.72
   0  10  20    9.89    2.21
   0  10  20   16.16    2.00
   0 -10  21    0.56    1.64
   0 -10  21   -0.80    1.19
   0  10 -21   -1.45    1.72
   0  10  21    0.79    1.58
   0  10  21   -0.61    2.11
   0  10  21    1.43    1.76
   0 -10  22    3.36    2.00
   0  10 -22    5.25    2.07
   0  10  22    6.80    1.88
   0  10  22    3.07    2.36
   0  10  22    8.25    2.14
   0 -11   0   -0.85    0.65
   0 -11   0   -0.24    0.72
   0 -11   0   -0.35    0.61
   0 -11   0   -0.31    0.74
   0  11   0    0.00    0.63
   0  11   0    0.32    0.74
   0  11   0    0.34    0.70
   0  11   0   -0.11    0.61
   0 -11  -1    0.90    0.76
   0 -11  -1    0.07    0.71
   0 -11  -1    1.22    0.69
   0 -11  -1    1.00    0.72
   0 -11   1    0.86    0.34
   0 -11   1    0.70    0.60
   0 -11   1    0.48    0.68
   0 -11   1    0.82    0.61
   0 -11   1    1.04    0.68
   0  11  -1    0.92    0.68
   0  11  -1    1.53    0.80
   0  11  -1    0.69    0.66
   0  11  -1    0.81    0.61
   0  11   1    0.82    0.66
   0  11   1    0.36    0.72
   0  11   1    0.28    0.71
   0  11   1    1.24    0.65
   0 -11  -2   13.13    1.21
   0 -11  -2   12.13    1.42
   0 -11  -2   12.29    1.30
   0 -11  -2   11.80    1.43
   0 -11   2   12.33    0.71
   0 -11   2   11.58    1.08
   0 -11   2   11.46    1.32
   0 -11   2   11.92    1.21
   0 -11   2   12.27    1.23
   0  11  -2   11.97    0.70
   0  11  -2   10.64    1.27
   0  11  -2   12.96    1.36
   0  11  -2   12.09    1.29
   0  11  -2   11.63    1.05
   0  11   2   12.53    1.27
   0  11   2   11.94    1.43
   0  11   2   12.21    1.46
   0  11   2   12.30    1.22
   0 -11  -3   18.02    1.50
   0 -11  -3   17.55    1.56
   0 -11  -3   16.97    1.42
   0 -11  -3   15.74    1.47
   0 -11   3   13.30    1.21
   0 -11   3   15.41    1.43
   0 -11   3   17.36    1.30
   0 -11   3   17.03    1.23
   0  11  -3   17.33    0.86
   0  11  -3   13.25    1.24
   0  11  -3   13.54    1.38
   0  11  -3   14.98    1.27
   0  11  -3   16.43    1.10
   0  11   3   17.87    1.36
   0  11   3   18.83    1.53
   0  11   3   18.06    1.34
   0 -11  -4    2.02    0.87
   0 -11  -4    2.12    0.87
   0 -11  -4    1.77    0.74
   0 -11  -4    1.39    0.84
   0 -11   4    1.50    0.48
   0 -11   4    2.15    0.74
   0 -11   4    1.46    0.68
   0 -11   4    1.31    0.64
   0  11  -4    2.11    0.54
   0  11  -4    0.95    0.70
   0  11  -4    2.14    0.76
   0  11  -4    2.26    0.76
   0  11  -4    0.82    0.55
   0  11   4    1.59    0.74
   0  11   4    1.83    0.86
   0  11   4    2.81    0.90
   0  11   4    2.05    0.69
   0 -11  -5   17.09    0.73
   0 -11  -5   17.92    0.73
   0 -11  -5   17.23    1.55
   0 -11  -5   15.88    1.59
   0 -11  -5   17.82    1.53
   0 -11  -5   15.51    1.32
   0 -11   5   17.64    0.98
   0 -11   5   14.66    1.42
   0 -11   5   18.65    1.31
   0 -11   5   15.95    1.11
   0  11  -5   16.07    1.11
   0  11  -5   18.30    1.45
   0  11  -5   16.03    1.42
   0  11  -5   16.48    1.34
   0  11  -5   16.21    0.99
   0  11   5   18.16    1.35
   0  11   5   16.96    1.57
   0  11   5   17.69    1.69
   0  11   5   17.19    1.43
   0 -11  -6    1.37    0.48
   0 -11  -6    2.39    1.02
   0 -11  -6    1.45    0.83
   0 -11  -6    1.65    0.92
   0 -11   6    0.92    0.55
   0 -11   6    0.74    0.74
   0 -11   6    0.99    0.76
   0 -11   6    1.46    0.66
   0 -11   6    1.78    0.62
   0  11  -6    1.67    0.66
   0  11  -6    2.08    0.82
   0  11  -6    0.95    0.75
   0  11  -6    1.56    0.67
   0  11  -6    0.75    0.51
   0  11   6    1.47    0.72
   0  11   6    1.14    0.88
   0  11   6    1.37    0.92
   0  11   6    1.04    0.72
   0 -11  -7   66.04    1.22
   0 -11  -7   63.62    1.27
   0 -11  -7   68.31    2.41
   0 -11  -7   63.14    2.28
   0 -11  -7   59.59    2.09
   0 -11   7   65.49    1.61
   0 -11   7   63.13    2.01
   0 -11   7   67.15    1.90
   0 -11   7   64.22    1.21
   0  11  -7   60.57    1.72
   0  11  -7   62.74    2.10
   0  11  -7   69.37    2.07
   0  11  -7   58.53    1.83
   0  11   7   62.42    1.87
   0  11   7   67.47    2.07
   0  11   7   65.01    2.28
   0  11   7   63.00    2.31
   0  11   7   66.55    2.13
   0 -11  -8    0.45    0.48
   0 -11  -8    0.53    0.60
   0 -11  -8   -0.22    1.03
   0 -11  -8   -1.22    0.81
   0 -11   8   -0.09    0.60
   0 -11   8   -0.09    0.85
   0 -11   8   -0.09    0.60
   0  11  -8    0.15    0.76
   0  11  -8   -0.36    0.74
   0  11  -8   -0.32    0.78
   0  11  -8   -0.61    0.70
   0  11   8   -0.06    0.65
   0  11   8   -0.79    0.81
   0  11   8    0.72    0.91
   0  11   8    0.31    0.97
   0  11   8    0.09    0.73
   0 -11  -9    2.39    0.59
   0 -11  -9    3.32    0.69
   0 -11  -9    1.95    1.10
   0 -11  -9    4.35    1.11
   0 -11   9    2.85    0.78
   0 -11   9    2.69    0.92
   0 -11   9    2.77    0.69
   0  11  -9    3.81    0.89
   0  11  -9    3.04    0.85
   0  11  -9    2.47    0.91
   0  11   9    3.43    0.79
   0  11   9    3.35    0.95
   0  11   9    2.31    1.39
   0  11   9    2.46    1.15
   0  11   9    1.88    0.88
   0 -11 -10   24.47    1.23
   0 -11 -10   21.57    1.39
   0 -11 -10   29.41    2.45
   0 -11  10   18.79    1.46
   0 -11  10   20.55    1.77
   0 -11  10   24.40    1.46
   0  11 -10   25.17    1.81
   0  11 -10   26.08    1.75
   0  11 -10   24.21    1.87
   0  11  10   24.20    1.47
   0  11  10   23.80    1.69
   0  11  10   19.04    1.92
   0  11  10   20.82    2.17
   0  11  10   23.46    1.74
   0 -11 -11   13.13    1.24
   0 -11 -11   13.79    1.45
   0 -11 -11   16.52    1.81
   0 -11 -11   16.08    1.94
   0 -11  11   11.53    1.40
   0 -11  11   14.01    1.35
   0 -11  11   13.89    1.27
   0  11 -11   12.04    1.30
   0  11 -11   14.23    1.44
   0  11 -11   13.25    1.36
   0  11  11   13.39    1.34
   0  11  11   13.00    1.26
   0  11  11   16.10    1.59
   0  11  11   14.50    1.62
   0  11  11   15.04    1.62
   0 -11 -12    3.36    1.00
   0 -11 -12    2.13    1.50
   0 -11 -12    6.28    1.67
   0 -11  12    3.80    0.92
   0 -11  12    4.33    1.15
   0 -11  12    4.10    0.86
   0  11 -12    1.95    1.15
   0  11 -12    4.00    1.12
   0  11 -12    4.34    1.17
   0  11  12    3.66    0.86
   0  11  12    4.27    1.10
   0  11  12    5.19    1.25
   0  11  12    5.73    1.41
   0  11  12    4.33    0.96
   0 -11 -13    2.48    1.08
   0 -11 -13    2.28    1.59
   0 -11 -13    3.15    1.45
   0 -11  13    2.70    1.00
   0 -11  13    3.94    1.15
   0 -11  13    1.91    0.77
   0  11 -13    1.86    1.37
   0  11 -13    3.60    1.10
   0  11 -13    4.34    1.21
   0  11  13    4.06    0.91
   0  11  13    3.99    1.15
   0  11  13    2.59    1.22
   0  11  13    4.55    1.09
   0 -11 -14    5.08    1.28
   0 -11 -14    2.25    1.22
   0 -11 -14    6.68    1.50
   0 -11  14    3.76    1.10
   0 -11  14    6.44    0.96
   0  11 -14    2.78    1.21
   0  11 -14    6.42    1.41
   0  11  14    5.97    0.98
   0  11  14    6.03    1.25
   0  11  14    5.24    1.51
   0  11  14    8.80    1.90
   0  11  14    7.00    1.24
   0 -11 -15   16.37    1.63
   0 -11 -15   15.08    2.06
   0 -11 -15   19.29    2.05
   0 -11  15   17.36    1.94
   0 -11  15   18.13    1.72
   0  11 -15   16.44    1.61
   0  11  15   15.79    1.68
   0  11  15   17.37    1.55
   0  11  15   17.08    1.84
   0  11  15   23.97    2.50
   0  11  15   19.82    2.08
   0 -11 -16    1.28    1.95
   0 -11 -16   -1.21    1.56
   0 -11  16    3.56    1.21
   0 -11  16    3.13    0.93
   0  11 -16    0.73    1.26
   0  11  16    0.37    0.99
   0  11  16   -0.27    0.88
   0  11  16    1.53    1.45
   0  11  16   -0.59    1.16
   0 -11 -17   42.36    3.24
   0 -11  17   45.29    2.71
   0 -11  17   40.51    2.13
   0  11 -17   38.04    2.61
   0  11  17   39.45    2.26
   0  11  17   44.41    3.16
   0  11  17   42.63    2.56
   0 -11  18    1.53    1.38
   0 -11  18    2.62    1.06
   0  11 -18    0.29    1.44
   0  11  18    1.98    1.30
   0  11  18    2.45    1.68
   0  11  18    2.58    1.38
   0 -11  19    9.78    1.78
   0 -11  19    5.90    1.21
   0  11 -19    7.90    1.84
   0  11  19    6.49    1.50
   0  11  19    8.87    2.13
   0  11  19    6.12    1.69
   0 -11  20    3.62    1.74
   0 -11  20    3.67    1.34
   0  11 -20    3.45    1.87
   0  11  20    3.59    1.62
   0  11  20    6.44    2.24
   0  11  20    2.55    1.67
   0 -11  21    0.44    1.87
   0  11 -21   -1.65    1.92
   0  11  21    3.08    1.77
   0  11  21    5.20    2.41
   0  11  21   -3.79    1.78
   0 -12   0    3.48    0.87
   0 -12   0    2.53    0.90
   0 -12   0    4.06    0.85
   0 -12   0    3.98    0.95
   0  12   0    4.89    0.93
   0  12   0    5.06    0.99
   0  12   0    5.95    0.98
   0  12   0    4.47    0.82
   0 -12  -1   37.67    1.85
   0 -12  -1   36.41    1.87
   0 -12  -1   41.36    1.82
   0 -12  -1   34.43    1.79
   0 -12   1   36.55    1.67
   0 -12   1   36.86    1.88
   0 -12   1   35.39    1.69
   0 -12   1   34.60    1.70
   0  12  -1   37.97    1.77
   0  12  -1   37.26    1.89
   0  12  -1   32.96    1.76
   0  12  -1   38.98    1.54
   0  12   1   39.67    1.77
   0  12   1   40.70    1.96
   0  12   1   31.05    1.86
   0  12   1   37.06    1.62
   0 -12  -2   40.80    1.97
   0 -12  -2   40.08    1.99
   0 -12  -2   43.27    1.88
   0 -12  -2   36.96    1.88
   0 -12   2   41.51    0.91
   0 -12   2   45.99    1.95
   0 -12   2   41.00    1.87
   0 -12   2   41.92    1.75
   0 -12   2   43.54    1.72
   0  12  -2   41.16    0.89
   0  12  -2   38.09    1.72
   0  12  -2   40.60    1.87
   0  12  -2   41.70    1.88
   0  12  -2   41.61    1.53
   0  12   2   40.23    1.78
   0  12   2   42.31    2.01
   0  12   2   39.56    2.01
   0  12   2   41.62    1.74
   0 -12  -3    7.87    1.11
   0 -12  -3   10.36    1.23
   0 -12  -3   10.97    1.19
   0 -12  -3   10.16    1.21
   0 -12   3   10.12    1.13
   0 -12   3   10.64    1.25
   0 -12   3    9.70    0.99
   0  12  -3   10.68    0.82
   0  12  -3    8.22    0.98
   0  12  -3   10.08    1.21
   0  12  -3    8.72    1.05
   0  12  -3   10.24    0.92
   0  12   3    8.94    1.09
   0  12   3   10.71    1.29
   0  12   3    9.81    1.08
   0 -12  -4    2.86    1.00
   0 -12  -4    1.45    0.94
   0 -12  -4    0.81    0.81
   0 -12  -4    3.04    1.11
   0 -12   4    2.41    0.53
   0 -12   4    2.74    0.77
   0 -12   4    2.67    0.80
   0  12  -4    2.68    0.58
   0  12  -4    3.77    0.87
   0  12  -4    2.52    0.93
   0  12  -4    2.47    0.86
   0  12  -4    2.87    0.67
   0  12   4    1.75    0.79
   0  12   4    1.40    0.79
   0  12   4    2.52    1.02
   0  12   4    2.50    0.85
   0 -12  -5    6.18    1.19
   0 -12  -5    6.99    1.05
   0 -12  -5    8.57    1.28
   0 -12   5    8.02    0.93
   0 -12   5    7.59    0.92
   0 -12   5    7.64    0.87
   0  12  -5    8.19    0.76
   0  12  -5    7.77    1.02
   0  12  -5    7.97    1.10
   0  12  -5    7.75    1.04
   0  12  -5    8.16    0.77
   0  12   5    8.96    1.06
   0  12   5    8.57    1.19
   0  12   5    8.04    1.25
   0  12   5    7.71    1.04
   0 -12  -6   25.79    2.00
   0 -12  -6   28.69    1.88
   0 -12   6   23.23    1.18
   0 -12   6   26.07    1.78
   0 -12   6   23.78    1.53
   0 -12   6   25.75    1.26
   0  12  -6   23.20    1.36
   0  12  -6   26.92    1.66
   0  12  -6   23.14    1.70
   0  12  -6   22.30    1.77
   0  12  -6   23.91    1.08
   0  12   6   27.82    1.61
   0  12   6   24.90    1.91
   0  12   6   23.70    2.01
   0  12   6   24.51    1.67
   0 -12  -7   12.70    0.90
   0 -12  -7   12.84    1.50
   0 -12  -7   12.71    1.34
   0 -12   7   10.13    1.13
   0 -12   7   12.04    1.27
   0 -12   7   14.48    1.36
   0 -12   7   10.93    1.04
   0  12  -7   13.10    1.39
   0  12  -7   12.24    1.50
   0  12  -7   15.02    1.71
   0  12  -7   12.13    0.90
   0  12   7   12.81    1.41
   0  12   7   13.62    1.32
   0  12   7   10.97    1.26
   0  12   7   10.20    1.29
   0  12   7   17.24    1.59
   0 -12  -8    0.85    0.52
   0 -12  -8    0.76    0.58
   0 -12  -8    1.79    1.23
   0 -12   8   -0.69    0.64
   0 -12   8    1.03    0.97
   0 -12   8    1.06    0.70
   0  12  -8    2.46    0.90
   0  12  -8    0.17    0.85
   0  12  -8    1.22    0.98
   0  12   8    0.66    0.76
   0  12   8   -1.31    0.99
   0  12   8    0.29    0.80
   0  12   8    1.69    1.23
   0  12   8    0.61    0.85
   0 -12  -9   46.59    1.32
   0 -12  -9   44.57    1.43
   0 -12  -9   47.56    2.63
   0 -12   9   43.46    1.67
   0 -12   9   43.99    2.08
   0 -12   9   45.45    1.79
   0  12  -9   40.82    1.94
   0  12  -9   41.23    2.04
   0  12  -9   47.29    2.19
   0  12   9   43.94    1.83
   0  12   9   46.52    2.18
   0  12   9   59.07    3.02
   0  12   9   42.18    2.65
   0  12   9   48.17    2.19
   0 -12 -10    0.98    0.62
   0 -12 -10    0.44    0.80
   0 -12 -10   -2.31    1.28
   0 -12 -10    0.72    1.08
   0 -12  10   -0.58    0.77
   0 -12  10   -0.23    1.06
   0 -12  10    0.12    0.73
   0  12 -10    0.67    1.04
   0  12 -10    1.69    0.89
   0  12 -10    0.01    1.12
   0  12  10    0.88    0.84
   0  12  10    0.96    1.11
   0  12  10    1.89    1.14
   0  12  10   -0.47    1.41
   0  12  10    1.49    0.95
   0 -12 -11   15.44    1.32
   0 -12 -11   14.39    1.54
   0 -12 -11   21.78    2.37
   0 -12 -11   21.64    2.24
   0 -12  11   16.37    1.55
   0 -12  11   19.41    2.03
   0 -12  11   20.44    1.49
   0  12 -11   16.78    1.49
   0  12 -11   14.88    1.48
   0  12 -11   16.55    1.59
   0  12  11   16.26    1.56
   0  12  11   18.02    2.00
   0  12  11   16.44    1.65
   0  12  11   18.01    2.01
   0  12  11   20.76    1.85
   0 -12 -12   43.68    1.70
   0 -12 -12   37.82    1.90
   0 -12 -12   41.87    2.90
   0 -12 -12   55.39    3.39
   0 -12  12   39.28    1.98
   0 -12  12   39.61    2.37
   0 -12  12   44.74    1.88
   0  12 -12   40.41    2.49
   0  12 -12   42.72    2.29
   0  12 -12   43.44    2.46
   0  12  12   40.76    1.89
   0  12  12   40.60    2.26
   0  12  12   39.86    2.62
   0  12  12   44.77    3.00
   0  12  12   44.21    2.30
   0 -12 -13    0.66    0.83
   0 -12 -13   -0.55    1.09
   0 -12 -13    0.49    1.60
   0 -12 -13    3.36    1.75
   0 -12  13   -0.47    0.95
   0 -12  13   -0.20    0.80
   0  12 -13   -0.30    1.49
   0  12 -13    0.12    1.05
   0  12  13    0.02    0.93
   0  12  13   -1.51    1.28
   0  12  13    0.08    1.43
   0  12  13    1.73    1.71
   0  12  13   -0.27    1.02
   0 -12 -14    0.62    1.02
   0 -12 -14   -3.07    1.84
   0 -12 -14    1.51    1.34
   0 -12  14    0.90    1.05
   0 -12  14   -1.31    0.80
   0  12 -14   -3.32    1.13
   0  12  14    0.50    0.98
   0  12  14    0.26    1.37
   0  12  14   -0.79    1.97
   0  12  14    1.30    1.15
   0 -12 -15    8.83    1.90
   0 -12  15    8.93    1.39
   0 -12  15    8.15    1.14
   0  12 -15    7.05    1.48
   0  12  15    9.36    1.18
   0  12  15    8.44    1.81
   0  12  15    7.19    1.46
   0 -12 -16    5.75    1.85
   0 -12  16    5.19    1.43
   0 -12  16    3.83    1.10
   0  12 -16    5.35    1.59
   0  12  16    4.55    1.12
   0  12  16    3.91    1.77
   0  12  16    3.65    1.36
   0 -12 -17   18.87    3.07
   0 -12  17   13.02    1.72
   0 -12  17   13.28    1.43
   0  12 -17   14.24    1.88
   0  12  17   13.53    2.18
   0  12  17   19.83    2.36
   0 -12  18    4.83    1.62
   0 -12  18    2.28    1.20
   0  12 -18    2.70    1.60
   0  12  18    2.91    2.01
   0  12  18    2.31    1.47
   0 -12  19   33.05    3.21
   0 -12  19   29.76    2.37
   0  12 -19   32.25    3.21
   0  12  19   28.67    2.89
   0  12  19   30.53    2.98
   0 -12  20    6.57    2.00
   0  12 -20    6.49    2.15
   0  12  20    6.66    2.72
   0 -13   0   -0.70    0.93
   0 -13   0    0.68    0.81
   0 -13   0   -0.99    0.98
   0  13   0   -1.36    0.77
   0  13   0    0.36    0.98
   0  13   0   -1.14    1.06
   0  13   0    0.36    0.81
   0 -13  -1   14.70    1.49
   0 -13  -1   17.41    1.62
   0 -13  -1   14.66    1.80
   0 -13   1   15.14    1.84
   0 -13   1   16.84    1.53
   0 -13   1   14.06    1.76
   0  13  -1   15.27    1.49
   0  13  -1   14.84    1.42
   0  13  -1   16.17    1.82
   0  13  -1   13.80    1.41
   0  13   1   13.81    1.55
   0  13   1   16.09    1.94
   0  13   1   14.64    1.37
   0  13   1   16.07    1.49
   0 -13  -2   19.84    1.97
   0 -13  -2   20.08    1.74
   0 -13  -2   15.74    1.44
   0 -13   2   19.36    1.86
   0 -13   2   20.16    1.61
   0 -13   2   22.31    1.72
   0  13  -2   17.78    1.57
   0  13  -2   20.79    1.89
   0  13  -2   16.50    1.75
   0  13  -2   16.34    1.37
   0  13   2   18.73    1.63
   0  13   2   17.63    1.53
   0  13   2   22.04    1.63
   0 -13  -3   23.53    2.07
   0 -13  -3   24.47    1.82
   0 -13  -3   18.96    1.99
   0 -13   3   22.86    1.88
   0 -13   3   22.79    1.62
   0 -13   3   23.71    1.69
   0  13  -3   23.02    0.91
   0  13  -3   22.57    1.68
   0  13  -3   20.98    1.91
   0  13  -3   23.88    1.44
   0  13   3   26.01    1.71
   0  13   3   24.49    1.94
   0  13   3   22.47    2.14
   0  13   3   23.94    1.68
   0 -13  -4   38.46    2.23
   0 -13  -4   34.34    2.02
   0 -13  -4   36.91    2.27
   0 -13   4   35.87    1.08
   0 -13   4   37.76    1.87
   0 -13   4   36.58    1.73
   0  13  -4   37.56    1.19
   0  13  -4   37.66    1.89
   0  13  -4   36.33    2.09
   0  13  -4   39.83    1.52
   0  13   4   37.09    1.92
   0  13   4   39.80    2.16
   0  13   4   37.25    2.36
   0  13   4   40.47    1.97
   0 -13  -5  100.26    2.93
   0 -13  -5  102.32    2.81
   0 -13   5   95.44    1.61
   0 -13   5  105.45    2.54
   0 -13   5   99.45    2.09
   0  13  -5  100.37    1.72
   0  13  -5   97.74    2.69
   0  13  -5  101.22    2.70
   0  13  -5   99.75    1.89
   0  13   5  102.13    2.60
   0  13   5  106.69    2.95
   0  13   5   97.23    3.04
   0  13   5  103.95    2.69
   0 -13  -6   29.78    2.34
   0 -13  -6   37.28    2.12
   0 -13   6   29.48    1.28
   0 -13   6   27.00    2.02
   0 -13   6   32.11    1.76
   0 -13   6   33.63    1.52
   0  13  -6   33.06    1.49
   0  13  -6   35.16    1.93
   0  13  -6   30.75    2.02
   0  13  -6   30.79    1.29
   0  13   6   35.59    1.88
   0  13   6   33.57    2.27
   0  13   6   31.77    2.40
   0  13   6   32.51    1.95
   0 -13  -7   -0.47    1.22
   0 -13  -7    1.16    1.10
   0 -13   7   -1.11    0.62
   0 -13   7    0.85    1.12
   0 -13   7   -0.10    0.76
   0 -13   7    0.89    0.74
   0  13  -7    0.10    0.83
   0  13  -7    1.25    0.84
   0  13  -7    1.70    1.07
   0  13  -7    0.81    0.58
   0  13   7    0.27    0.86
   0  13   7    2.74    1.21
   0  13   7    0.02    1.16
   0  13   7    1.29    1.27
   0  13   7    0.43    0.94
   0 -13  -8    3.16    0.63
   0 -13  -8    6.00    1.52
   0 -13  -8    3.71    1.15
   0 -13   8    3.19    0.78
   0 -13   8    5.08    1.19
   0 -13   8    3.82    0.86
   0 -13   8    3.26    0.65
   0  13  -8    3.27    1.01
   0  13  -8    1.69    1.00
   0  13  -8    4.41    1.22
   0  13   8    3.92    1.05
   0  13   8    0.87    1.24
   0  13   8    4.90    1.28
   0  13   8    4.18    1.46
   0  13   8    3.39    1.09
   0 -13  -9    0.86    0.59
   0 -13  -9    0.81    0.70
   0 -13  -9    0.06    1.50
   0 -13  -9    0.16    1.13
   0 -13   9   -0.44    0.75
   0 -13   9    0.46    1.06
   0 -13   9    0.05    0.73
   0  13  -9    0.32    1.07
   0  13  -9   -0.17    0.92
   0  13  -9   -0.85    1.22
   0  13   9    0.78    0.95
   0  13   9    1.69    1.33
   0  13   9    0.03    1.30
   0  13   9    0.32    1.52
   0  13   9    0.79    0.98
   0 -13 -10   13.59    1.17
   0 -13 -10   11.36    1.41
   0 -13 -10   14.98    2.08
   0 -13 -10   14.03    1.74
   0 -13  10   11.71    1.15
   0 -13  10   12.74    1.53
   0 -13  10   12.96    1.30
   0  13 -10   12.00    1.46
   0  13 -10   11.20    1.35
   0  13 -10   12.00    1.59
   0  13  10   12.92    1.35
   0  13  10   13.10    1.62
   0  13  10   15.33    1.92
   0  13  10   11.76    1.88
   0  13  10   16.13    1.91
   0 -13 -11    0.45    0.74
   0 -13 -11   -0.93    1.52
   0 -13 -11   -0.98    1.39
   0 -13  11    0.20    0.90
   0 -13  11   -0.60    1.15
   0 -13  11    0.11    0.81
   0  13 -11   -0.31    1.32
   0  13 -11    1.02    1.12
   0  13  11   -0.03    1.01
   0  13  11    0.82    1.34
   0  13  11    1.19    1.38
   0  13  11    0.13    1.55
   0  13  11    0.16    0.99
   0 -13 -12   32.99    1.61
   0 -13 -12   34.55    3.40
   0 -13 -12   30.62    2.70
   0 -13  12   33.54    1.94
   0 -13  12   29.93    1.80
   0  13 -12   26.96    2.71
   0  13 -12   26.99    2.32
   0  13  12   30.42    1.97
   0  13  12   28.69    2.56
   0  13  12   33.92    2.80
   0  13  12   30.04    3.22
   0  13  12   31.26    2.28
   0 -13 -13   45.03    1.91
   0 -13 -13   44.18    2.99
   0 -13  13   47.03    2.32
   0 -13  13   45.33    2.08
   0  13 -13   45.73    2.63
   0  13  13   44.87    2.13
   0  13  13   49.30    3.15
   0  13  13   50.11    3.99
   0  13  13   45.75    2.59
   0 -13 -14   30.23    1.94
   0 -13 -14   31.08    3.10
   0 -13  14   33.31    2.37
   0 -13  14   29.92    1.94
   0  13 -14   26.10    2.54
   0  13  14   30.60    2.05
   0  13  14   28.07    3.03
   0  13  14   34.59    2.52
   0 -13 -15    8.66    1.30
   0 -13 -15    5.65    1.91
   0 -13  15    7.30    1.50
   0 -13  15    7.11    1.20
   0  13 -15    5.63    1.57
   0  13  15    7.76    1.32
   0  13  15    5.90    2.01
   0  13  15    8.54    1.53
   0 -13 -16    0.73    1.79
   0 -13  16    1.93    1.45
   0 -13  16    1.10    1.13
   0  13 -16    1.29    1.54
   0  13  16    2.42    1.41
   0 -13  17    1.75    1.62
   0 -13  17    1.57    1.15
   0  13 -17   -0.39    1.65
   0  13  17    1.50    1.98
   0  13  17    2.50    1.55
   0 -13  18    1.78    1.75
   0 -13  18   -0.56    1.36
   0  13 -18    0.84    1.87
   0  13  18    2.25    2.40
   0  13  18    5.43    1.72
   0 -14   0  137.71    3.29
   0 -14   0  138.57    3.07
   0 -14   0  135.00    3.10
   0  14   0  138.86    3.13
   0  14   0  143.40    3.37
   0  14   0  140.41    2.80
   0 -14  -1   -0.98    1.18
   0 -14  -1   -0.10    0.84
   0 -14  -1   -3.09    1.20
   0 -14   1    0.25    1.07
   0 -14   1   -0.29    0.96
   0 -14   1    1.63    1.15
   0  14  -1   -0.42    0.89
   0  14  -1   -0.84    1.10
   0  14  -1    1.03    0.83
   0  14   1    1.00    0.89
   0  14   1    0.33    1.21
   0  14   1    1.82    0.89
   0 -14  -2   38.02    2.43
   0 -14  -2   37.09    2.16
   0 -14  -2   37.35    2.55
   0 -14   2   38.04    2.35
   0 -14   2   40.00    2.06
   0 -14   2   39.89    2.16
   0  14  -2   38.38    2.08
   0  14  -2   37.91    2.36
   0  14  -2   39.26    1.78
   0  14   2   35.23    1.97
   0  14   2   38.77    1.98
   0 -14  -3    7.31    1.51
   0 -14  -3    5.52    1.15
   0 -14   3    5.43    1.32
   0 -14   3    5.43    1.08
   0 -14   3    5.96    1.19
   0  14  -3    4.69    1.06
   0  14  -3    5.42    1.28
   0  14  -3    6.57    1.00
   0  14   3    4.84    1.13
   0  14   3    6.55    1.41
   0  14   3    7.08    1.16
   0 -14  -4    5.47    1.43
   0 -14  -4    4.64    1.15
   0 -14   4    4.70    1.10
   0 -14   4    4.42    1.12
   0  14  -4    3.26    0.62
   0  14  -4    3.61    1.01
   0  14  -4    4.16    1.32
   0  14  -4    2.37    0.85
   0  14   4    3.65    1.01
   0  14   4    4.98    1.27
   0  14   4    4.39    1.08
   0 -14  -5    1.05    1.39
   0 -14  -5    1.53    1.06
   0 -14   5    1.76    0.59
   0 -14   5    1.49    0.92
   0 -14   5    0.82    1.00
   0  14  -5    1.52    0.73
   0  14  -5    1.74    0.95
   0  14  -5    2.27    1.18
   0  14  -5    2.31    0.78
   0  14   5    1.16    1.06
   0  14   5    0.83    1.17
   0  14   5    2.92    1.08
   0 -14  -6    1.00    1.24
   0 -14  -6    0.45    1.08
   0 -14   6    1.46    0.67
   0 -14   6   -0.83    1.14
   0 -14   6    1.55    0.94
   0 -14   6    2.66    1.01
   0  14  -6    1.60    0.85
   0  14  -6    1.72    0.94
   0  14  -6    0.10    1.21
   0  14  -6    1.12    0.74
   0  14   6   -0.51    0.98
   0  14   6    0.86    1.17
   0  14   6    2.51    1.05
   0 -14  -7    0.32    1.49
   0 -14  -7    0.73    1.10
   0 -14   7   -0.46    0.68
   0 -14   7    1.45    1.30
   0 -14   7   -0.88    0.84
   0 -14   7    0.35    0.88
   0  14  -7    0.13    0.91
   0  14  -7   -0.41    0.98
   0  14  -7    0.96    1.26
   0  14  -7    0.60    0.70
   0  14   7   -1.10    0.99
   0  14   7    1.10    1.11
   0 -14  -8   57.06    3.25
   0 -14  -8   61.70    2.78
   0 -14   8   57.68    1.80
   0 -14   8   53.87    2.68
   0 -14   8   54.84    2.13
   0  14  -8   56.59    2.13
   0  14  -8   55.02    2.38
   0  14  -8   57.47    2.85
   0  14   8   56.31    2.35
   0  14   8   58.89    2.98
   0  14   8   62.02    2.61
   0 -14  -9    1.45    1.17
   0 -14   9    0.20    0.86
   0 -14   9   -0.91    1.24
   0 -14   9    0.77    0.92
   0  14  -9    1.58    1.13
   0  14   9   -0.82    1.05
   0  14   9   -1.40    1.24
   0  14   9    0.63    1.16
   0 -14 -10   39.49    1.37
   0 -14 -10   41.87    2.91
   0 -14  10   41.68    1.98
   0 -14  10   36.68    2.03
   0  14 -10   42.26    2.41
   0  14  10   39.17    2.21
   0  14  10   42.62    2.99
   0  14  10   42.61    2.52
   0 -14 -11    4.81    1.55
   0 -14  11    3.83    1.10
   0 -14  11    4.14    1.07
   0  14 -11    3.32    1.25
   0  14  11    2.41    1.13
   0  14  11    5.09    1.77
   0  14  11    3.08    1.36
   0 -14 -12    4.38    1.74
   0 -14  12    4.02    1.20
   0 -14  12    1.51    0.96
   0  14 -12    3.30    1.38
   0  14  12    2.18    1.20
   0  14  12    2.19    1.67
   0  14  12    4.23    1.43
   0 -14 -13   -1.53    1.82
   0 -14  13   -0.03    1.20
   0 -14  13    0.80    1.05
   0  14 -13    2.75    1.46
   0  14  13    2.13    1.31
   0  14  13   -0.40    1.69
   0  14  13    1.75    1.31
   0 -14 -14   -5.03    2.39
   0 -14  14    2.12    1.42
   0 -14  14    0.16    1.02
   0  14 -14   -1.64    1.52
   0  14  14    3.33    1.37
   0  14  14    3.28    2.10
   0  14  14    2.30    1.45
   0 -14 -15    3.92    2.11
   0 -14  15    5.60    1.55
   0 -14  15    5.28    1.30
   0  14 -15    3.73    1.70
   0  14  15    5.12    2.21
   0  14  15    5.63    1.50
   0 -14 -16   -2.02    2.18
   0 -14  16    3.22    1.63
   0 -14  16   -0.46    1.21
   0  14 -16    0.20    1.75
   0  14  16    0.98    1.55
   0 -14  17   -2.55    1.69
   0  14 -17    1.11    1.85
   0  14  17    1.98    1.77
   0 -15   0   -1.49    1.31
   0 -15   0   -0.13    0.98
   0 -15   0    1.33    1.47
   0  15   0    1.88    1.07
   0  15   0    0.91    1.29
   0  15   0    0.36    0.97
   0 -15  -1    3.37    1.52
   0 -15  -1    3.11    1.07
   0 -15   1    3.03    1.35
   0 -15   1    3.62    1.16
   0 -15   1    4.41    1.49
   0  15  -1    3.12    1.20
   0  15  -1    2.10    1.36
   0  15  -1    2.24    1.06
   0  15   1    4.00    1.15
   0  15   1    3.18    1.55
   0  15   1    4.05    1.10
   0 -15  -2   -0.01    1.44
   0 -15  -2    0.03    1.08
   0 -15   2    1.71    1.37
   0 -15   2    0.76    0.95
   0 -15   2   -0.03    1.33
   0  15  -2    3.30    1.12
   0  15  -2   -0.27    1.21
   0  15  -2    1.60    1.00
   0  15   2    1.75    1.16
   0  15   2    1.21    1.10
   0 -15  -3   -0.01    1.36
   0 -15  -3    2.15    1.24
   0 -15   3    0.80    1.34
   0 -15   3    1.76    1.01
   0 -15   3   -0.25    1.31
   0  15  -3    1.40    1.03
   0  15  -3   -0.65    1.35
   0  15  -3   -1.11    0.90
   0  15   3   -0.35    1.00
   0  15   3    0.76    1.27
   0  15   3    0.05    1.06
   0 -15  -4   36.41    2.36
   0 -15   4   38.33    2.26
   0 -15   4   36.30    2.35
   0  15  -4   36.19    2.22
   0  15  -4   36.80    2.72
   0  15  -4   35.80    1.80
   0  15   4   35.87    2.19
   0  15   4   38.97    2.76
   0  15   4   37.94    2.26
   0 -15  -5    4.83    1.24
   0 -15   5    3.75    0.64
   0 -15   5    5.60    1.17
   0  15  -5    3.09    1.17
   0  15  -5    2.53    0.92
   0  15   5    1.81    1.16
   0  15   5    4.24    1.51
   0  15   5    3.27    1.24
   0 -15  -6    7.18    1.34
   0 -15   6    9.59    1.18
   0 -15   6   11.15    1.44
   0  15  -6    9.46    1.46
   0  15  -6   11.17    1.08
   0  15   6    9.22    1.39
   0  15   6   10.12    1.57
   0  15   6   12.32    1.54
   0 -15  -7    2.81    1.34
   0 -15   7    3.64    0.83
   0 -15   7    4.74    1.17
   0  15  -7    2.28    1.13
   0  15  -7    2.92    0.85
   0  15   7    3.20    1.20
   0  15   7    3.53    1.57
   0  15   7    3.71    1.29
   0 -15  -8    0.94    1.48
   0 -15   8    3.67    0.93
   0 -15   8    2.88    1.00
   0  15  -8    5.35    1.30
   0  15   8    3.31    1.22
   0  15   8    4.46    1.74
   0  15   8    4.25    1.43
   0 -15  -9    4.50    1.64
   0 -15   9    3.78    1.00
   0 -15   9    3.18    1.12
   0  15  -9    4.68    1.24
   0  15   9    2.93    1.31
   0  15   9    6.64    1.87
   0  15   9    4.05    1.36
   0 -15 -10    1.76    1.61
   0 -15  10    0.82    1.07
   0 -15  10   -1.37    0.99
   0  15 -10    0.92    1.28
   0  15  10    2.45    1.26
   0  15  10   -1.96    1.76
   0  15  10    0.69    1.37
   0 -15 -11    2.54    1.53
   0 -15  11    2.40    1.14
   0 -15  11    3.79    1.15
   0  15 -11    2.47    1.43
   0  15  11    3.05    1.36
   0  15  11    1.83    1.42
   0 -15 -12    6.86    2.05
   0 -15  12    9.41    1.39
   0 -15  12    7.06    1.23
   0  15 -12   10.10    1.71
   0  15  12    9.77    1.61
   0  15  12   10.26    1.72
   0 -15 -13    5.63    2.04
   0 -15  13    2.11    1.34
   0 -15  13    4.17    1.29
   0  15 -13    2.39    1.68
   0  15  13    4.95    1.55
   0  15  13    4.28    1.64
   0 -15  14   17.36    1.82
   0 -15  14   24.20    2.26
   0  15 -14   16.48    2.09
   0  15  14   24.87    2.68
   0  15  14   19.36    2.03
   0 -15 -15    4.39    2.50
   0 -15  15    0.87    1.79
   0  15 -15   -0.08    1.78
   0  15  15    3.57    1.78
   0 -16   0    1.41    1.22
   0  16   0    4.38    1.32
   0  16   0    4.30    1.25
   0 -16  -1    6.19    1.38
   0 -16   1    6.77    1.34
   0  16  -1    8.26    1.38
   0  16  -1    5.50    1.31
   0  16   1    9.02    1.47
   0  16   1    6.86    1.37
   0 -16  -2   17.02    1.81
   0 -16   2   15.88    1.61
   0  16  -2   14.29    1.64
   0  16  -2   12.15    1.41
   0  16   2   15.53    1.69
   0  16   2   14.06    1.55
   0 -16  -3    7.29    1.58
   0 -16   3    6.39    1.32
   0  16  -3    7.83    1.39
   0  16  -3    6.42    1.21
   0  16   3    8.04    1.50
   0  16   3    7.34    1.41
   0 -16  -4   10.25    1.66
   0 -16   4    7.65    1.40
   0  16  -4    8.93    1.46
   0  16  -4    9.47    1.30
   0  16   4    9.49    1.53
   0  16   4    9.49    1.57
   0 -16  -5   -0.93    1.29
   0 -16   5   -0.57    1.17
   0  16  -5   -1.34    1.13
   0  16  -5    0.73    1.00
   0  16   5    0.61    1.28
   0  16   5   -0.33    1.23
   0 -16  -6    9.31    1.55
   0 -16   6   14.25    1.56
   0  16  -6   10.80    1.49
   0  16  -6   14.53    1.37
   0  16   6   14.25    1.72
   0  16   6   16.10    1.77
   0 -16  -7    0.09    1.55
   0 -16   7    1.68    1.15
   0  16  -7    1.01    1.18
   0  16   7    0.97    1.35
   0  16   7    0.18    1.38
   0 -16  -8   10.27    1.81
   0 -16   8   10.60    1.44
   0  16  -8   12.69    1.71
   0  16   8   11.90    1.76
   0  16   8   12.96    1.80
   0 -16  -9   19.04    2.12
   0 -16   9   20.62    2.09
   0  16  -9   17.73    1.86
   0  16   9   23.17    2.60
   0  16   9   23.71    2.73
   0 -16 -10    9.49    1.95
   0 -16  10    7.16    1.38
   0  16 -10    9.01    1.58
   0  16  10   11.19    1.75
   0  16  10    9.24    1.79
   0 -16 -11   -0.17    1.98
   0 -16  11    5.45    1.34
   0  16 -11    1.04    1.62
   0  16  11    3.51    1.63
   0  16  11   -0.47    1.60
   0 -16 -12    7.74    2.30
   0 -16  12    4.56    1.34
   0  16 -12    7.78    1.86
   0  16  12   11.97    1.78
   0  16  12    9.10    1.90
   0 -16 -13    6.88    2.38
   0  16 -13    0.26    1.75
   0  16  13    3.93    1.77
   0  16  13    6.16    1.84
   0 -16 -14    0.66    2.52
   0  16 -14   -2.56    1.88
   0 -17   0    1.13    1.36
   0  17   0    1.69    1.39
   0  17   0   -2.48    1.25
   0 -17  -1   12.64    1.82
   0 -17   1   10.36    1.63
   0  17  -1   13.81    1.77
   0  17  -1   12.46    1.62
   0  17   1   13.70    1.81
   0  17   1   10.97    1.62
   0 -17  -2   11.25    1.73
   0 -17   2   14.51    1.71
   0  17  -2    9.81    1.63
   0  17  -2   11.54    1.53
   0  17   2   12.79    1.73
   0  17   2   13.00    1.68
   0 -17  -3   29.07    2.83
   0 -17   3   32.07    2.77
   0  17  -3   29.16    2.54
   0  17  -3   25.19    2.25
   0  17   3   32.58    2.68
   0  17   3   31.31    2.74
   0 -17  -4    9.91    1.91
   0 -17   4   11.18    1.66
   0  17  -4    8.26    1.68
   0  17  -4    9.84    1.45
   0  17   4   11.67    1.80
   0  17   4   11.93    1.91
   0 -17  -5   11.41    1.95
   0 -17   5    9.16    1.59
   0  17  -5    9.66    1.65
   0  17   5   11.10    1.79
   0  17   5   10.24    1.82
   0 -17  -6   -1.23    1.56
   0 -17   6    1.41    1.39
   0  17  -6    1.68    1.41
   0  17   6    2.28    1.59
   0  17   6    2.59    1.65
   0 -17  -7   29.75    3.38
   0 -17   7   31.75    2.52
   0  17  -7   31.11    2.59
   0  17   7   29.80    2.92
   0  17   7   31.89    3.09
   0 -17  -8   -0.67    1.59
   0 -17   8   -1.85    1.19
   0  17  -8   -2.34    1.31
   0  17   8    2.51    1.66
   0  17   8    1.53    1.67
   0 -17  -9   -0.80    1.70
   0 -17   9    1.27    1.34
   0  17  -9   -3.09    1.37
   0  17   9    2.52    1.67
   0  17   9    1.03    1.80
   0 -17 -10   14.84    2.44
   0 -17  10   14.05    1.86
   0  17 -10   13.67    1.98
   0  17  10   19.93    2.18
   0  17  10   18.13    2.29
   0 -17 -11   12.84    2.61
   0  17 -11   16.19    2.24
   0  17  11   16.95    2.19
   0  17  11   27.95    3.48
   0 -18   0   11.47    1.98
   0  18   0    9.07    1.87
   0  18   0    7.78    1.70
   0 -18  -1   15.08    2.07
   0 -18   1   11.04    1.96
   0  18  -1   16.58    2.02
   0  18  -1   14.23    1.89
   0  18   1   16.62    2.05
   0  18   1   14.65    1.92
   0 -18  -2    2.24    1.62
   0 -18   2    4.95    1.65
   0  18  -2    5.15    1.77
   0  18  -2    1.65    1.59
   0  18   2    6.37    1.73
   0  18   2    2.44    1.67
   0 -18  -3    8.61    1.96
   0 -18   3    7.17    1.76
   0  18  -3    4.97    1.67
   0  18   3    3.86    1.77
   0  18   3    3.94    1.80
   0 -18  -4    1.50    1.82
   0 -18   4    0.27    1.52
   0  18  -4    2.11    1.58
   0  18   4    2.25    1.77
   0  18   4   -1.04    1.69
   0 -18  -5   12.45    2.23
   0 -18   5   14.40    1.98
   0  18  -5   12.32    1.80
   0  18   5   13.93    2.18
   0  18   5   10.20    1.99
   0 -18  -6   -0.17    2.02
   0 -18   6    1.05    1.57
   0  18  -6    0.25    1.55
   0  18   6    2.52    1.83
   0  18   6   -1.27    1.74
   0 -18  -7   43.18    3.94
   0 -18   7   44.00    3.07
   0  18  -7   40.03    3.04
   0  18   7   46.58    3.56
   0  18   7   40.89    3.61
   0 -18  -8    4.70    2.28
   0  18   8    9.05    2.10
   0  18   8    7.42    2.15
   0 -19   0   -2.84    1.77
   0  19   0   -4.03    1.82
   0  19   0   -1.45    2.00
   0 -19  -1    3.32    2.01
   0 -19   1    2.20    1.92
   0  19  -1    3.10    1.98
   0  19   1   -2.18    1.89
  -1   0  26    8.21    2.01
  -1   0  26    2.19    1.76
  -1   0  25    2.71    1.52
  -1   0  25    0.79    1.53
  -1   0  24    6.51    1.59
  -1   0  24    4.12    1.58
  -1   0  24    5.63    1.46
  -1   0  23   -1.20    1.15
  -1   0  23    0.06    1.22
  -1   0  23    0.66    1.25
  -1   0  22   35.74    2.34
  -1   0  22   32.75    2.40
  -1   0  22   32.20    2.05
  -1   0  21    0.49    1.04
  -1   0  21    1.14    1.40
  -1   0  21    0.11    1.04
  -1   0  21   -0.76    0.94
   1   0 -21    0.48    0.69
   1   0 -21    0.44    1.43
   1   0 -21   -0.67    1.32
  -1   0  20    6.86    1.15
  -1   0  20    7.53    0.90
  -1   0  20    6.23    1.34
  -1   0  20    7.91    1.20
  -1   0  20    7.73    1.10
   1   0 -20    7.04    0.78
   1   0 -20    7.45    1.44
   1   0 -20    5.12    1.31
  -1   0  19    0.76    0.89
  -1   0  19    1.63    0.73
  -1   0  19    0.49    1.05
  -1   0  19   -0.10    0.90
  -1   0  19    0.67    0.76
   1   0 -19    0.66    0.59
   1   0 -19    0.52    0.97
   1   0 -19    0.64    1.05
  -1   0  18   33.70    1.79
  -1   0  18   31.64    1.29
  -1   0  18   32.00    2.00
  -1   0  18   32.66    1.80
  -1   0  18   31.24    1.52
   1   0 -18   29.94    1.16
   1   0 -18   26.99    1.93
   1   0 -18   33.23    2.06
   1   0 -18   30.99    1.78
  -1   0  17    0.04    0.62
  -1   0  17    0.03    0.60
  -1   0  17    0.58    0.81
  -1   0  17    0.77    0.73
  -1   0  17   -0.02    0.65
   1   0 -17   -0.55    0.50
   1   0 -17   -1.68    0.81
   1   0 -17    0.68    0.88
   1   0 -17    0.53    0.80
  -1   0  16   -0.60    0.64
  -1   0  16    1.02    0.56
  -1   0  16    0.25    0.81
  -1   0  16    1.15    0.69
  -1   0  16    0.33    0.62
   1   0 -16    1.03    0.60
   1   0 -16    1.11    0.51
   1   0 -16    0.35    0.75
   1   0 -16    1.28    0.82
   1   0 -16   -0.29    0.74
  -1   0  15   -0.23    0.59
  -1   0  15   -0.28    0.48
  -1   0  15   -0.80    0.64
  -1   0  15   -0.38    0.58
  -1   0  15    0.04    0.54
   1   0 -15    0.06    0.52
   1   0 -15    0.28    0.44
   1   0 -15   -0.02    0.61
   1   0 -15    0.16    0.66
   1   0 -15   -0.46    0.63
  -1   0  14   58.04    1.78
  -1   0  14   57.41    1.19
  -1   0  14   58.90    1.75
  -1   0  14   60.85    1.71
  -1   0  14   58.67    1.45
   1   0 -14   58.45    1.61
   1   0 -14   59.43    1.18
   1   0 -14   55.65    1.70
   1   0 -14   56.38    1.78
   1   0 -14   53.83    1.48
  -1   0  13   -0.47    0.44
  -1   0  13   -0.03    0.39
  -1   0  13   -0.29    0.41
  -1   0  13   -0.02    0.43
   1   0 -13   -0.02    0.41
   1   0 -13    0.33    0.37
   1   0 -13   -0.33    0.54
   1   0 -13    0.01    0.60
   1   0 -13   -0.03    0.51
  -1   0  12   32.30    1.31
  -1   0  12   34.63    0.91
  -1   0  12   33.37    1.22
  -1   0  12   34.34    1.08
   1   0 -12   32.31    1.17
   1   0 -12   35.48    0.91
   1   0 -12   34.68    1.26
   1   0 -12   36.10    1.36
   1   0 -12   32.47    1.10
  -1   0  11    0.09    0.40
  -1   0  11    0.04    0.34
  -1   0  11   -0.04    0.37
  -1   0  11    0.30    0.43
  -1   0  11   -0.22    0.38
   1   0 -11   -0.03    0.36
   1   0 -11   -0.27    0.38
   1   0 -11   -0.28    0.41
   1   0 -11   -0.19    0.38
  -1   0  10   16.60    0.95
  -1   0  10   18.15    0.67
  -1   0  10   16.67    0.88
  -1   0  10   17.45    0.92
  -1   0  10   15.72    0.79
   1   0 -10   15.63    0.86
   1   0 -10   14.05    0.81
   1   0 -10   17.96    0.96
   1   0 -10   15.68    0.77
  -1   0   9   -0.21    0.35
  -1   0   9    0.24    0.28
  -1   0   9    0.10    0.30
  -1   0   9   -0.01    0.34
  -1   0   9    0.01    0.33
   1   0  -9   -0.06    0.33
   1   0  -9    0.34    0.28
   1   0  -9   -0.07    0.31
   1   0  -9   -0.04    0.37
   1   0  -9    0.01    0.32
  -1   0   8   13.34    0.79
  -1   0   8   14.92    0.57
  -1   0   8   19.25    0.98
  -1   0   8   16.12    0.78
   1   0  -8   13.90    0.77
   1   0  -8   15.01    0.58
   1   0  -8   14.82    0.71
   1   0  -8   14.66    0.78
   1   0  -8   13.60    0.64
  -1   0   7   -0.36    0.30
  -1   0   7   -0.13    0.23
  -1   0   7    0.25    0.22
  -1   0   7    0.12    0.30
  -1   0   7   -0.04    0.26
   1   0  -7    0.01    0.28
   1   0  -7    0.10    0.25
   1   0  -7   -0.03    0.31
   1   0  -7   -0.33    0.25
  -1   0   6    9.06    0.65
  -1   0   6   10.96    0.46
  -1   0   6   10.80    0.60
  -1   0   6    9.58    0.50
   1   0  -6   10.66    0.46
   1   0  -6   10.56    0.58
   1   0  -6   10.54    0.62
   1   0  -6    9.94    0.51
  -1   0   5   -0.46    0.28
  -1   0   5    0.04    0.21
  -1   0   5   -0.16    0.24
  -1   0   5   -0.08    0.23
  -1   0   5    0.33    0.24
   1   0  -5    0.01    0.27
   1   0  -5    0.26    0.22
   1   0  -5    0.01    0.24
   1   0  -5    0.02    0.25
   1   0  -5    0.16    0.24
  -1   0   4   15.91    0.55
  -1   0   4   17.94    0.44
  -1   0   4   17.46    0.54
  -1   0   4   16.24    0.46
   1   0  -4   15.71    0.55
   1   0  -4   17.92    0.44
   1   0  -4   22.61    0.69
   1   0  -4   18.74    0.57
   1   0  -4   16.71    0.45
  -1   0   3   -0.02    0.16
  -1   0   3   -0.04    0.15
   1   0  -3    0.09    0.13
   1   0  -3   -0.03    0.14
   1   0  -3    0.03    0.12
  -1   0  -2    7.38    0.16
  -1   0  -2    8.87    0.26
  -1   0  -3    0.00    0.19
  -1   0  -3   -0.05    0.09
  -1   0  -3    0.06    0.15
  -1   0  -3    0.09    0.15
  -1   0  -3   -0.05    0.15
   1   0   3   -0.05    0.20
   1   0   3   -0.10    0.07
   1   0   3    0.01    0.15
   1   0   3   -0.09    0.18
  -1   0  -4   13.68    0.30
  -1   0  -4   13.29    0.48
  -1   0  -4   14.45    0.51
  -1   0  -4   12.72    0.48
   1   0   4   12.96    0.29
   1   0   4   13.27    0.51
  -1   0  -5    0.31    0.30
  -1   0  -5   -0.14    0.16
  -1   0  -5    0.27    0.24
  -1   0  -5    0.17    0.24
  -1   0  -5   -0.32    0.23
   1   0   5   -0.01    0.30
   1   0   5    0.28    0.16
   1   0   5    0.02    0.26
   1   0   5    0.17    0.24
  -1   0  -6    2.32    0.37
  -1   0  -6    2.98    0.30
  -1   0  -6    2.48    0.34
  -1   0  -6    2.38    0.35
  -1   0  -6    2.27    0.32
   1   0   6    2.10    0.36
   1   0   6    2.65    0.29
   1   0   6    2.29    0.35
   1   0   6    2.33    0.32
  -1   0  -7   -0.19    0.32
  -1   0  -7    0.24    0.19
  -1   0  -7    0.24    0.26
  -1   0  -7    0.01    0.30
  -1   0  -7    0.07    0.27
   1   0   7    0.26    0.32
   1   0   7    0.23    0.20
   1   0   7    0.13    0.29
  -1   0  -8   11.02    0.74
  -1   0  -8    9.44    0.42
  -1   0  -8    9.68    0.61
  -1   0  -8   10.18    0.70
  -1   0  -8    8.81    0.63
   1   0   8    9.52    0.76
   1   0   8    9.60    0.43
   1   0   8    9.38    0.66
   1   0   8    9.10    0.65
  -1   0  -9    0.21    0.31
  -1   0  -9    0.27    0.24
  -1   0  -9   -0.44    0.27
  -1   0  -9    0.15    0.39
  -1   0  -9    0.33    0.34
   1   0   9    0.12    0.35
   1   0   9    0.11    0.23
   1   0   9   -0.18    0.30
   1   0   9    0.02    0.34
  -1   0 -10    0.41    0.44
  -1   0 -10    0.20    0.28
  -1   0 -10    0.11    0.32
  -1   0 -10    0.69    0.41
  -1   0 -10    0.79    0.42
   1   0  10    0.30    0.39
   1   0  10    0.36    0.27
   1   0  10    0.66    0.39
   1   0  10   -0.19    0.37
  -1   0 -11   -0.47    0.41
  -1   0 -11    0.01    0.29
  -1   0 -11   -0.21    0.35
  -1   0 -11    0.58    0.47
  -1   0 -11   -0.09    0.41
   1   0  11    0.41    0.45
   1   0  11    0.35    0.30
   1   0  11    0.16    0.41
   1   0  11   -0.23    0.40
  -1   0 -12   64.66    1.63
  -1   0 -12   73.24    0.99
  -1   0 -12   68.08    1.51
  -1   0 -12   70.39    1.65
  -1   0 -12   66.90    1.50
   1   0  12   70.63    1.76
   1   0  12   69.57    0.98
   1   0  12   71.06    1.61
   1   0  12   71.22    1.48
  -1   0 -13    0.49    0.56
  -1   0 -13    0.25    0.35
  -1   0 -13   -1.11    0.44
  -1   0 -13    0.78    0.58
  -1   0 -13   -1.50    0.51
   1   0  13    0.29    0.53
   1   0  13    0.83    0.36
   1   0  13   -0.20    0.41
   1   0  13    0.09    0.49
  -1   0 -14   10.50    1.06
  -1   0 -14    7.51    0.66
  -1   0 -14    9.38    1.04
  -1   0 -14    7.96    0.94
  -1   0 -14    7.98    0.85
   1   0  14    8.43    0.96
   1   0  14    7.53    0.64
   1   0  14    9.25    1.06
   1   0  14    9.16    1.02
  -1   0 -15   -0.21    0.62
  -1   0 -15   -0.46    0.40
  -1   0 -15    0.45    0.65
  -1   0 -15    0.43    0.71
  -1   0 -15    0.97    0.75
   1   0  15    0.12    0.61
   1   0  15   -0.29    0.40
   1   0  15    0.18    0.57
   1   0  15   -0.53    0.60
  -1   0 -16   -1.07    0.71
  -1   0 -16    0.58    0.45
  -1   0 -16   -1.31    0.73
  -1   0 -16    0.61    0.82
  -1   0 -16    0.45    0.82
   1   0  16    1.06    0.70
   1   0  16   -0.39    0.43
   1   0  16    1.83    0.68
   1   0  16    0.52    0.65
  -1   0 -17   -0.74    0.44
  -1   0 -17    0.80    0.89
  -1   0 -17   -0.10    0.91
  -1   0 -17    0.91    0.91
   1   0  17    0.41    0.72
   1   0  17   -0.31    0.46
   1   0  17    0.36    0.69
   1   0  17    0.06    0.67
  -1   0 -18   14.99    1.46
  -1   0 -18   13.80    1.33
   1   0  18   16.79    1.62
   1   0  18   14.55    0.87
   1   0  18   14.23    1.51
   1   0  18   16.80    1.50
  -1   0 -19   -0.36    1.10
  -1   0 -19   -1.04    1.11
   1   0  19    1.05    0.88
   1   0  19    0.35    0.83
   1   0  19   -0.46    0.85
  -1   0 -20   27.39    2.53
  -1   0 -20   27.94    2.42
   1   0  20   29.45    2.11
   1   0  20   27.12    1.92
   1   0  20   27.87    1.86
  -1   0 -21   -1.10    1.46
   1   0  21    1.17    1.04
   1   0  21   -0.21    0.98
   1   0  21   -0.21    1.09
   1   0  22    5.05    1.25
   1   0  22    5.77    1.35
   1   0  22    7.04    1.35
   1   0  23   -0.57    1.37
   1   0  23   -1.28    1.19
   1   0  23   -1.75    1.29
   1   0  24    0.05    1.42
   1   0  24    1.32    1.42
   1   0  24   -0.54    1.49
   1   0  25    4.07    1.76
   1   0  25    2.59    1.65
  -1  -1  26    1.10    1.64
  -1   1  26    3.98    1.88
  -1   1  26    2.87    1.81
  -1  -1  25    2.35    1.50
  -1  -1  25    1.98    1.52
  -1   1  25    2.09    1.58
  -1   1  25   -1.78    1.61
  -1   1  25    1.37    1.64
  -1  -1  24    3.60    1.38
  -1  -1  24    3.23    1.48
  -1  -1  24    3.27    1.38
  -1   1  24    4.62    1.48
  -1   1  24    2.62    1.49
  -1   1  24    4.95    1.60
  -1  -1  23    0.80    1.24
  -1  -1  23    0.66    1.19
  -1  -1  23   -1.30    1.16
  -1   1  23   -0.52    1.26
  -1   1  23    0.45    1.29
  -1   1  23    1.51    1.24
  -1  -1  22    6.54    1.25
  -1  -1  22    7.73    1.36
  -1  -1  22    7.09    1.18
  -1   1  22    6.01    1.31
  -1   1  22    7.03    1.45
  -1   1  22    6.03    1.28
   1   1 -22    8.31    0.95
  -1  -1  21    4.84    1.15
  -1  -1  21    5.16    1.49
  -1  -1  21    4.29    1.19
  -1  -1  21    3.68    1.05
  -1   1  21    2.89    1.12
  -1   1  21    4.60    1.56
  -1   1  21    5.27    1.17
  -1   1  21    4.09    1.09
   1  -1 -21    3.21    1.44
   1  -1 -21    0.70    1.52
   1   1 -21    4.91    0.85
   1   1 -21    3.70    1.26
   1   1 -21    4.11    1.33
  -1  -1  20   14.07    1.66
  -1  -1  20   15.85    1.47
  -1  -1  20   12.22    1.57
  -1  -1  20   11.37    1.26
  -1  -1  20   14.21    1.47
  -1   1  20   17.93    1.82
  -1   1  20   13.55    1.15
  -1   1  20   14.79    1.70
  -1   1  20   13.11    1.42
  -1   1  20   13.01    1.63
   1  -1 -20   12.15    1.57
   1  -1 -20   14.23    1.55
   1   1 -20   12.09    1.26
   1   1 -20   14.68    1.66
   1   1 -20   18.20    1.92
  -1  -1  19   14.60    1.57
  -1  -1  19   13.07    1.36
  -1  -1  19   11.98    1.37
  -1  -1  19   14.15    1.61
  -1  -1  19   11.55    1.34
  -1   1  19   12.72    1.34
  -1   1  19   12.55    1.11
  -1   1  19   11.63    1.50
  -1   1  19   12.06    1.30
  -1   1  19   13.33    1.51
   1  -1 -19   12.12    0.94
   1  -1 -19   10.45    1.43
   1  -1 -19   10.69    1.34
   1   1 -19   13.01    1.19
   1   1 -19   10.61    1.46
   1   1 -19   11.34    1.21
  -1  -1  18   18.13    1.51
  -1  -1  18   17.57    1.30
  -1  -1  18   16.44    1.84
  -1  -1  18   14.91    1.52
  -1  -1  18   17.02    1.29
  -1   1  18   16.63    1.60
  -1   1  18   16.14    1.05
  -1   1  18   18.63    1.86
  -1   1  18   19.20    1.64
  -1   1  18   18.43    1.49
   1  -1 -18   18.30    0.98
   1  -1 -18   13.58    1.41
   1  -1 -18   16.29    1.91
   1  -1 -18   14.86    1.71
   1   1 -18   18.92    1.17
   1   1 -18   16.14    1.79
   1   1 -18   18.36    1.90
   1   1 -18   14.53    1.52
  -1  -1  17   12.12    1.30
  -1  -1  17   12.15    1.19
  -1  -1  17   12.69    1.57
  -1  -1  17   12.62    1.31
  -1  -1  17   10.72    1.14
  -1   1  17   11.74    1.35
  -1   1  17   12.43    0.98
  -1   1  17   14.11    1.46
  -1   1  17   12.40    1.31
   1  -1 -17   14.92    0.89
   1  -1 -17   13.59    1.69
   1  -1 -17   13.60    1.66
   1  -1 -17   13.15    1.54
   1   1 -17   12.47    1.02
   1   1 -17   13.87    1.56
   1   1 -17   12.22    1.21
   1   1 -17   11.62    1.34
  -1  -1  16   -0.08    0.63
  -1  -1  16    0.85    0.62
  -1  -1  16    0.65    0.77
  -1  -1  16   -0.32    0.60
  -1  -1  16   -1.25    0.53
  -1   1  16    0.77    0.64
  -1   1  16   -1.04    0.48
  -1   1  16    0.30    0.69
  -1   1  16    0.32    0.66
   1  -1 -16   -0.63    0.60
   1  -1 -16   -0.34    0.46
   1  -1 -16   -1.47    0.71
   1  -1 -16    0.78    0.74
   1  -1 -16    0.00    0.78
   1   1 -16    0.29    0.71
   1   1 -16   -0.46    0.53
   1   1 -16    0.07    0.75
   1   1 -16   -0.44    0.69
   1   1 -16   -1.23    0.65
  -1  -1  15    4.83    0.81
  -1  -1  15    4.70    0.65
  -1  -1  15    5.37    0.87
  -1  -1  15    3.66    0.65
  -1  -1  15    4.27    0.65
  -1   1  15    4.56    0.80
  -1   1  15    3.97    0.54
  -1   1  15    5.56    0.82
  -1   1  15    5.37    0.89
  -1   1  15    4.62    0.77
   1  -1 -15    4.85    0.63
   1  -1 -15    4.46    0.51
   1  -1 -15    2.65    0.77
   1  -1 -15    5.74    0.85
   1  -1 -15    5.21    0.83
   1   1 -15    3.99    0.68
   1   1 -15    5.93    0.60
   1   1 -15    4.43    0.81
   1   1 -15    5.51    0.91
   1   1 -15    3.99    0.70
  -1  -1  14    4.73    0.76
  -1  -1  14    4.78    0.62
  -1  -1  14    4.72    0.72
  -1  -1  14    4.16    0.73
  -1  -1  14    4.52    0.60
  -1   1  14    4.34    0.71
  -1   1  14    6.09    0.70
  -1   1  14    4.95    0.72
  -1   1  14    5.17    0.83
  -1   1  14    5.07    0.71
   1  -1 -14    4.19    0.57
   1  -1 -14    4.55    0.80
   1  -1 -14    5.68    0.84
   1  -1 -14    4.92    0.74
   1   1 -14    4.77    0.72
   1   1 -14    5.36    0.59
   1   1 -14    5.17    0.70
   1   1 -14    3.95    0.71
   1   1 -14    4.44    0.65
  -1  -1  13    0.61    0.58
  -1  -1  13   -0.04    0.43
  -1  -1  13    0.67    0.57
  -1  -1  13    0.41    0.47
  -1  -1  13    0.08    0.43
  -1   1  13    0.89    0.55
  -1   1  13    0.60    0.38
  -1   1  13    0.70    0.49
  -1   1  13    0.26    0.55
  -1   1  13    0.66    0.51
   1  -1 -13    0.96    0.39
   1  -1 -13    0.10    0.54
   1  -1 -13    1.04    0.63
   1  -1 -13    0.13    0.54
   1   1 -13    1.31    0.54
   1   1 -13    0.20    0.41
   1   1 -13    0.13    0.51
   1   1 -13    0.61    0.57
   1   1 -13    1.06    0.51
  -1  -1  12    6.68    0.77
  -1  -1  12    6.49    0.69
  -1  -1  12    6.50    0.71
  -1  -1  12    7.00    0.87
  -1  -1  12    6.36    0.71
  -1   1  12    5.50    0.66
  -1   1  12    7.38    0.63
  -1   1  12    8.26    0.93
  -1   1  12    6.40    0.69
  -1   1  12    6.85    0.82
   1  -1 -12    7.20    0.72
   1  -1 -12    6.23    0.72
   1  -1 -12    8.80    1.01
   1  -1 -12    5.09    0.65
   1   1 -12    7.17    0.82
   1   1 -12    6.79    0.70
   1   1 -12    6.69    0.69
   1   1 -12    7.11    0.75
   1   1 -12    6.51    0.76
  -1  -1  11    0.26    0.43
  -1  -1  11    1.08    0.40
  -1  -1  11   -0.08    0.43
  -1  -1  11   -0.03    0.41
  -1  -1  11    0.46    0.35
  -1   1  11    0.09    0.39
  -1   1  11    0.48    0.33
  -1   1  11    0.40    0.43
  -1   1  11   -0.05    0.45
  -1   1  11    0.15    0.44
   1  -1 -11    0.36    0.33
   1  -1 -11    0.37    0.32
   1  -1 -11   -0.46    0.42
   1  -1 -11    0.60    0.48
   1  -1 -11   -0.30    0.43
   1   1 -11    0.35    0.40
   1   1 -11    0.28    0.34
   1   1 -11    0.08    0.37
   1   1 -11    0.34    0.44
   1   1 -11    0.63    0.40
  -1  -1  10    0.22    0.42
  -1  -1  10    0.21    0.33
  -1  -1  10    0.69    0.41
  -1  -1  10    0.61    0.38
  -1  -1  10    0.74    0.34
  -1   1  10    0.67    0.44
  -1   1  10    0.68    0.32
  -1   1  10    0.53    0.44
  -1   1  10    0.44    0.44
  -1   1  10    0.77    0.42
   1  -1 -10    1.03    0.36
   1  -1 -10    0.49    0.31
   1  -1 -10    1.07    0.43
   1  -1 -10    0.69    0.42
   1  -1 -10    0.75    0.41
   1   1 -10    0.45    0.36
   1   1 -10    0.92    0.35
   1   1 -10    1.10    0.40
   1   1 -10    0.46    0.43
   1   1 -10    1.00    0.35
  -1  -1   9    4.35    0.57
  -1  -1   9    4.15    0.42
  -1  -1   9    4.37    0.52
  -1  -1   9    4.09    0.48
  -1   1   9    3.31    0.51
  -1   1   9    4.67    0.48
  -1   1   9    2.87    0.43
  -1   1   9    6.12    0.71
  -1   1   9    4.11    0.50
   1  -1  -9    3.13    0.40
   1  -1  -9    4.68    0.50
   1  -1  -9    3.05    0.40
   1  -1  -9    4.33    0.56
   1  -1  -9    3.60    0.47
   1   1  -9    3.67    0.50
   1   1  -9    3.69    0.45
   1   1  -9    4.23    0.50
   1   1  -9    4.32    0.52
  -1  -1   8   29.20    0.99
  -1  -1   8   29.46    0.74
  -1  -1   8   30.06    0.92
  -1  -1   8   27.57    0.91
  -1  -1   8   26.93    0.69
  -1   1   8   27.41    0.94
  -1   1   8   29.70    0.66
  -1   1   8   28.62    0.96
  -1   1   8   26.86    0.88
   1  -1  -8   27.99    0.89
   1  -1  -8   29.77    0.66
   1  -1  -8   29.28    0.93
   1  -1  -8   30.17    0.97
   1  -1  -8   28.17    0.83
   1   1  -8   27.48    0.92
   1   1  -8   29.52    0.87
   1   1  -8   28.19    0.92
   1   1  -8   27.79    0.69
  -1  -1   7   16.78    0.79
  -1  -1   7   18.31    0.61
  -1  -1   7   18.97    0.73
  -1  -1   7   18.09    0.74
  -1  -1   7   17.87    0.56
  -1   1   7   17.08    0.76
  -1   1   7   19.20    0.54
  -1   1   7   17.96    0.79
  -1   1   7   17.83    0.76
  -1   1   7   18.77    0.75
   1  -1  -7   17.80    0.72
   1  -1  -7   19.48    0.55
   1  -1  -7   17.33    0.74
   1  -1  -7   19.37    0.79
   1  -1  -7   16.82    0.67
   1   1  -7   17.75    0.75
   1   1  -7   18.75    0.63
   1   1  -7   19.12    0.70
   1   1  -7   18.67    0.75
   1   1  -7   17.33    0.55
  -1  -1   6    1.37    0.33
  -1  -1   6    1.83    0.29
  -1  -1   6    1.80    0.32
  -1  -1   6    1.39    0.31
  -1  -1   6    1.45    0.24
  -1   1   6    1.09    0.32
  -1   1   6    1.61    0.25
  -1   1   6    2.05    0.37
   1  -1  -6    1.42    0.33
   1  -1  -6    1.55    0.25
   1  -1  -6    1.60    0.31
   1  -1  -6    1.67    0.36
   1  -1  -6    1.63    0.31
   1   1  -6    1.10    0.33
   1   1  -6    1.67    0.29
   1   1  -6    1.67    0.31
   1   1  -6    1.98    0.35
   1   1  -6    1.93    0.25
  -1  -1   5    5.32    0.43
  -1  -1   5    4.93    0.46
  -1  -1   5    4.31    0.35
  -1   1   5    3.97    0.49
  -1   1   5    4.57    0.37
  -1   1   5    5.76    0.64
  -1   1   5    5.02    0.51
  -1   1   5    4.68    0.51
   1  -1  -5    3.25    0.34
   1  -1  -5    4.38    0.37
   1  -1  -5    4.72    0.49
   1  -1  -5    4.38    0.53
   1  -1  -5    4.81    0.50
   1   1  -5    3.48    0.40
   1   1  -5    4.80    0.45
   1   1  -5    4.18    0.47
   1   1  -5    4.77    0.35
  -1  -1   4    0.55    0.26
  -1  -1   4    1.05    0.23
  -1  -1   4    1.17    0.24
  -1  -1   4    0.87    0.23
  -1  -1   4    0.68    0.16
  -1   1   4    0.80    0.24
  -1   1   4    0.89    0.19
  -1   1   4    0.76    0.25
  -1   1   4    0.91    0.27
  -1   1   4    0.97    0.27
   1  -1  -4    0.73    0.24
   1  -1  -4    1.07    0.20
   1  -1  -4    0.63    0.22
   1  -1  -4    0.56    0.23
   1  -1  -4    0.62    0.25
   1   1  -4    0.99    0.29
   1   1  -4    0.74    0.23
   1   1  -4    1.07    0.23
   1   1  -4    0.98    0.25
   1   1  -4    0.80    0.16
  -1  -1   3    0.17    0.20
  -1  -1   3    0.35    0.16
  -1  -1   3    0.31    0.16
  -1  -1   3    0.42    0.11
  -1   1   3    0.12    0.15
  -1   1   3    0.14    0.13
  -1   1   3    0.14    0.17
  -1   1   3    0.32    0.19
   1  -1  -3    0.10    0.14
   1  -1  -3    0.16    0.14
   1  -1  -3    0.22    0.16
   1  -1  -3    0.26    0.17
   1  -1  -3    0.08    0.17
   1   1  -3    0.07    0.18
   1   1  -3    0.25    0.17
   1   1  -3    0.44    0.17
   1   1  -3    0.30    0.16
   1   1  -3    0.44    0.10
  -1  -1  -2    4.54    0.14
  -1  -1  -2    4.99    0.29
  -1  -1  -2    5.31    0.30
  -1   1  -2    5.39    0.29
  -1   1  -2    4.57    0.26
  -1   1  -2    5.86    0.21
  -1   1  -2    5.25    0.21
  -1   1  -2    4.87    0.21
   1  -1   2    5.31    0.22
   1   1   2    4.74    0.29
   1   1   2    4.99    0.29
  -1  -1  -3    8.58    0.42
  -1  -1  -3    8.70    0.41
  -1  -1  -3    9.15    0.41
  -1  -1  -3    9.58    0.45
  -1   1  -3    8.38    0.44
  -1   1  -3    8.33    0.34
  -1   1  -3    9.43    0.34
  -1   1  -3    9.71    0.34
  -1   1  -3    8.61    0.30
   1  -1   3    8.63    0.45
   1  -1   3    8.63    0.34
   1  -1   3    9.83    0.34
   1  -1   3    9.42    0.35
   1  -1   3    8.59    0.30
   1   1   3    8.83    0.44
   1   1   3    9.18    0.43
   1   1   3    8.76    0.45
  -1  -1  -4    0.10    0.24
  -1  -1  -4    0.09    0.24
  -1  -1  -4    0.00    0.23
  -1  -1  -4   -0.26    0.25
  -1   1  -4    0.21    0.27
  -1   1  -4    0.23    0.20
  -1   1  -4    0.06    0.21
  -1   1  -4    0.29    0.21
  -1   1  -4   -0.08    0.19
   1  -1   4   -0.10    0.26
   1  -1   4   -0.05    0.19
   1  -1   4   -0.18    0.21
   1  -1   4   -0.02    0.19
   1   1   4   -0.06    0.27
   1   1   4    0.10    0.24
   1   1   4   -0.17    0.26
  -1  -1  -5    3.82    0.41
  -1  -1  -5    3.96    0.47
  -1  -1  -5    3.72    0.38
  -1  -1  -5    3.23    0.36
  -1   1  -5    2.98    0.38
  -1   1  -5    4.00    0.38
  -1   1  -5    4.11    0.43
  -1   1  -5    4.28    0.45
  -1   1  -5    3.35    0.37
   1  -1   5    2.85    0.36
   1  -1   5    3.59    0.35
   1  -1   5    3.42    0.42
   1  -1   5    3.86    0.44
   1  -1   5    3.54    0.37
   1   1   5    3.18    0.36
   1   1   5    3.06    0.37
  -1  -1  -6    1.08    0.33
  -1  -1  -6    1.11    0.29
  -1  -1  -6    1.24    0.34
  -1  -1  -6    1.52    0.31
  -1   1  -6    0.87    0.30
  -1   1  -6    1.67    0.26
  -1   1  -6    1.34    0.28
  -1   1  -6    1.44    0.31
  -1   1  -6    1.16    0.25
   1  -1   6    0.69    0.32
   1  -1   6    1.36    0.25
   1  -1   6    1.23    0.29
   1  -1   6    1.20    0.27
   1   1   6    1.45    0.38
   1   1   6    1.15    0.30
   1   1   6    1.01    0.34
  -1  -1  -7   27.40    0.89
  -1  -1  -7   28.72    0.83
  -1  -1  -7   26.60    0.86
  -1  -1  -7   27.28    0.81
  -1   1  -7   26.41    0.89
  -1   1  -7   28.49    0.65
  -1   1  -7   28.50    0.78
  -1   1  -7   27.72    0.81
  -1   1  -7   26.67    0.69
   1  -1   7   25.91    0.92
   1  -1   7   26.93    0.62
   1  -1   7   27.82    0.79
   1  -1   7   27.10    0.68
   1   1   7   26.40    0.91
   1   1   7   27.04    0.85
   1   1   7   26.77    0.84
  -1  -1  -8   49.12    1.17
  -1  -1  -8   48.34    1.09
  -1  -1  -8   50.12    1.15
  -1  -1  -8   47.05    1.05
  -1   1  -8   48.91    1.19
  -1   1  -8   49.81    0.83
  -1   1  -8   49.63    1.02
  -1   1  -8   50.95    1.08
  -1   1  -8   47.52    0.92
   1  -1   8   47.49    1.21
   1  -1   8   48.22    0.81
   1  -1   8   49.10    1.04
   1   1   8   48.11    1.20
   1   1   8   49.86    0.53
   1   1   8   48.33    1.13
   1   1   8   41.80    1.11
   1   1   8   48.67    1.11
  -1  -1  -9   17.49    0.86
  -1  -1  -9   17.72    0.41
  -1  -1  -9   15.14    0.78
  -1  -1  -9   18.27    0.91
  -1  -1  -9   17.43    0.84
  -1   1  -9   16.84    0.87
  -1   1  -9   18.01    0.64
  -1   1  -9   17.66    0.73
  -1   1  -9   18.44    0.85
  -1   1  -9   16.32    0.70
   1  -1   9   16.59    0.91
   1  -1   9   17.87    0.63
   1  -1   9   17.55    0.80
   1  -1   9   16.95    0.79
   1  -1   9   18.16    0.72
   1   1   9   17.35    0.91
   1   1   9   18.31    0.42
   1   1   9   19.02    0.88
   1   1   9   17.74    0.87
   1   1   9   17.91    0.85
  -1  -1 -10   28.15    1.04
  -1  -1 -10   30.60    0.52
  -1  -1 -10   28.18    1.02
  -1  -1 -10   31.26    1.12
  -1  -1 -10   27.22    1.01
  -1   1 -10   28.26    1.09
  -1   1 -10   29.99    0.78
  -1   1 -10   28.70    0.92
  -1   1 -10   30.81    1.04
  -1   1 -10   27.68    0.91
   1  -1  10   28.76    1.11
   1  -1  10   28.90    0.76
   1  -1  10   29.06    1.03
   1  -1  10   28.11    0.96
   1  -1  10   28.10    0.87
   1   1  10   28.92    1.15
   1   1  10   30.09    0.53
   1   1  10   30.41    1.09
   1   1  10   29.71    1.07
   1   1  10   29.87    1.05
  -1  -1 -11    7.25    0.76
  -1  -1 -11    6.43    0.40
  -1  -1 -11    5.43    0.61
  -1  -1 -11    6.21    0.69
  -1  -1 -11    5.72    0.64
  -1   1 -11    7.07    0.87
  -1   1 -11    5.65    0.56
  -1   1 -11    5.70    0.65
  -1   1 -11    6.54    0.75
   1  -1  11    8.23    0.86
   1  -1  11    6.87    0.60
   1  -1  11    7.05    0.81
   1  -1  11    5.96    0.73
   1  -1  11    6.16    0.67
   1   1  11    4.92    0.62
   1   1  11    6.16    0.43
   1   1  11    5.35    0.59
   1   1  11    5.11    0.61
   1   1  11    6.88    0.82
  -1  -1 -12    0.47    0.47
  -1  -1 -12    2.28    0.51
  -1  -1 -12    1.53    0.57
  -1  -1 -12    1.09    0.56
  -1   1 -12    1.44    0.56
  -1   1 -12    0.91    0.39
  -1   1 -12    0.78    0.49
  -1   1 -12    1.21    0.51
   1  -1  12    1.44    0.52
   1  -1  12    1.73    0.40
   1  -1  12    1.29    0.53
   1  -1  12    1.29    0.50
   1  -1  12    1.35    0.47
   1   1  12    1.28    0.52
   1   1  12    1.54    0.28
   1   1  12    1.58    0.49
   1   1  12    1.50    0.55
   1   1  12    1.41    0.51
  -1  -1 -13   15.35    1.01
  -1  -1 -13   14.77    0.54
  -1  -1 -13   15.35    1.10
  -1  -1 -13   15.65    1.22
  -1  -1 -13   14.48    1.16
  -1   1 -13   15.73    1.12
  -1   1 -13   12.51    0.75
  -1   1 -13   14.75    0.93
  -1   1 -13   14.30    1.14
  -1   1 -13   14.15    1.02
   1  -1  13   16.58    1.17
   1  -1  13   14.86    0.77
   1  -1  13   15.12    1.12
   1  -1  13   15.40    1.02
   1  -1  13   15.20    0.93
   1   1  13   15.96    1.16
   1   1  13   15.57    1.11
   1   1  13   16.51    1.20
   1   1  13   15.35    1.06
  -1  -1 -14   10.38    0.99
  -1  -1 -14    6.40    0.87
  -1  -1 -14    6.33    0.86
  -1  -1 -14    6.35    0.84
  -1   1 -14    6.07    0.80
  -1   1 -14    5.86    0.71
  -1   1 -14    5.87    0.69
  -1   1 -14    6.62    0.85
  -1   1 -14    5.89    0.76
   1  -1  14    6.53    0.82
   1  -1  14    6.08    0.75
   1  -1  14    6.60    0.81
   1  -1  14    7.63    0.83
   1  -1  14    7.41    0.91
   1   1  14    7.78    0.90
   1   1  14    7.00    0.85
   1   1  14    7.26    0.87
   1   1  14    6.32    0.81
  -1  -1 -15   18.61    1.22
  -1  -1 -15   13.55    1.31
  -1  -1 -15   13.80    1.44
  -1  -1 -15   15.18    1.41
  -1   1 -15   12.61    1.29
  -1   1 -15   15.24    0.85
  -1   1 -15   12.98    1.17
  -1   1 -15   14.99    1.38
  -1   1 -15   14.20    1.25
   1  -1  15   16.08    1.36
   1  -1  15   14.70    0.88
   1  -1  15   16.86    1.21
   1  -1  15   15.54    1.11
   1   1  15   16.04    1.36
   1   1  15   14.82    1.27
   1   1  15   15.45    1.37
   1   1  15   16.66    1.23
  -1  -1 -16   25.63    1.40
  -1  -1 -16   16.52    1.52
  -1  -1 -16   23.60    1.71
  -1  -1 -16   23.53    1.62
  -1   1 -16   22.98    0.95
  -1   1 -16   21.69    1.45
  -1   1 -16   22.00    1.61
  -1   1 -16   22.52    1.44
   1  -1  16   25.71    1.59
   1  -1  16   20.61    1.01
   1  -1  16   22.96    1.63
   1  -1  16   24.63    1.40
   1  -1  16   24.30    1.28
   1   1  16   24.46    1.53
   1   1  16   24.66    1.47
   1   1  16   22.75    1.61
   1   1  16   22.85    1.40
  -1  -1 -17    0.50    0.92
  -1  -1 -17    2.26    1.00
  -1  -1 -17    1.28    0.99
  -1   1 -17    1.52    0.52
  -1   1 -17    0.12    0.81
  -1   1 -17    1.42    0.93
  -1   1 -17    0.30    0.87
   1  -1  17    0.99    0.71
   1  -1  17    1.00    0.57
   1  -1  17    1.09    0.98
   1  -1  17    1.61    0.73
   1  -1  17    1.95    0.71
   1   1  17    1.48    0.78
   1   1  17    1.39    0.77
   1   1  17    1.37    0.93
   1   1  17    0.78    0.76
  -1  -1 -18   24.74    2.05
  -1  -1 -18   22.99    1.99
  -1   1 -18   24.74    1.05
  -1   1 -18   24.91    1.95
  -1   1 -18   21.55    1.72
   1  -1  18   22.81    1.69
   1  -1  18   19.35    1.09
   1  -1  18   22.51    1.93
   1  -1  18   24.66    1.63
   1  -1  18   22.09    1.47
   1   1  18   27.04    1.79
   1   1  18   21.52    1.65
   1   1  18   25.35    1.60
  -1  -1 -19    0.41    1.20
  -1  -1 -19   -1.23    1.19
  -1   1 -19   -0.63    0.57
  -1   1 -19    1.09    1.14
  -1   1 -19    0.40    1.12
   1  -1  19    0.51    0.84
   1  -1  19   -0.44    0.67
   1  -1  19   -0.01    1.09
   1  -1  19    0.65    0.84
   1  -1  19   -1.33    0.81
   1   1  19    2.91    0.97
   1   1  19    0.44    1.04
   1   1  19   -0.16    0.87
   1   1  19    0.85    0.91
  -1  -1 -20   19.20    2.39
  -1  -1 -20   14.83    1.69
  -1   1 -20   14.33    1.64
  -1   1 -20   14.18    1.51
   1  -1  20   17.14    1.85
   1  -1  20   15.03    1.21
   1  -1  20   14.69    1.58
   1  -1  20   16.91    1.74
   1  -1  20   16.01    1.63
   1   1  20   17.21    1.83
   1   1  20   14.93    1.68
   1   1  20   15.58    1.53
   1   1  20   15.72    1.79
  -1  -1 -21    1.04    1.67
  -1   1 -21   -0.79    1.47
   1  -1  21    0.36    1.02
   1  -1  21    0.25    1.03
   1  -1  21   -0.04    1.04
   1   1  21   -0.60    1.10
   1   1  21    1.39    1.11
   1   1  21   -0.22    1.07
   1  -1  22    3.29    1.28
   1  -1  22    1.05    1.06
   1  -1  22   -0.36    1.10
   1   1  22   -1.07    1.23
   1   1  22    2.40    1.20
   1   1  22    0.28    1.19
   1  -1  23    3.05    1.32
   1  -1  23    2.36    1.24
   1  -1  23    2.34    1.30
   1   1  23    0.00    1.44
   1   1  23    2.08    1.35
   1   1  23    1.51    1.51
   1  -1  24    3.24    1.51
   1  -1  24    1.08    1.40
   1   1  24    1.02    1.46
   1   1  24    0.20    1.37
   1   1  24    1.76    1.57
   1  -1  25    4.14    1.70
   1  -1  25    5.40    1.65
   1   1  25    5.64    1.73
   1   1  25    4.68    1.78
   1   1  25    5.78    1.89
  -1  -2  26    1.01    1.74
  -1   2  26    4.14    1.94
  -1   2  26    5.30    1.98
  -1   2  26    4.76    2.06
  -1  -2  25    0.89    1.51
  -1  -2  25    1.08    1.55
  -1   2  25    0.02    1.58
  -1   2  25   -0.32    1.68
  -1   2  25    0.53    1.65
  -1  -2  24   12.02    1.78
  -1  -2  24   12.38    1.68
  -1   2  24   11.64    1.74
  -1   2  24   16.29    1.99
  -1   2  24    8.78    1.65
  -1  -2  23   33.38    2.45
  -1  -2  23   28.01    2.51
  -1  -2  23   26.75    1.96
  -1   2  23   30.58    2.54
  -1   2  23   27.53    2.65
  -1   2  23   26.57    2.39
  -1  -2  22    3.41    1.12
  -1  -2  22    2.17    1.20
  -1  -2  22    0.54    1.00
  -1   2  22    2.11    1.21
  -1   2  22    0.58    1.20
  -1   2  22    2.17    1.16
   1   2 -22    0.60    0.90
  -1  -2  21    1.13    1.01
  -1  -2  21    1.28    1.12
  -1  -2  21    1.31    1.04
  -1  -2  21   -0.38    0.91
  -1   2  21    1.01    1.07
  -1   2  21   -0.02    1.08
  -1   2  21   -0.22    1.04
   1   2 -21    0.86    0.84
   1   2 -21    1.25    1.46
   1   2 -21   -0.86    1.13
  -1  -2  20   -0.21    0.90
  -1  -2  20   -1.39    0.91
  -1  -2  20    0.71    1.10
  -1  -2  20   -1.75    0.82
  -1  -2  20    0.58    0.79
  -1   2  20   -1.09    0.90
  -1   2  20    0.03    1.30
  -1   2  20    0.61    0.98
  -1   2  20    0.24    0.94
   1  -2 -20   -2.05    1.34
   1   2 -20    0.02    0.73
   1   2 -20   -0.23    1.22
   1   2 -20    0.53    1.01
  -1  -2  19    0.79    0.77
  -1  -2  19    2.20    0.89
  -1  -2  19    0.42    1.05
  -1  -2  19   -0.71    0.79
  -1  -2  19   -0.39    0.73
  -1   2  19    1.38    0.88
  -1   2  19    0.43    0.57
  -1   2  19    0.89    0.93
  -1   2  19    0.32    0.91
   1  -2 -19    0.25    1.14
   1   2 -19    1.12    0.70
   1   2 -19   -0.42    1.06
   1   2 -19    1.08    0.92
  -1  -2  18    4.70    0.93
  -1  -2  18    4.89    0.92
  -1  -2  18    5.47    1.08
  -1  -2  18    4.99    0.93
  -1  -2  18    6.47    0.80
  -1   2  18    5.09    0.99
  -1   2  18    5.98    0.63
  -1   2  18    7.18    1.10
  -1   2  18    4.28    1.11
  -1   2  18    6.73    0.97
   1  -2 -18    5.53    1.22
   1  -2 -18    2.82    1.16
   1   2 -18    5.21    0.76
   1   2 -18    5.41    1.14
   1   2 -18    6.14    0.91
  -1  -2  17   -0.77    0.65
  -1  -2  17    0.21    0.75
  -1  -2  17    0.38    0.80
  -1  -2  17    0.13    0.63
  -1  -2  17   -0.64    0.58
  -1   2  17   -0.21    0.67
  -1   2  17    0.14    0.50
  -1   2  17   -0.36    0.71
  -1   2  17   -0.06    0.91
  -1   2  17   -0.77    0.69
   1  -2 -17   -1.65    0.88
   1  -2 -17   -0.28    0.88
   1   2 -17   -0.31    0.63
   1   2 -17   -0.82    0.84
   1   2 -17   -0.14    0.83
   1   2 -17    0.67    0.68
  -1  -2  16    1.64    0.69
  -1  -2  16    2.11    0.71
  -1  -2  16    3.40    0.85
  -1  -2  16    1.21    0.62
  -1  -2  16    2.05    0.60
  -1   2  16    2.37    0.77
  -1   2  16    1.64    0.51
  -1   2  16    2.38    0.78
  -1   2  16    1.89    0.88
  -1   2  16    1.79    0.74
   1  -2 -16    0.89    0.68
   1  -2 -16   -1.16    0.83
   1  -2 -16    1.70    0.95
   1  -2 -16    2.31    0.91
   1   2 -16    2.97    0.74
   1   2 -16    2.24    0.63
   1   2 -16    1.90    0.81
   1   2 -16    3.26    0.90
   1   2 -16    2.11    0.68
  -1  -2  15    4.19    0.75
  -1  -2  15    6.95    0.76
  -1  -2  15    7.55    0.94
  -1  -2  15    7.29    0.88
  -1  -2  15    6.72    0.66
  -1   2  15    6.30    0.83
  -1   2  15    7.54    0.75
  -1   2  15    6.63    0.93
  -1   2  15    6.06    0.92
  -1   2  15    7.23    0.87
   1  -2 -15    5.32    0.75
   1  -2 -15    6.84    1.00
   1  -2 -15    6.51    0.94
   1  -2 -15    4.46    0.85
   1   2 -15    6.58    0.80
   1   2 -15    7.00    0.71
   1   2 -15    5.56    0.84
   1   2 -15    5.45    0.85
   1   2 -15    5.88    0.70
  -1  -2  14    2.45    0.66
  -1  -2  14    3.86    0.64
  -1  -2  14    3.73    0.73
  -1  -2  14    2.94    0.64
  -1  -2  14    2.81    0.53
  -1   2  14    3.90    0.70
  -1   2  14    3.02    0.47
  -1   2  14    2.94    0.66
  -1   2  14    3.02    0.79
  -1   2  14    3.68    0.69
   1  -2 -14    2.98    0.61
   1  -2 -14    1.61    0.66
   1  -2 -14    2.69    0.78
   1  -2 -14    1.84    0.68
   1   2 -14    2.51    0.61
   1   2 -14    3.34    0.57
   1   2 -14    1.68    0.61
   1   2 -14    3.21    0.74
   1   2 -14    2.93    0.56
  -1  -2  13   14.73    1.15
  -1  -2  13   14.44    0.96
  -1  -2  13   15.71    1.14
  -1  -2  13   13.05    1.04
  -1  -2  13   12.82    0.78
  -1   2  13   13.67    1.07
  -1   2  13   14.39    0.72
  -1   2  13   13.87    1.12
  -1   2  13   13.40    1.18
  -1   2  13   15.26    1.04
   1  -2 -13   14.59    1.03
   1  -2 -13   14.45    1.19
   1  -2 -13   13.25    1.21
   1  -2 -13   12.78    1.11
   1   2 -13   11.83    0.97
   1   2 -13   13.88    0.90
   1   2 -13   13.40    1.00
   1   2 -13   13.40    1.13
   1   2 -13   13.33    0.85
  -1  -2  12    5.25    0.71
  -1  -2  12    5.17    0.59
  -1  -2  12    5.67    0.68
  -1  -2  12    5.25    0.64
  -1  -2  12    6.05    0.63
  -1   2  12    3.81    0.61
  -1   2  12    6.45    0.60
  -1   2  12    5.88    0.71
  -1   2  12    5.52    0.73
  -1   2  12    5.37    0.66
   1  -2 -12    6.86    0.82
   1  -2 -12    5.61    0.59
   1  -2 -12    4.92    0.70
   1  -2 -12    5.81    0.74
   1  -2 -12    5.00    0.66
   1   2 -12    6.41    0.77
   1   2 -12    5.58    0.58
   1   2 -12    5.60    0.66
   1   2 -12    5.85    0.70
   1   2 -12    5.35    0.66
  -1  -2  11    4.08    0.59
  -1  -2  11    4.56    0.55
  -1  -2  11    4.72    0.59
  -1  -2  11    5.20    0.60
  -1   2  11    3.50    0.56
  -1   2  11    4.26    0.53
  -1   2  11    3.91    0.58
  -1   2  11    4.88    0.66
  -1   2  11    5.36    0.63
   1  -2 -11    3.80    0.50
   1  -2 -11    5.07    0.54
   1  -2 -11    2.55    0.58
   1  -2 -11    5.53    0.71
   1  -2 -11    6.78    0.84
   1   2 -11    3.12    0.46
   1   2 -11    4.13    0.53
   1   2 -11    3.52    0.48
   1   2 -11    3.63    0.58
   1   2 -11    4.48    0.44
  -1  -2  10    0.40    0.43
  -1  -2  10   -0.04    0.37
  -1  -2  10    0.39    0.40
  -1  -2  10   -0.28    0.37
  -1  -2  10   -0.09    0.28
  -1   2  10    0.15    0.38
  -1   2  10    0.23    0.30
  -1   2  10   -0.25    0.38
  -1   2  10    0.12    0.41
  -1   2  10   -0.14    0.41
   1  -2 -10    0.60    0.34
   1  -2 -10    0.37    0.29
   1  -2 -10    0.31    0.43
   1  -2 -10    0.24    0.37
   1  -2 -10    0.10    0.38
   1   2 -10    0.08    0.34
   1   2 -10    0.10    0.36
   1   2 -10    0.16    0.30
   1   2 -10    0.25    0.42
   1   2 -10   -0.16    0.28
  -1  -2   9    0.28    0.41
  -1  -2   9   -0.19    0.33
  -1  -2   9    0.39    0.36
  -1  -2   9   -0.10    0.35
  -1  -2   9   -0.16    0.24
  -1   2   9   -0.56    0.34
  -1   2   9    0.17    0.27
  -1   2   9    0.18    0.39
  -1   2   9   -0.20    0.39
  -1   2   9   -0.05    0.40
   1  -2  -9    0.07    0.33
   1  -2  -9    0.02    0.26
   1  -2  -9   -0.01    0.38
   1  -2  -9   -0.04    0.38
   1  -2  -9   -0.18    0.34
   1   2  -9   -0.11    0.30
   1   2  -9   -0.41    0.32
   1   2  -9    0.33    0.31
   1   2  -9   -0.03    0.40
   1   2  -9    0.10    0.27
  -1  -2   8    3.90    0.48
  -1  -2   8    4.44    0.44
  -1  -2   8    4.54    0.48
  -1  -2   8    4.50    0.39
  -1   2   8    4.06    0.49
  -1   2   8    5.03    0.45
  -1   2   8    3.98    0.48
  -1   2   8    4.56    0.51
   1  -2  -8    4.64    0.56
   1  -2  -8    4.80    0.44
   1  -2  -8    5.01    0.62
   1  -2  -8    5.54    0.68
   1  -2  -8    3.98    0.43
   1   2  -8    2.97    0.41
   1   2  -8    4.48    0.46
   1   2  -8    4.70    0.52
   1   2  -8    3.46    0.43
   1   2  -8    4.50    0.40
  -1  -2   7    4.20    0.49
  -1  -2   7    4.93    0.49
  -1  -2   7    4.94    0.59
  -1  -2   7    5.28    0.35
  -1   2   7    4.83    0.59
  -1   2   7    4.85    0.42
  -1   2   7    5.88    0.64
  -1   2   7    4.74    0.51
  -1   2   7    5.56    0.65
   1  -2  -7    5.51    0.54
   1  -2  -7    4.72    0.43
   1  -2  -7    5.44    0.63
   1  -2  -7    5.21    0.53
   1   2  -7    4.08    0.45
   1   2  -7    5.36    0.57
   1   2  -7    4.82    0.50
   1   2  -7    4.60    0.35
  -1  -2   6   -0.08    0.30
  -1  -2   6    0.07    0.25
  -1  -2   6   -0.01    0.28
  -1  -2   6    0.18    0.17
  -1   2   6    0.10    0.22
  -1   2   6    0.06    0.31
  -1   2   6    0.44    0.33
   1  -2  -6    0.29    0.26
   1  -2  -6   -0.22    0.22
   1  -2  -6    0.15    0.25
   1  -2  -6    0.02    0.26
   1  -2  -6   -0.13    0.27
   1   2  -6    0.04    0.29
   1   2  -6    0.06    0.28
   1   2  -6   -0.05    0.24
   1   2  -6    0.11    0.16
  -1  -2   5   -0.25    0.23
  -1  -2   5   -0.04    0.23
  -1  -2   5    0.15    0.14
  -1   2   5   -0.36    0.25
  -1   2   5   -0.09    0.20
  -1   2   5   -0.20    0.26
   1  -2  -5    0.08    0.25
   1  -2  -5    0.12    0.21
   1  -2  -5   -0.54    0.35
   1  -2  -5    0.23    0.30
   1   2  -5   -0.23    0.28
   1   2  -5    0.18    0.28
   1   2  -5    0.22    0.27
   1   2  -5    0.01    0.23
   1   2  -5    0.27    0.13
  -1  -2   4    0.96    0.32
  -1  -2   4    0.75    0.27
  -1  -2   4    1.15    0.29
  -1   2   4    0.35    0.24
  -1   2   4    0.80    0.22
  -1   2   4    1.05    0.38
  -1   2   4    1.04    0.34
   1  -2  -4    0.75    0.25
   1  -2  -4    0.71    0.22
   1  -2  -4    0.54    0.27
   1  -2  -4    0.90    0.30
   1  -2  -4    0.77    0.32
   1   2  -4    0.49    0.29
   1   2  -4    0.68    0.29
   1   2  -4    0.91    0.29
   1   2  -4    1.00    0.25
  -1  -2   3    0.00    0.24
  -1  -2   3   -0.05    0.22
  -1  -2   3   -0.01    0.18
  -1   2   3   -0.03    0.16
  -1   2   3    0.00    0.17
  -1   2   3    0.14    0.18
  -1   2   3    0.31    0.29
   1  -2  -3    0.00    0.16
   1  -2  -3    0.22    0.19
   1  -2  -3    0.00    0.19
   1  -2  -3   -0.11    0.21
   1  -2  -3    0.20    0.27
   1   2  -3   -0.03    0.21
   1   2  -3    0.19    0.22
   1   2  -3   -0.01    0.22
   1   2  -3    0.08    0.20
  -1  -2   2    0.14    0.18
  -1  -2   2   -0.09    0.19
  -1  -2   2   -0.04    0.14
  -1  -2   2   -0.04    0.17
  -1  -2   2    0.05    0.09
  -1   2   2   -0.12    0.11
  -1   2   2    0.06    0.16
  -1   2   2    0.16    0.17
  -1   2   2   -0.05    0.16
  -1   2   2    0.10    0.20
   1  -2  -2   -0.05    0.10
   1  -2  -2   -0.05    0.15
   1  -2  -2   -0.02    0.19
   1  -2  -2   -0.13    0.20
   1   2  -2   -0.02    0.16
   1   2  -2    0.09    0.22
   1   2  -2    0.12    0.18
   1   2  -2    0.15    0.16
   1   2  -2    0.06    0.10
  -1  -2   1    0.64    0.18
  -1  -2   1    0.55    0.17
  -1   2   1    0.45    0.19
  -1   2   1    0.42    0.15
  -1   2   1    0.51    0.14
  -1   2   1    0.50    0.18
   1  -2  -1    0.31    0.15
   1   2  -1    0.67    0.14
   1   2  -1    0.67    0.19
   1   2  -1    0.63    0.18
   1   2  -1    0.47    0.13
  -1  -2   0    0.64    0.16
  -1  -2   0    0.63    0.17
  -1   2   0    0.52    0.07
  -1   2   0    0.61    0.20
  -1   2   0    0.51    0.13
  -1   2   0    0.51    0.13
  -1   2   0    0.75    0.16
   1  -2   0    0.36    0.15
   1  -2   0    0.70    0.15
   1   2   0    0.50    0.12
   1   2   0    0.51    0.16
   1   2   0    0.44    0.15
  -1  -2  -1    2.69    0.24
  -1  -2  -1    2.62    0.23
  -1  -2  -1    2.73    0.26
  -1  -2  -1    3.04    0.30
  -1  -2  -1    2.10    0.23
  -1  -2  -1    1.75    0.21
  -1   2  -1    2.36    0.21
  -1   2  -1    2.81    0.34
  -1   2  -1    2.65    0.23
  -1   2  -1    2.42    0.22
  -1   2  -1    2.48    0.23
   1  -2   1    2.46    0.22
   1  -2   1    1.64    0.20
   1  -2   1    2.32    0.22
   1  -2   1    2.66    0.23
   1  -2   1    2.80    0.21
   1   2   1    3.04    0.28
   1   2   1    1.54    0.19
   1   2   1    1.99    0.23
   1   2   1    1.88    0.23
  -1  -2  -2    0.26    0.17
  -1  -2  -2    0.24    0.15
  -1  -2  -2   -0.06    0.18
  -1  -2  -2    0.33    0.20
  -1  -2  -2    0.10    0.22
  -1   2  -2   -0.05    0.16
  -1   2  -2   -0.03    0.20
  -1   2  -2    0.14    0.14
  -1   2  -2    0.16    0.14
  -1   2  -2    0.23    0.13
   1  -2   2    0.03    0.17
   1  -2   2   -0.02    0.20
   1  -2   2    0.04    0.14
   1  -2   2    0.09    0.16
   1   2   2    0.24    0.17
   1   2   2    0.06    0.15
   1   2   2    0.20    0.21
   1   2   2    0.07    0.19
   1   2   2   -0.24    0.23
  -1  -2  -3    0.15    0.22
  -1  -2  -3    0.53    0.16
  -1  -2  -3    0.18    0.23
  -1  -2  -3    0.12    0.23
  -1  -2  -3    0.44    0.28
  -1   2  -3    0.00    0.22
  -1   2  -3    0.25    0.24
  -1   2  -3    0.33    0.19
  -1   2  -3    0.21    0.18
  -1   2  -3    0.28    0.14
   1  -2   3    0.09    0.24
   1  -2   3    0.17    0.23
   1  -2   3    0.39    0.20
   1  -2   3    0.43    0.15
   1   2   3    0.71    0.23
   1   2   3    0.42    0.17
   1   2   3    0.36    0.25
   1   2   3    0.37    0.24
   1   2   3    0.32    0.27
  -1  -2  -4    2.34    0.32
  -1  -2  -4    2.00    0.35
  -1   2  -4    1.54    0.29
  -1   2  -4    2.48    0.32
  -1   2  -4    2.51    0.28
  -1   2  -4    2.52    0.27
  -1   2  -4    2.22    0.20
   1  -2   4    1.99    0.32
   1  -2   4    2.33    0.29
   1  -2   4    2.82    0.29
   1  -2   4    2.40    0.27
   1  -2   4    2.52    0.27
   1   2   4    1.87    0.30
   1   2   4    2.84    0.26
   1   2   4    2.38    0.25
   1   2   4    2.47    0.36
   1   2   4    2.47    0.36
  -1  -2  -5   32.66    0.81
  -1  -2  -5   35.35    0.84
  -1  -2  -5   33.82    0.87
  -1  -2  -5   33.78    0.86
  -1   2  -5   33.38    0.83
  -1   2  -5   33.23    0.74
  -1   2  -5   34.67    0.70
  -1   2  -5   32.25    0.51
   1  -2   5   30.86    0.83
   1  -2   5   33.81    0.72
   1  -2   5   36.56    0.73
   1  -2   5   34.02    0.71
   1  -2   5   34.94    0.53
   1   2   5   32.93    0.41
   1   2   5   35.47    0.42
   1   2   5   33.43    0.88
   1   2   5   34.37    0.90
  -1  -2  -6    7.66    0.57
  -1  -2  -6    6.50    0.54
  -1  -2  -6    7.10    0.64
  -1  -2  -6    6.62    0.56
  -1   2  -6    6.82    0.55
  -1   2  -6    6.98    0.50
  -1   2  -6    7.13    0.48
  -1   2  -6    6.73    0.50
  -1   2  -6    6.10    0.38
   1  -2   6    6.39    0.60
   1  -2   6    6.63    0.48
   1  -2   6    7.13    0.53
   1  -2   6    7.19    0.51
   1  -2   6    6.24    0.39
   1   2   6    8.36    0.64
   1   2   6    7.15    0.61
   1   2   6    7.54    0.61
   1   2   6    7.03    0.64
  -1  -2  -7   -0.04    0.28
  -1  -2  -7   -0.09    0.26
  -1  -2  -7    0.30    0.33
  -1  -2  -7    0.45    0.29
  -1   2  -7   -0.19    0.26
  -1   2  -7   -0.05    0.24
  -1   2  -7    0.05    0.28
  -1   2  -7   -0.10    0.24
   1  -2   7   -0.53    0.32
   1  -2   7    0.41    0.28
   1  -2   7    0.54    0.29
   1  -2   7    0.29    0.27
   1  -2   7    0.19    0.23
   1   2   7    0.01    0.34
   1   2   7    0.44    0.35
   1   2   7    0.15    0.34
   1   2   7   -0.31    0.33
  -1  -2  -8    9.05    0.66
  -1  -2  -8   11.72    0.86
  -1  -2  -8   10.09    0.77
  -1  -2  -8   10.21    0.65
  -1   2  -8    9.77    0.66
  -1   2  -8    8.86    0.58
  -1   2  -8   10.24    0.68
  -1   2  -8    9.12    0.51
   1  -2   8   10.32    0.77
   1  -2   8    9.85    0.60
   1  -2   8   10.61    0.68
   1  -2   8   10.27    0.65
   1  -2   8   10.50    0.52
   1   2   8    9.71    0.75
   1   2   8   10.13    0.75
   1   2   8    9.83    0.76
   1   2   8   10.76    0.76
  -1  -2  -9    0.47    0.37
  -1  -2  -9   -0.19    0.30
  -1  -2  -9    0.41    0.42
  -1  -2  -9    0.17    0.38
  -1   2  -9    0.63    0.34
  -1   2  -9    0.07    0.34
  -1   2  -9    0.36    0.29
  -1   2  -9   -0.01    0.35
  -1   2  -9    0.11    0.29
   1  -2   9    0.24    0.38
   1  -2   9    0.09    0.34
   1  -2   9    0.06    0.35
   1  -2   9    0.11    0.32
   1  -2   9    0.11    0.30
   1   2   9   -0.30    0.38
   1   2   9   -0.19    0.35
   1   2   9    0.03    0.40
   1   2   9   -0.05    0.39
  -1  -2 -10    0.60    0.33
  -1  -2 -10    0.04    0.40
  -1  -2 -10    0.26    0.45
  -1  -2 -10    0.38    0.41
  -1   2 -10    0.50    0.36
  -1   2 -10    0.18    0.29
  -1   2 -10    0.78    0.46
  -1   2 -10    0.60    0.35
   1  -2  10   -0.28    0.42
   1  -2  10    1.25    0.37
   1  -2  10    0.33    0.42
   1  -2  10    0.25    0.35
   1   2  10   -0.13    0.39
   1   2  10   -0.26    0.38
   1   2  10    0.70    0.48
   1   2  10    0.25    0.44
  -1  -2 -11    6.90    0.75
  -1  -2 -11    5.16    0.61
  -1  -2 -11    6.60    0.75
  -1  -2 -11    5.51    0.67
  -1   2 -11    7.31    0.71
  -1   2 -11    6.36    0.70
  -1   2 -11    6.84    0.62
  -1   2 -11    5.99    0.66
  -1   2 -11    5.68    0.69
   1  -2  11    4.08    0.61
   1  -2  11    6.69    0.67
   1  -2  11    5.83    0.63
   1  -2  11    7.39    0.75
   1  -2  11    6.02    0.65
   1   2  11    5.46    0.68
   1   2  11    6.52    0.70
   1   2  11    6.78    0.77
   1   2  11    5.99    0.68
  -1  -2 -12    2.29    0.52
  -1  -2 -12    2.00    0.55
  -1  -2 -12    2.00    0.64
  -1  -2 -12    1.01    0.60
  -1   2 -12    0.94    0.42
  -1   2 -12    1.15    0.44
  -1   2 -12    1.27    0.40
  -1   2 -12    0.96    0.54
  -1   2 -12    0.94    0.45
   1  -2  12    0.86    0.54
   1  -2  12    1.26    0.45
   1  -2  12    1.85    0.56
   1  -2  12    2.19    0.51
   1  -2  12    1.92    0.44
   1   2  12    1.81    0.60
   1   2  12    1.66    0.56
   1   2  12    1.83    0.63
   1   2  12    1.16    0.55
  -1  -2 -13   30.47    1.33
  -1  -2 -13   30.62    1.40
  -1  -2 -13   33.75    1.49
  -1  -2 -13   32.32    1.42
  -1   2 -13   30.32    1.21
  -1   2 -13   32.94    1.04
  -1   2 -13   31.99    1.12
  -1   2 -13   31.84    1.36
  -1   2 -13   32.34    1.10
   1  -2  13   33.15    1.41
   1  -2  13   33.30    1.05
   1  -2  13   33.34    1.35
   1  -2  13   31.05    1.22
   1  -2  13   33.25    1.07
   1   2  13   33.53    1.46
   1   2  13   33.25    1.38
   1   2  13   33.83    1.45
   1   2  13   33.35    1.37
  -1  -2 -14    9.80    1.12
  -1  -2 -14    7.41    0.87
  -1  -2 -14    7.77    0.97
  -1  -2 -14    8.00    0.94
  -1   2 -14    6.04    0.74
  -1   2 -14    7.76    0.85
  -1   2 -14    6.60    0.70
  -1   2 -14    7.11    0.86
  -1   2 -14    7.57    0.74
   1  -2  14    7.62    0.90
   1  -2  14    9.13    0.88
   1  -2  14    6.96    0.85
   1  -2  14    7.89    0.80
   1  -2  14    7.25    0.88
   1   2  14    7.20    0.82
   1   2  14    7.21    0.86
   1   2  14    7.23    0.94
   1   2  14    7.92    0.85
  -1  -2 -15    9.95    1.18
  -1  -2 -15    3.62    0.79
  -1  -2 -15    4.20    0.91
  -1  -2 -15    5.25    0.94
  -1   2 -15    4.26    0.71
  -1   2 -15    4.74    0.61
  -1   2 -15    4.09    0.70
  -1   2 -15    3.28    0.78
  -1   2 -15    4.35    0.73
   1  -2  15    4.78    0.80
   1  -2  15    3.75    0.64
   1  -2  15    4.76    0.82
   1  -2  15    4.23    0.71
   1  -2  15    3.96    0.66
   1   2  15    4.01    0.80
   1   2  15    3.87    0.81
   1   2  15    4.11    0.88
   1   2  15    3.49    0.77
  -1  -2 -16    8.79    1.05
  -1  -2 -16    8.45    1.02
  -1  -2 -16    9.77    1.16
  -1  -2 -16    8.66    1.14
  -1   2 -16    9.29    0.94
  -1   2 -16    7.73    0.85
  -1   2 -16    8.74    1.03
  -1   2 -16    8.47    0.90
   1  -2  16   11.42    1.34
   1  -2  16    7.60    0.78
   1  -2  16   10.13    1.05
   1  -2  16    8.04    0.88
   1  -2  16    8.73    1.02
   1   2  16   11.10    1.35
   1   2  16    7.37    0.95
   1   2  16    9.37    1.12
   1   2  16    8.27    0.97
  -1  -2 -17   -0.40    0.97
  -1  -2 -17    2.50    0.94
  -1  -2 -17    2.96    1.05
  -1   2 -17    1.97    0.63
  -1   2 -17    2.77    0.97
  -1   2 -17    1.82    0.83
   1  -2  17    3.38    0.80
   1  -2  17    2.39    0.70
   1  -2  17    2.20    0.93
   1  -2  17    2.71    0.78
   1  -2  17    2.11    0.72
   1   2  17    1.86    0.79
   1   2  17    2.40    0.84
   1   2  17    2.05    0.99
   1   2  17    2.78    0.88
  -1  -2 -18   13.45    1.45
  -1  -2 -18   12.26    1.45
  -1   2 -18   10.68    1.09
  -1   2 -18   13.01    1.38
  -1   2 -18   12.72    1.17
   1  -2  18   12.66    1.52
   1  -2  18   10.18    1.25
   1  -2  18   13.07    1.30
   1  -2  18   16.44    1.43
   1  -2  18   11.59    1.25
   1   2  18   13.67    1.41
   1   2  18   14.58    1.66
   1   2  18    9.85    1.16
   1   2  18   12.83    1.55
  -1  -2 -19    3.86    1.33
  -1  -2 -19    2.71    1.40
  -1   2 -19    5.36    0.77
  -1   2 -19    4.96    1.33
  -1   2 -19    5.33    1.10
   1  -2  19    3.15    1.07
   1  -2  19    2.99    0.86
   1  -2  19    4.66    1.24
   1  -2  19    5.20    0.96
   1  -2  19    4.86    0.90
   1   2  19    5.68    1.09
   1   2  19    6.25    1.09
   1   2  19    5.67    1.34
   1   2  19    3.02    1.01
  -1  -2 -20    1.52    1.40
  -1   2 -20    3.00    0.76
  -1   2 -20    3.94    1.33
  -1   2 -20    1.03    1.16
   1  -2  20    3.44    1.10
   1  -2  20    2.75    0.92
   1  -2  20    2.63    1.32
   1  -2  20    0.50    0.91
   1  -2  20    2.94    0.95
   1   2  20    1.44    1.11
   1   2  20    2.07    0.98
   1   2  20    4.04    1.10
  -1   2 -21   18.63    1.37
   1  -2  21   20.31    2.06
   1  -2  21   19.05    1.95
   1  -2  21   21.32    1.77
   1   2  21   19.48    2.16
   1   2  21   21.27    2.14
   1   2  21   22.38    2.07
   1  -2  22   29.23    2.39
   1  -2  22   29.97    2.23
   1  -2  22   27.01    1.93
   1   2  22   30.81    2.42
   1   2  22   23.41    2.31
   1   2  22   27.94    2.41
   1  -2  23    8.96    1.54
   1  -2  23    9.48    1.46
   1   2  23   10.62    1.74
   1   2  23    8.24    1.59
   1   2  23    9.52    1.68
   1  -2  24    1.83    1.53
   1  -2  24   -1.65    1.27
   1   2  24   -1.49    1.51
   1   2  24   -0.84    1.50
   1   2  24    0.20    1.65
   1  -2  25    0.91    1.69
   1  -2  25   -0.27    1.48
   1   2  25   -3.12    1.64
   1   2  25    0.70    1.74
   1   2  25   -0.81    1.82
  -1  -3  25   -0.26    1.56
  -1  -3  25    1.75    1.58
  -1   3  25    2.19    1.73
  -1   3  25   -0.06    1.77
  -1   3  25    2.75    1.75
  -1  -3  24    3.40    1.40
  -1  -3  24    4.79    1.49
  -1   3  24    7.67    1.80
  -1   3  24    4.95    1.62
  -1   3  24    4.93    1.61
  -1  -3  23    2.31    1.29
  -1  -3  23    0.89    1.22
  -1   3  23    1.17    1.30
  -1   3  23   -0.68    1.20
  -1   3  23    1.68    1.35
  -1  -3  22    1.44    1.09
  -1  -3  22    0.39    1.14
  -1  -3  22    0.73    0.94
  -1   3  22    1.48    1.23
  -1   3  22    0.95    1.20
  -1   3  22    0.41    1.23
   1   3 -22    0.65    0.97
  -1  -3  21   12.92    1.45
  -1  -3  21   13.27    1.48
  -1  -3  21   14.60    1.44
  -1   3  21   13.42    1.54
  -1   3  21   13.21    1.51
  -1   3  21   13.65    1.50
   1  -3 -21   15.53    1.77
   1   3 -21   14.43    1.57
  -1  -3  20    2.71    0.95
  -1  -3  20   -0.10    1.08
  -1  -3  20    1.78    0.94
  -1  -3  20    1.48    0.74
  -1   3  20    1.60    1.01
  -1   3  20    1.77    1.18
  -1   3  20    1.55    1.33
  -1   3  20    3.27    1.11
   1  -3 -20    2.03    1.30
   1   3 -20    0.57    0.82
   1   3 -20    1.19    1.20
   1   3 -20   -0.45    0.92
  -1  -3  19    5.77    0.96
  -1  -3  19    7.95    1.10
  -1  -3  19    5.48    1.03
  -1  -3  19    7.23    0.83
  -1   3  19    6.45    1.14
  -1   3  19    5.44    1.13
  -1   3  19    8.49    1.44
  -1   3  19    6.21    1.09
   1  -3 -19    6.48    1.38
   1  -3 -19    3.59    1.30
   1   3 -19    7.07    0.95
   1   3 -19    4.31    1.19
   1   3 -19    4.91    0.92
  -1  -3  18    0.70    0.82
  -1  -3  18    0.24    0.88
  -1  -3  18    0.04    0.73
  -1  -3  18    0.48    0.63
  -1   3  18    0.86    0.83
  -1   3  18    1.15    0.54
  -1   3  18   -0.03    0.88
  -1   3  18    1.25    1.07
  -1   3  18    0.63    0.88
   1  -3 -18   -0.68    1.10
   1  -3 -18    0.20    0.92
   1  -3 -18   -1.46    1.08
   1   3 -18    1.73    0.73
   1   3 -18    1.55    1.08
   1   3 -18   -0.31    0.71
  -1  -3  17    0.24    0.70
  -1  -3  17    0.32    0.77
  -1  -3  17   -0.18    0.65
  -1  -3  17    0.06    0.54
  -1   3  17    1.75    0.74
  -1   3  17    0.69    0.50
  -1   3  17   -0.30    0.78
  -1   3  17    0.32    0.91
  -1   3  17    0.09    0.75
   1  -3 -17   -1.35    0.84
   1  -3 -17    0.05    0.96
   1  -3 -17   -0.85    0.90
   1  -3 -17    0.77    1.03
   1   3 -17    0.12    0.61
   1   3 -17   -1.58    0.71
   1   3 -17   -0.92    0.84
   1   3 -17   -0.04    0.61
  -1  -3  16   14.57    1.37
  -1  -3  16   15.34    1.35
  -1  -3  16   17.01    1.32
  -1  -3  16   14.61    0.92
  -1   3  16   15.04    1.41
  -1   3  16   16.48    0.87
  -1   3  16   14.96    1.47
  -1   3  16   15.19    1.64
  -1   3  16   14.47    1.43
   1  -3 -16   12.09    1.16
   1  -3 -16   13.74    1.64
   1  -3 -16   13.46    1.60
   1  -3 -16   14.23    1.27
   1   3 -16   13.39    1.17
   1   3 -16   16.98    1.18
   1   3 -16   16.61    1.37
   1   3 -16   14.35    1.51
   1   3 -16   15.73    1.06
  -1  -3  15   -0.87    0.60
  -1  -3  15    0.24    0.66
  -1  -3  15    0.32    0.58
  -1  -3  15   -0.61    0.44
  -1   3  15    0.19    0.65
  -1   3  15    0.51    0.45
  -1   3  15    1.60    0.77
  -1   3  15    0.97    0.80
  -1   3  15    0.83    0.68
   1  -3 -15   -1.12    0.69
   1  -3 -15    0.11    0.76
   1  -3 -15    0.29    0.75
   1  -3 -15    0.28    0.76
   1   3 -15   -0.03    0.57
   1   3 -15   -0.13    0.56
   1   3 -15    1.43    0.56
   1   3 -15    0.09    0.70
   1   3 -15    0.52    0.52
  -1  -3  14   17.34    1.33
  -1  -3  14   16.01    1.16
  -1  -3  14   18.03    1.15
  -1  -3  14   17.52    0.79
  -1   3  14   16.71    1.26
  -1   3  14   16.87    0.79
  -1   3  14   16.01    1.27
  -1   3  14   15.25    1.37
  -1   3  14   17.55    1.24
   1  -3 -14   14.62    1.23
   1  -3 -14   16.31    1.45
   1  -3 -14   14.09    1.36
   1  -3 -14   15.05    1.29
   1   3 -14   17.78    1.05
   1   3 -14   16.07    1.05
   1   3 -14   17.88    1.12
   1   3 -14   16.37    1.33
   1   3 -14   17.14    0.84
  -1  -3  13    1.46    0.59
  -1  -3  13    1.35    0.59
  -1  -3  13    2.09    0.55
  -1   3  13    1.61    0.59
  -1   3  13    1.91    0.43
  -1   3  13    0.96    0.54
  -1   3  13    0.97    0.65
  -1   3  13    1.16    0.61
   1  -3 -13    1.00    0.55
   1  -3 -13    1.04    0.37
   1  -3 -13    1.86    0.68
   1  -3 -13    0.74    0.65
   1   3 -13    2.11    0.48
   1   3 -13    1.83    0.56
   1   3 -13    2.64    0.56
   1   3 -13    1.59    0.63
   1   3 -13    2.36    0.41
  -1  -3  12    0.33    0.51
  -1  -3  12    1.85    0.55
  -1  -3  12    0.88    0.50
  -1  -3  12    1.46    0.35
  -1   3  12    1.73    0.55
  -1   3  12    1.12    0.37
  -1   3  12    1.00    0.54
  -1   3  12    1.01    0.59
  -1   3  12    1.21    0.58
   1  -3 -12    0.94    0.49
   1  -3 -12    1.26    0.36
   1  -3 -12    1.06    0.77
   1  -3 -12    1.20    0.56
   1   3 -12    1.73    0.43
   1   3 -12    0.32    0.46
   1   3 -12    1.54    0.47
   1   3 -12    0.49    0.53
   1   3 -12    1.32    0.36
  -1  -3  11    0.13    0.46
  -1  -3  11    0.08    0.47
  -1  -3  11    0.10    0.39
  -1  -3  11   -0.11    0.29
  -1   3  11   -0.01    0.41
  -1   3  11   -0.12    0.32
  -1   3  11    0.04    0.46
  -1   3  11    0.76    0.55
  -1   3  11    0.27    0.48
   1  -3 -11    0.01    0.43
   1  -3 -11    0.24    0.29
   1  -3 -11   -0.28    0.40
   1  -3 -11   -0.08    0.44
   1   3 -11    0.63    0.36
   1   3 -11    0.24    0.44
   1   3 -11    0.62    0.37
   1   3 -11    0.27    0.47
   1   3 -11    0.48    0.30
  -1  -3  10   16.27    0.96
  -1  -3  10   17.11    0.87
  -1  -3  10   17.73    0.92
  -1  -3  10   15.94    0.53
  -1   3  10   17.18    0.92
  -1   3  10   17.35    0.66
  -1   3  10   16.62    1.00
  -1   3  10   20.13    1.33
  -1   3  10   15.12    0.97
   1  -3 -10   17.80    0.93
   1  -3 -10   17.11    0.62
   1  -3 -10   15.96    1.01
   1  -3 -10   14.52    0.84
   1   3 -10   17.02    0.81
   1   3 -10   16.94    0.87
   1   3 -10   17.22    0.80
   1   3 -10   16.09    0.94
   1   3 -10   15.86    0.53
  -1  -3   9    8.49    0.82
  -1  -3   9    8.50    0.72
  -1  -3   9    8.20    0.72
  -1  -3   9    8.54    0.40
  -1   3   9    7.60    0.73
  -1   3   9    8.95    0.55
  -1   3   9    9.44    0.85
  -1   3   9   12.38    1.08
  -1   3   9    9.70    0.84
   1  -3  -9    9.99    0.75
   1  -3  -9    9.66    0.53
   1  -3  -9    8.48    0.82
   1  -3  -9    6.80    0.64
   1   3  -9    8.26    0.65
   1   3  -9    9.48    0.77
   1   3  -9    8.59    0.64
   1   3  -9    7.61    0.39
  -1  -3   8    3.36    0.47
  -1  -3   8    4.10    0.47
  -1  -3   8    4.38    0.48
  -1  -3   8    3.88    0.29
  -1   3   8    2.97    0.44
  -1   3   8    4.82    0.49
  -1   3   8    3.24    0.49
  -1   3   8    3.50    0.52
  -1   3   8    4.49    0.57
   1  -3  -8    3.86    0.45
   1  -3  -8    5.14    0.46
   1  -3  -8    3.43    0.44
   1  -3  -8    3.92    0.53
   1  -3  -8    4.09    0.45
   1   3  -8    4.91    0.58
   1   3  -8    4.36    0.50
   1   3  -8    4.56    0.50
   1   3  -8    5.06    0.54
   1   3  -8    4.42    0.29
  -1  -3   7    8.40    0.69
  -1  -3   7    8.71    0.62
  -1  -3   7    8.52    0.64
  -1   3   7    7.35    0.61
  -1   3   7    8.58    0.49
  -1   3   7    7.92    0.72
  -1   3   7    8.61    0.72
  -1   3   7    8.76    0.75
   1  -3  -7    7.74    0.59
   1  -3  -7    7.36    0.48
   1  -3  -7    7.59    0.66
   1  -3  -7    8.73    0.71
   1  -3  -7    7.90    0.59
   1   3  -7    8.29    0.61
   1   3  -7    8.26    0.66
   1   3  -7    7.96    0.64
   1   3  -7    8.36    0.58
  -1  -3   6   -0.22    0.32
  -1  -3   6    0.10    0.28
  -1  -3   6    0.18    0.30
  -1   3   6    0.15    0.25
  -1   3   6    0.24    0.29
  -1   3   6   -0.28    0.35
   1  -3  -6    0.16    0.25
   1  -3  -6    0.06    0.23
   1  -3  -6   -0.47    0.39
   1  -3  -6    0.41    0.32
   1  -3  -6    0.13    0.30
   1   3  -6    0.40    0.28
   1   3  -6    0.24    0.31
   1   3  -6    0.11    0.30
   1   3  -6   -0.20    0.24
  -1  -3   5    0.27    0.31
  -1  -3   5    0.89    0.30
  -1  -3   5    0.38    0.29
  -1   3   5    0.56    0.25
  -1   3   5    0.57    0.24
  -1   3   5    0.77    0.41
  -1   3   5    0.22    0.37
   1  -3  -5    0.39    0.24
   1  -3  -5    0.56    0.27
   1  -3  -5    0.79    0.32
   1  -3  -5    0.79    0.35
   1   3  -5    0.85    0.29
   1   3  -5    1.10    0.35
   1   3  -5    0.50    0.28
   1   3  -5    0.46    0.26
  -1  -3   4   -0.02    0.28
  -1  -3   4   -0.03    0.29
  -1  -3   4    0.15    0.26
  -1   3   4    0.06    0.20
  -1   3   4    0.19    0.23
  -1   3   4    0.07    0.22
  -1   3   4   -0.01    0.26
  -1   3   4   -0.37    0.34
  -1   3   4   -0.03    0.35
   1  -3  -4   -0.07    0.21
   1  -3  -4   -0.15    0.25
   1  -3  -4    0.12    0.26
   1  -3  -4    0.23    0.34
   1   3  -4   -0.06    0.25
   1   3  -4    0.24    0.27
   1   3  -4    0.21    0.25
  -1  -3   3   -0.26    0.24
  -1  -3   3    0.12    0.30
  -1  -3   3   -0.11    0.22
  -1  -3   3   -0.04    0.15
  -1   3   3   -0.06    0.17
  -1   3   3    0.20    0.24
  -1   3   3    0.13    0.22
  -1   3   3   -0.03    0.24
   1  -3  -3   -0.18    0.17
   1  -3  -3    0.08    0.27
   1  -3  -3   -0.10    0.25
   1  -3  -3    0.25    0.33
   1   3  -3    0.28    0.26
   1   3  -3   -0.02    0.25
   1   3  -3    0.21    0.25
   1   3  -3    0.16    0.15
  -1  -3   2    4.03    0.43
  -1  -3   2    3.30    0.36
  -1  -3   2    3.91    0.42
  -1  -3   2    4.58    0.46
  -1  -3   2    3.35    0.32
  -1   3   2    3.43    0.23
  -1   3   2    4.29    0.47
  -1   3   2    2.79    0.33
  -1   3   2    3.73    0.40
   1  -3  -2    3.11    0.23
   1  -3  -2    3.57    0.42
   1  -3  -2    3.72    0.45
   1  -3  -2    3.32    0.35
   1   3  -2    4.39    0.42
   1   3  -2    3.35    0.40
   1   3  -2    4.56    0.46
   1   3  -2    3.07    0.30
  -1  -3   1    0.39    0.21
  -1  -3   1    0.45    0.25
  -1  -3   1    0.01    0.22
  -1  -3   1    0.20    0.17
  -1  -3   1    0.42    0.21
  -1   3   1    0.24    0.27
  -1   3   1    0.40    0.19
  -1   3   1    0.05    0.21
  -1   3   1    0.29    0.26
   1  -3  -1    0.29    0.24
   1  -3  -1    0.51    0.22
   1  -3  -1    0.09    0.25
   1   3  -1    0.37    0.19
   1   3  -1    0.43    0.30
   1   3  -1    0.25    0.22
   1   3  -1    0.34    0.23
   1   3  -1    0.23    0.20
  -1  -3   0    7.08    0.35
  -1  -3   0    6.85    0.46
  -1  -3   0    6.02    0.46
  -1  -3   0    5.81    0.46
  -1  -3   0    6.14    0.43
  -1   3   0    5.67    0.38
  -1   3   0    5.82    0.41
  -1   3   0    6.91    0.45
   1  -3   0    5.32    0.17
   1  -3   0    6.32    0.48
   1  -3   0    5.71    0.41
   1  -3   0    6.30    0.42
   1   3   0    6.63    0.33
   1   3   0    6.37    0.49
   1   3   0    6.04    0.46
   1   3   0    5.62    0.45
   1   3   0    5.97    0.42
  -1  -3  -1    2.69    0.32
  -1  -3  -1    2.23    0.29
  -1  -3  -1    2.02    0.28
  -1  -3  -1    2.19    0.33
  -1   3  -1    2.05    0.20
  -1   3  -1    2.02    0.35
  -1   3  -1    2.11    0.25
  -1   3  -1    2.37    0.26
  -1   3  -1    2.99    0.37
   1  -3   1    1.83    0.19
   1  -3   1    2.42    0.35
   1  -3   1    2.98    0.35
   1  -3   1    2.93    0.33
   1   3   1    2.48    0.31
   1   3   1    1.94    0.28
   1   3   1    2.81    0.33
   1   3   1    2.02    0.29
  -1  -3  -2    5.55    0.38
  -1  -3  -2    4.99    0.41
  -1  -3  -2    5.36    0.50
  -1  -3  -2    4.77    0.56
  -1   3  -2    4.80    0.39
  -1   3  -2    4.89    0.54
  -1   3  -2    5.06    0.39
  -1   3  -2    5.54    0.39
  -1   3  -2    5.40    0.35
   1  -3   2    3.93    0.38
   1  -3   2    4.79    0.50
   1  -3   2    5.16    0.39
   1  -3   2    5.79    0.33
   1   3   2    5.11    0.43
   1   3   2    4.83    0.48
   1   3   2    5.15    0.49
   1   3   2    4.63    0.52
  -1  -3  -3    5.28    0.44
  -1  -3  -3    4.79    0.39
  -1  -3  -3    4.51    0.51
  -1  -3  -3    4.97    0.61
  -1   3  -3    3.97    0.43
  -1   3  -3    4.95    0.40
  -1   3  -3    5.05    0.40
  -1   3  -3    4.95    0.29
   1  -3   3    3.86    0.43
   1  -3   3    3.60    0.36
   1  -3   3    4.67    0.41
   1  -3   3    5.43    0.42
   1   3   3    4.61    0.41
   1   3   3    4.65    0.39
  -1  -3  -4    2.66    0.31
  -1  -3  -4    3.19    0.34
  -1  -3  -4    2.90    0.38
  -1  -3  -4    2.34    0.31
  -1  -3  -4    3.56    0.44
  -1   3  -4    2.56    0.32
  -1   3  -4    3.99    0.43
  -1   3  -4    4.24    0.40
  -1   3  -4    3.50    0.26
  -1   3  -4    3.45    0.26
   1  -3   4    2.32    0.35
   1  -3   4    2.92    0.35
   1  -3   4    2.93    0.30
   1  -3   4    3.61    0.42
   1   3   4    2.90    0.31
   1   3   4    3.75    0.36
   1   3   4    3.06    0.38
   1   3   4    2.50    0.38
  -1  -3  -5    7.12    0.54
  -1  -3  -5    8.18    0.60
  -1  -3  -5    7.46    0.63
  -1  -3  -5    6.53    0.61
  -1   3  -5    8.04    0.55
  -1   3  -5    7.55    0.58
  -1   3  -5    7.50    0.50
  -1   3  -5    7.58    0.47
  -1   3  -5    7.13    0.29
   1  -3   5    6.92    0.60
   1  -3   5    7.59    0.53
   1  -3   5    7.45    0.50
   1  -3   5    7.38    0.50
   1   3   5    7.41    0.38
   1   3   5    7.43    0.37
   1   3   5    6.63    0.65
   1   3   5    7.59    0.63
  -1  -3  -6    1.21    0.32
  -1  -3  -6    0.88    0.31
  -1  -3  -6    1.57    0.40
  -1  -3  -6    0.85    0.30
  -1   3  -6    1.47    0.30
  -1   3  -6    1.21    0.36
  -1   3  -6    1.29    0.30
  -1   3  -6    1.17    0.26
  -1   3  -6    1.24    0.19
   1  -3   6    1.15    0.37
   1  -3   6    1.15    0.32
   1  -3   6    1.23    0.32
   1  -3   6    1.54    0.32
   1  -3   6    1.47    0.21
   1   3   6    0.91    0.34
   1   3   6    1.36    0.22
   1   3   6    1.28    0.22
   1   3   6    1.55    0.50
   1   3   6    1.55    0.38
   1   3   6    2.02    0.45
  -1  -3  -7    9.64    0.67
  -1  -3  -7    9.36    0.70
  -1  -3  -7    9.68    0.78
  -1  -3  -7    8.11    0.63
  -1   3  -7   10.88    0.65
  -1   3  -7   10.68    0.68
  -1   3  -7   10.29    0.61
  -1   3  -7   10.44    0.58
  -1   3  -7    9.30    0.39
   1  -3   7    9.84    0.74
   1  -3   7    9.32    0.63
   1  -3   7    9.56    0.62
   1  -3   7   10.07    0.61
   1  -3   7   10.02    0.40
   1   3   7    9.39    0.70
   1   3   7    9.12    0.38
   1   3   7   10.63    0.39
   1   3   7   10.79    0.77
   1   3   7    9.71    0.74
   1   3   7   10.50    0.78
  -1  -3  -8    8.60    0.72
  -1  -3  -8    8.82    0.79
  -1  -3  -8   10.46    0.68
  -1   3  -8    8.91    0.64
  -1   3  -8    9.56    0.69
  -1   3  -8    9.49    0.60
  -1   3  -8    9.10    0.66
  -1   3  -8    8.69    0.45
   1  -3   8    8.96    0.76
   1  -3   8    9.51    0.68
   1  -3   8    9.99    0.71
   1  -3   8    9.82    0.65
   1  -3   8    9.33    0.44
   1   3   8   10.16    0.76
   1   3   8    8.63    0.38
   1   3   8    9.67    0.38
   1   3   8    9.57    0.81
   1   3   8   11.10    0.83
   1   3   8   10.35    0.80
  -1  -3  -9   20.17    0.95
  -1  -3  -9   18.64    0.95
  -1  -3  -9   21.54    1.05
  -1  -3  -9   21.16    0.88
  -1   3  -9   21.13    0.88
  -1   3  -9   23.28    0.88
  -1   3  -9   22.79    0.80
  -1   3  -9   20.67    0.87
  -1   3  -9   21.19    0.61
   1  -3   9   20.54    0.99
   1  -3   9   21.48    0.86
   1  -3   9   22.57    0.91
   1  -3   9   21.45    0.85
   1  -3   9   22.55    0.61
   1   3   9   22.28    1.00
   1   3   9   21.13    0.46
   1   3   9   22.90    0.47
   1   3   9   22.04    1.03
   1   3   9   23.05    1.05
   1   3   9   22.08    1.02
  -1  -3 -10    7.16    0.79
  -1  -3 -10    8.80    0.87
  -1  -3 -10    7.64    0.92
  -1  -3 -10    6.34    0.76
  -1   3 -10    8.02    0.66
  -1   3 -10    6.02    0.69
  -1   3 -10    8.63    0.61
  -1   3 -10    7.04    0.79
  -1   3 -10    6.87    0.56
   1  -3  10    7.70    0.84
   1  -3  10    7.25    0.73
   1  -3  10    8.20    0.82
   1  -3  10    7.28    0.71
   1  -3  10    8.19    0.55
   1   3  10    6.18    0.63
   1   3  10    6.95    0.84
   1   3  10    7.73    0.92
   1   3  10    5.76    0.64
  -1  -3 -11   36.85    1.29
  -1  -3 -11   36.85    1.36
  -1  -3 -11   37.67    1.39
  -1  -3 -11   32.85    1.27
  -1   3 -11   37.60    1.20
  -1   3 -11   37.17    1.09
  -1   3 -11   37.81    1.05
  -1   3 -11   36.73    1.24
  -1   3 -11   33.70    0.84
   1  -3  11   35.37    1.34
   1  -3  11   33.72    1.08
   1  -3  11   37.18    1.22
   1  -3  11   37.31    1.14
   1  -3  11   33.45    0.86
   1   3  11   38.06    1.34
   1   3  11   38.05    1.35
   1   3  11   41.19    1.43
   1   3  11   36.07    1.30
  -1  -3 -12   15.48    1.09
  -1  -3 -12    9.97    1.10
  -1  -3 -12   13.75    1.21
  -1  -3 -12   12.50    1.11
  -1   3 -12   13.47    0.91
  -1   3 -12   14.12    0.91
  -1   3 -12   14.20    0.78
  -1   3 -12   13.06    1.06
  -1   3 -12   12.23    0.75
   1  -3  12   11.84    1.03
   1  -3  12   12.88    0.92
   1  -3  12   13.85    1.01
   1  -3  12   13.28    0.92
   1   3  12   14.67    1.10
   1   3  12   13.97    1.13
   1   3  12   13.20    1.15
   1   3  12   13.89    1.12
  -1  -3 -13    2.52    0.71
  -1  -3 -13    1.93    0.63
  -1  -3 -13    2.74    0.76
  -1  -3 -13    1.91    0.69
  -1   3 -13    1.27    0.49
  -1   3 -13    1.45    0.52
  -1   3 -13    2.16    0.44
  -1   3 -13    1.23    0.58
  -1   3 -13    1.98    0.50
   1  -3  13    2.05    0.66
   1  -3  13    2.25    0.56
   1  -3  13    2.03    0.58
   1  -3  13    2.13    0.54
   1  -3  13    2.82    0.47
   1   3  13    2.87    0.65
   1   3  13    2.04    0.71
   1   3  13    2.56    0.76
   1   3  13    2.01    0.65
  -1  -3 -14    1.55    0.77
  -1  -3 -14    3.08    0.81
  -1  -3 -14    3.54    0.84
  -1  -3 -14    2.42    0.77
  -1   3 -14    3.18    0.56
  -1   3 -14    2.33    0.59
  -1   3 -14    2.41    0.51
  -1   3 -14    2.61    0.72
  -1   3 -14    2.58    0.57
   1  -3  14    4.48    0.76
   1  -3  14    2.60    0.63
   1  -3  14    2.32    0.66
   1  -3  14    2.33    0.60
   1  -3  14    2.47    0.50
   1   3  14    2.28    0.67
   1   3  14    2.70    0.76
   1   3  14    2.73    0.77
   1   3  14    2.66    0.76
  -1  -3 -15    7.11    0.96
  -1  -3 -15    4.20    1.00
  -1  -3 -15    5.24    1.00
  -1  -3 -15    6.67    1.05
  -1   3 -15    5.26    0.68
  -1   3 -15    5.05    0.70
  -1   3 -15    6.22    0.73
  -1   3 -15    5.97    0.93
  -1   3 -15    5.26    0.68
   1  -3  15    5.88    0.89
   1  -3  15    5.77    0.75
   1  -3  15    6.03    0.86
   1  -3  15    5.43    0.69
   1  -3  15    6.28    0.64
   1   3  15    4.91    0.87
   1   3  15    5.53    0.86
   1   3  15    5.63    1.01
   1   3  15    5.35    0.88
  -1  -3 -16    7.44    1.06
  -1  -3 -16    6.99    1.18
  -1  -3 -16    6.25    1.09
  -1  -3 -16    6.06    1.12
  -1   3 -16    5.22    0.75
  -1   3 -16    5.10    0.72
  -1   3 -16    5.23    0.96
  -1   3 -16    5.57    0.78
   1  -3  16    4.24    0.85
   1  -3  16    5.01    0.81
   1  -3  16    6.40    0.92
   1  -3  16    3.74    0.74
   1  -3  16    6.38    0.70
   1   3  16    6.10    0.94
   1   3  16    4.92    0.88
   1   3  16    5.01    0.94
   1   3  16    5.81    0.93
  -1  -3 -17   26.60    2.06
  -1  -3 -17   26.75    2.08
  -1  -3 -17   27.95    2.02
  -1   3 -17   27.44    1.27
  -1   3 -17   24.42    1.81
  -1   3 -17   23.00    1.34
   1  -3  17   25.19    1.72
   1  -3  17   25.35    1.42
   1  -3  17   26.98    1.75
   1  -3  17   22.70    1.40
   1  -3  17   27.69    1.22
   1   3  17   26.23    1.76
   1   3  17   26.35    1.71
   1   3  17   22.78    1.89
   1   3  17   24.58    1.65
  -1  -3 -18    0.14    1.08
  -1  -3 -18    0.56    1.26
  -1   3 -18   -0.32    0.66
  -1   3 -18    0.79    1.06
  -1   3 -18   -0.11    0.83
   1  -3  18    1.27    0.84
   1  -3  18    0.18    0.83
   1  -3  18   -0.04    0.94
   1  -3  18   -0.74    0.72
   1  -3  18   -0.18    0.67
   1   3  18   -0.17    0.94
   1   3  18   -0.53    0.84
   1   3  18   -0.13    1.05
   1   3  18    0.22    0.88
  -1  -3 -19   15.96    1.74
  -1   3 -19   15.26    1.32
  -1   3 -19   18.27    2.24
  -1   3 -19   12.83    1.60
   1  -3  19   19.03    1.77
   1  -3  19   13.19    1.17
   1  -3  19   16.89    1.97
   1  -3  19   15.51    1.57
   1  -3  19   12.56    1.32
   1   3  19   16.12    1.94
   1   3  19   15.36    1.88
   1   3  19   15.29    1.65
   1   3  19   17.92    1.79
  -1  -3 -20    1.72    1.39
  -1   3 -20   -0.16    0.79
  -1   3 -20    0.83    1.51
  -1   3 -20    1.30    1.09
   1  -3  20    1.43    1.03
   1  -3  20    0.39    1.04
   1  -3  20    0.03    1.25
   1  -3  20    1.51    0.84
   1  -3  20    0.46    0.82
   1   3  20    1.57    1.06
   1   3  20    0.86    1.15
   1   3  20    2.24    1.33
   1   3  20    0.58    1.06
  -1   3 -21   13.01    1.46
   1  -3  21   16.86    2.06
   1  -3  21   12.23    1.37
   1  -3  21   14.04    1.63
   1   3  21   13.65    1.60
   1   3  21   10.92    1.45
   1   3  21   14.09    1.55
   1  -3  22   -0.81    1.20
   1  -3  22    1.30    1.11
   1  -3  22    1.41    1.12
   1   3  22    2.29    1.25
   1   3  22    1.46    1.35
   1   3  22    0.86    1.31
   1  -3  23    2.87    1.33
   1  -3  23   -0.44    1.15
   1   3  23   -0.01    1.32
   1   3  23    1.64    1.43
   1   3  23   -0.31    1.47
   1  -3  24    0.64    1.44
   1  -3  24    0.32    1.36
   1   3  24    1.07    1.55
   1   3  24    4.68    1.57
   1   3  24    1.90    1.72
   1  -3  25   10.73    2.07
   1   3  25    8.19    1.94
   1   3  25    8.51    2.02
   1   3  25    7.09    2.05
  -1  -4  25    3.10    1.70
  -1  -4  25    0.81    1.53
  -1   4  25    2.16    1.75
  -1   4  25    3.06    1.95
  -1   4  25    0.82    1.77
  -1  -4  24    0.65    1.33
  -1  -4  24    4.36    1.44
  -1   4  24    2.92    1.62
  -1   4  24    1.31    1.67
  -1   4  24    1.34    1.62
  -1  -4  23    4.19    1.45
  -1  -4  23    1.05    1.23
  -1   4  23    3.07    1.49
  -1   4  23    1.86    1.39
  -1   4  23    2.44    1.45
  -1  -4  22    3.11    1.28
  -1  -4  22    1.18    1.10
  -1   4  22    3.44    1.36
  -1   4  22    2.46    1.39
  -1   4  22   -0.06    1.27
   1   4 -22    2.27    1.07
  -1  -4  21    5.96    1.22
  -1  -4  21    3.57    1.06
  -1  -4  21    5.66    0.84
  -1   4  21    6.83    1.36
  -1   4  21    5.15    1.41
  -1   4  21    7.88    1.40
   1  -4 -21    5.58    1.55
   1   4 -21    6.33    1.12
  -1  -4  20    2.48    1.19
  -1  -4  20    1.31    0.86
  -1  -4  20    1.01    0.68
  -1   4  20    3.78    1.15
  -1   4  20    1.00    1.04
  -1   4  20    2.50    1.46
  -1   4  20    0.37    1.05
   1  -4 -20    1.68    1.39
   1   4 -20    1.02    0.94
   1   4 -20    1.57    1.33
   1   4 -20    3.34    0.83
  -1  -4  19   14.80    1.65
  -1  -4  19   16.83    1.86
  -1  -4  19   15.82    1.60
  -1  -4  19   16.00    1.08
  -1   4  19   19.51    1.85
  -1   4  19   18.24    1.93
  -1   4  19   13.69    1.56
  -1   4  19   18.06    1.85
   1  -4 -19   18.79    2.26
   1   4 -19   16.68    1.52
   1   4 -19   17.13    2.14
   1   4 -19   16.44    1.19
  -1  -4  18    2.30    0.85
  -1  -4  18    5.16    1.02
  -1  -4  18    3.41    0.82
  -1  -4  18    4.31    0.63
  -1   4  18    4.46    1.00
  -1   4  18    3.77    1.10
  -1   4  18    2.46    1.17
  -1   4  18    3.53    0.98
   1  -4 -18    2.80    1.34
   1  -4 -18    4.44    1.18
   1   4 -18    4.50    0.87
   1   4 -18    3.28    1.15
   1   4 -18    4.69    0.68
  -1  -4  17    0.11    0.71
  -1  -4  17    1.60    0.92
  -1  -4  17   -0.69    0.68
  -1   4  17   -0.12    0.73
  -1   4  17    0.60    0.51
  -1   4  17    1.20    0.91
  -1   4  17    0.06    1.04
  -1   4  17    1.67    0.86
   1  -4 -17   -0.93    0.95
   1  -4 -17    2.16    1.03
   1  -4 -17    0.48    0.95
   1  -4 -17   -0.74    1.07
   1   4 -17   -1.65    0.65
   1   4 -17    0.97    0.98
   1   4 -17    0.15    0.54
  -1  -4  16   -0.95    0.67
  -1  -4  16   -0.40    0.71
  -1  -4  16   -0.56    0.55
  -1   4  16   -0.15    0.68
  -1   4  16    0.12    0.48
  -1   4  16    0.56    0.73
  -1   4  16    0.42    0.95
  -1   4  16    0.17    0.77
   1  -4 -16   -0.19    0.82
   1  -4 -16   -1.90    0.87
   1  -4 -16    1.76    0.93
   1  -4 -16    0.07    0.96
   1   4 -16   -0.26    0.66
   1   4 -16    0.34    0.76
   1   4 -16   -0.01    0.82
   1   4 -16   -0.59    0.45
  -1  -4  15    5.86    0.90
  -1  -4  15    7.30    0.91
  -1  -4  15    8.12    0.91
  -1  -4  15    7.95    0.71
  -1   4  15    8.08    0.92
  -1   4  15    8.37    0.80
  -1   4  15   11.27    1.37
  -1   4  15    8.34    1.14
  -1   4  15    8.17    1.01
   1  -4 -15    7.81    0.99
   1  -4 -15    7.29    1.07
   1  -4 -15    8.57    1.06
   1  -4 -15    7.45    1.02
   1   4 -15    8.55    0.88
   1   4 -15    7.27    0.86
   1   4 -15   11.00    1.28
   1   4 -15    8.39    1.00
   1   4 -15    8.07    0.71
  -1  -4  14    0.03    0.63
  -1  -4  14    0.91    0.66
  -1  -4  14    0.08    0.53
  -1  -4  14   -0.13    0.35
  -1   4  14    0.16    0.58
  -1   4  14    1.10    0.45
  -1   4  14    0.79    0.63
  -1   4  14    0.10    0.77
  -1   4  14    0.37    0.65
   1  -4 -14    0.68    0.66
   1  -4 -14    0.78    0.77
   1  -4 -14    0.40    0.75
   1  -4 -14    0.19    0.70
   1   4 -14    0.37    0.53
   1   4 -14    0.11    0.59
   1   4 -14    0.28    0.60
   1   4 -14   -0.12    0.65
   1   4 -14   -0.04    0.37
  -1  -4  13    4.40    0.72
  -1  -4  13    4.73    0.75
  -1  -4  13    4.34    0.68
  -1  -4  13    4.49    0.38
  -1   4  13    5.73    0.76
  -1   4  13    6.17    0.70
  -1   4  13    4.68    0.73
  -1   4  13    6.63    0.94
  -1   4  13    4.78    0.75
   1  -4 -13    5.14    0.76
   1  -4 -13    5.26    0.88
   1  -4 -13    8.95    1.23
   1  -4 -13    5.12    0.80
   1   4 -13    4.41    0.62
   1   4 -13    5.30    0.70
   1   4 -13    5.08    0.63
   1   4 -13    4.56    0.76
   1   4 -13    4.83    0.50
  -1  -4  12    3.15    0.64
  -1  -4  12    3.20    0.64
  -1  -4  12    2.73    0.53
  -1   4  12    2.21    0.59
  -1   4  12    2.84    0.45
  -1   4  12    2.56    0.60
  -1   4  12    2.41    0.67
  -1   4  12    3.34    0.68
   1  -4 -12    3.30    0.64
   1  -4 -12    2.54    0.69
   1  -4 -12    1.53    0.60
   1   4 -12    2.87    0.54
   1   4 -12    2.53    0.58
   1   4 -12    2.44    0.49
   1   4 -12    2.39    0.61
  -1  -4  11   11.82    1.03
  -1  -4  11   13.15    0.99
  -1  -4  11   11.48    0.90
  -1   4  11   12.11    0.96
  -1   4  11   13.11    0.71
  -1   4  11   13.41    1.09
  -1   4  11   13.78    1.16
  -1   4  11   11.95    1.04
   1  -4 -11   12.87    1.02
   1  -4 -11   13.18    1.12
   1  -4 -11   12.05    1.11
   1  -4 -11   11.68    0.88
   1   4 -11   12.89    0.86
   1   4 -11   12.78    0.93
   1   4 -11   12.65    0.83
  -1  -4  10    0.72    0.47
  -1  -4  10    0.76    0.50
  -1  -4  10    0.71    0.43
  -1   4  10    0.46    0.42
  -1   4  10    0.38    0.34
  -1   4  10    0.81    0.52
   1  -4 -10    0.84    0.44
   1  -4 -10    0.55    0.54
   1  -4 -10    0.83    0.52
   1  -4 -10    0.20    0.37
   1   4 -10    0.23    0.38
   1   4 -10    0.64    0.46
   1   4 -10    0.71    0.47
   1   4 -10    0.36    0.32
  -1  -4   9   24.95    1.08
  -1  -4   9   26.11    1.01
  -1  -4   9   27.22    1.01
  -1   4   9   26.36    1.00
  -1   4   9   27.36    0.78
  -1   4   9   25.61    1.13
  -1   4   9   28.03    1.15
  -1   4   9   26.74    1.14
   1  -4  -9   22.97    0.97
   1  -4  -9   26.38    1.14
   1  -4  -9   28.35    1.19
   1  -4  -9   26.23    0.97
   1   4  -9   24.66    0.95
   1   4  -9   25.55    1.01
   1   4  -9   26.89    1.02
   1   4  -9   28.03    0.92
  -1  -4   8    9.71    0.81
  -1  -4   8    9.97    0.75
  -1  -4   8   10.05    0.71
  -1   4   8    9.82    0.72
  -1   4   8   10.23    0.60
  -1   4   8   10.36    0.85
  -1   4   8   11.63    0.89
  -1   4   8    9.95    0.87
   1  -4  -8   11.07    0.73
   1  -4  -8   11.67    1.05
   1  -4  -8   10.35    0.71
   1   4  -8   10.72    0.72
   1   4  -8   10.97    0.81
   1   4  -8   11.48    0.78
   1   4  -8   10.13    0.64
  -1  -4   7   20.58    0.87
  -1  -4   7   21.61    0.84
  -1  -4   7   20.04    0.81
  -1   4   7   19.75    0.77
  -1   4   7   20.91    0.69
  -1   4   7   20.52    0.95
  -1   4   7   20.31    0.94
  -1   4   7   20.58    0.95
   1  -4  -7   19.34    0.76
   1  -4  -7   20.57    0.92
   1  -4  -7   19.88    0.84
   1   4  -7   20.67    0.81
   1   4  -7   20.66    0.90
   1   4  -7   21.45    0.86
   1   4  -7   19.87    0.75
  -1  -4   6    7.65    0.65
  -1  -4   6    7.40    0.62
  -1  -4   6    8.35    0.63
  -1   4   6    8.86    0.54
  -1   4   6    7.56    0.68
  -1   4   6    9.54    0.73
   1  -4  -6    8.52    0.56
   1  -4  -6    8.09    0.71
   1  -4  -6    8.35    0.73
   1  -4  -6    9.17    0.68
   1   4  -6    9.41    0.61
   1   4  -6    8.93    0.72
   1   4  -6    8.94    0.67
   1   4  -6    9.50    0.58
  -1  -4   5    0.31    0.31
  -1  -4   5    0.59    0.33
  -1  -4   5    0.13    0.26
  -1   4   5    0.52    0.24
  -1   4   5    0.57    0.27
  -1   4   5   -0.20    0.31
  -1   4   5    0.44    0.33
  -1   4   5    0.63    0.36
   1  -4  -5    0.22    0.24
   1  -4  -5    0.16    0.30
   1  -4  -5    0.37    0.37
   1  -4  -5    0.56    0.36
   1   4  -5    0.49    0.28
   1   4  -5    0.24    0.34
   1   4  -5    0.52    0.34
   1   4  -5    0.19    0.26
  -1  -4   4    0.38    0.33
  -1  -4   4    0.21    0.30
  -1  -4   4    0.36    0.16
  -1   4   4    0.17    0.20
  -1   4   4    0.15    0.25
  -1   4   4   -0.10    0.27
  -1   4   4   -0.04    0.26
  -1   4   4   -0.14    0.35
   1  -4  -4    0.20    0.21
   1  -4  -4    0.25    0.28
   1  -4  -4   -0.12    0.30
   1  -4  -4    0.35    0.33
   1   4  -4    0.02    0.25
   1   4  -4    0.28    0.35
   1   4  -4    0.35    0.30
   1   4  -4    0.17    0.25
   1   4  -4    0.27    0.15
  -1  -4   3    1.54    0.29
  -1  -4   3    1.82    0.38
  -1  -4   3    1.31    0.30
  -1  -4   3    1.35    0.28
  -1  -4   3    1.34    0.22
  -1   4   3    1.68    0.20
  -1   4   3    1.18    0.33
  -1   4   3    1.16    0.31
  -1   4   3    1.69    0.42
   1  -4  -3    1.44    0.20
   1  -4  -3    1.44    0.34
   1  -4  -3    1.35    0.35
   1  -4  -3    1.84    0.36
   1   4  -3    1.42    0.28
   1   4  -3    1.55    0.37
   1   4  -3    1.15    0.30
   1   4  -3    1.44    0.29
   1   4  -3    1.53    0.22
  -1  -4   2    5.17    0.45
  -1  -4   2    5.19    0.55
  -1  -4   2    4.30    0.53
  -1  -4   2    4.94    0.54
  -1  -4   2    5.06    0.39
  -1   4   2    4.52    0.50
  -1   4   2    5.09    0.50
   1  -4  -2    4.27    0.22
   1  -4  -2    4.72    0.48
   1  -4  -2    4.59    0.52
   1  -4  -2    5.51    0.55
   1  -4  -2    5.11    0.54
   1   4  -2    5.07    0.43
   1   4  -2    5.22    0.61
   1   4  -2    4.83    0.52
   1   4  -2    4.83    0.50
   1   4  -2    4.71    0.39
  -1  -4   1    0.72    0.23
  -1  -4   1    0.53    0.29
  -1  -4   1    0.39    0.26
  -1  -4   1    0.52    0.24
  -1   4   1    0.58    0.32
  -1   4   1    0.79    0.29
  -1   4   1    0.64    0.27
  -1   4   1    0.51    0.31
   1  -4  -1    0.81    0.31
   1  -4  -1    0.62    0.31
   1  -4  -1    0.70    0.30
   1   4  -1    0.49    0.21
   1   4  -1    0.73    0.35
   1   4  -1    0.60    0.31
   1   4  -1    0.66    0.28
   1   4  -1    0.61    0.24
  -1  -4   0   23.35    0.51
  -1  -4   0   22.47    0.70
  -1  -4   0   21.84    0.75
  -1  -4   0   22.43    0.66
  -1   4   0   21.28    0.76
  -1   4   0   23.10    0.67
  -1   4   0   22.54    0.66
  -1   4   0   22.54    0.66
   1  -4   0   21.39    0.73
   1  -4   0   22.47    0.68
   1  -4   0   23.74    0.64
   1   4   0   22.65    0.49
   1   4   0   21.20    0.71
   1   4   0   22.09    0.73
   1   4   0   21.46    0.66
  -1  -4  -1    9.24    0.40
  -1  -4  -1    9.57    0.54
  -1  -4  -1   10.71    0.73
  -1  -4  -1    8.08    0.57
  -1  -4  -1    8.68    0.56
  -1   4  -1    9.05    0.36
  -1   4  -1    8.89    0.65
  -1   4  -1    9.60    0.53
  -1   4  -1   10.09    0.51
  -1   4  -1    9.05    0.49
   1  -4   1    8.30    0.34
   1  -4   1    9.28    0.50
   1  -4   1    9.59    0.52
   1  -4   1   10.48    0.48
   1   4   1   11.98    0.77
  -1  -4  -2    0.46    0.20
  -1  -4  -2    0.12    0.20
  -1  -4  -2    0.16    0.25
  -1  -4  -2    0.01    0.27
  -1  -4  -2    0.32    0.30
  -1  -4  -2    0.17    0.31
  -1   4  -2    0.27    0.22
  -1   4  -2   -0.26    0.30
  -1   4  -2    0.07    0.24
  -1   4  -2    0.22    0.23
  -1   4  -2    0.22    0.23
   1  -4   2   -0.04    0.20
   1  -4   2    0.11    0.29
   1  -4   2   -0.03    0.24
   1  -4   2    0.07    0.23
   1  -4   2    0.24    0.22
   1   4   2    0.51    0.27
   1   4   2    0.47    0.31
   1   4   2    0.18    0.32
  -1  -4  -3   45.72    0.77
  -1  -4  -3   44.91    0.82
  -1  -4  -3   47.11    1.04
  -1  -4  -3   48.29    1.05
  -1  -4  -3   47.71    1.02
  -1   4  -3   44.62    0.78
  -1   4  -3   46.17    1.04
  -1   4  -3   48.08    0.85
  -1   4  -3   46.65    0.82
  -1   4  -3   44.21    0.62
   1  -4   3   44.13    0.79
   1  -4   3   45.12    0.98
   1  -4   3   46.51    0.84
   1  -4   3   45.16    0.83
   1  -4   3   47.61    0.63
   1   4   3   47.63    0.79
   1   4   3   46.28    0.85
   1   4   3   59.48    1.30
   1   4   3   47.87    1.05
   1   4   3   47.25    1.05
  -1  -4  -4    0.01    0.24
  -1  -4  -4   -0.19    0.24
  -1  -4  -4   -0.11    0.28
  -1  -4  -4    0.33    0.33
  -1  -4  -4    0.13    0.31
  -1   4  -4   -0.04    0.23
  -1   4  -4    0.12    0.33
  -1   4  -4    0.03    0.26
  -1   4  -4    0.29    0.24
  -1   4  -4    0.36    0.18
   1  -4   4   -0.11    0.30
   1  -4   4    0.02    0.26
   1  -4   4    0.14    0.25
   1   4   4    0.38    0.25
   1   4   4    0.03    0.25
   1   4   4   -0.06    0.30
   1   4   4    0.08    0.31
  -1  -4  -5    4.60    0.52
  -1  -4  -5    5.72    0.64
  -1   4  -5    5.90    0.53
  -1   4  -5    5.66    0.63
  -1   4  -5    6.12    0.54
  -1   4  -5    5.60    0.49
  -1   4  -5    5.65    0.28
  -1   4  -5    5.67    0.28
   1  -4   5    5.24    0.59
   1  -4   5    5.57    0.56
   1  -4   5    5.59    0.52
   1  -4   5    5.83    0.50
   1   4   5    5.38    0.54
   1   4   5    5.39    0.46
   1   4   5    5.73    0.67
   1   4   5    4.01    0.47
  -1  -4  -6    0.46    0.32
  -1  -4  -6   -0.09    0.38
  -1  -4  -6    0.27    0.52
  -1  -4  -6    0.07    0.35
  -1   4  -6    0.02    0.28
  -1   4  -6    0.24    0.34
  -1   4  -6    0.22    0.30
  -1   4  -6    0.19    0.26
   1  -4   6    0.21    0.35
   1  -4   6    0.18    0.31
   1  -4   6   -0.14    0.31
   1  -4   6   -0.05    0.27
   1   4   6   -0.38    0.29
   1   4   6   -0.14    0.24
   1   4   6   -0.14    0.23
   1   4   6    0.05    0.33
   1   4   6    0.45    0.37
   1   4   6    0.26    0.39
  -1  -4  -7   11.61    0.75
  -1  -4  -7   14.66    1.04
  -1  -4  -7   12.06    0.84
  -1  -4  -7   11.83    0.76
  -1   4  -7   11.15    0.71
  -1   4  -7   12.02    0.78
  -1   4  -7   11.16    0.67
  -1   4  -7   11.79    0.61
   1  -4   7   10.30    0.77
   1  -4   7   12.04    0.73
   1  -4   7   11.11    0.69
   1  -4   7   11.82    0.65
   1   4   7   11.11    0.71
   1   4   7   10.67    0.50
   1   4   7   11.12    0.50
   1   4   7   10.90    0.84
   1   4   7   12.95    0.88
  -1  -4  -8    0.56    0.40
  -1  -4  -8    0.66    0.45
  -1  -4  -8    0.80    0.42
  -1  -4  -8    0.77    0.39
  -1   4  -8    0.52    0.34
  -1   4  -8    0.78    0.41
  -1   4  -8    0.64    0.38
  -1   4  -8    0.10    0.26
   1  -4   8    0.25    0.39
   1  -4   8    0.84    0.40
   1  -4   8    0.42    0.37
   1  -4   8    0.77    0.33
   1   4   8    0.90    0.41
   1   4   8    0.96    0.27
   1   4   8    0.85    0.27
   1   4   8    1.35    0.46
   1   4   8    0.82    0.44
  -1  -4  -9    0.29    0.42
  -1  -4  -9   -0.30    0.44
  -1  -4  -9    0.33    0.50
  -1  -4  -9   -0.54    0.32
  -1   4  -9   -0.82    0.31
  -1   4  -9    0.55    0.41
  -1   4  -9    0.10    0.31
  -1   4  -9   -0.08    0.21
   1  -4   9   -0.20    0.42
   1  -4   9   -0.13    0.40
   1  -4   9   -0.55    0.37
   1  -4   9   -0.18    0.32
   1  -4   9   -0.25    0.21
   1   4   9   -0.10    0.37
   1   4   9    0.19    0.26
   1   4   9    0.03    0.25
   1   4   9    0.32    0.46
   1   4   9    0.11    0.48
   1   4   9   -0.07    0.41
  -1  -4 -10    0.49    0.52
  -1  -4 -10    0.91    0.52
  -1  -4 -10    0.49    0.54
  -1  -4 -10    0.68    0.41
  -1   4 -10   -0.11    0.36
  -1   4 -10    0.53    0.44
  -1   4 -10    0.19    0.32
  -1   4 -10    0.78    0.42
  -1   4 -10    0.44    0.27
   1  -4  10   -0.06    0.45
   1  -4  10    0.86    0.45
   1  -4  10    0.35    0.44
   1  -4  10    0.81    0.40
   1  -4  10    0.22    0.24
   1   4  10   -0.27    0.43
   1   4  10    0.36    0.26
   1   4  10   -0.28    0.25
   1   4  10    0.73    0.47
   1   4  10    0.45    0.48
   1   4  10   -0.05    0.45
  -1  -4 -11   26.41    1.23
  -1  -4 -11   28.93    1.33
  -1  -4 -11   26.53    1.36
  -1  -4 -11   24.27    1.15
  -1   4 -11   24.66    1.08
  -1   4 -11   24.73    1.07
  -1   4 -11   25.00    0.95
  -1   4 -11   26.16    1.12
  -1   4 -11   24.66    0.66
   1  -4  11   24.72    1.20
   1  -4  11   26.09    1.10
   1  -4  11   27.34    1.16
   1  -4  11   27.29    1.06
   1  -4  11   27.45    0.66
   1   4  11   26.50    1.23
   1   4  11   26.38    0.57
   1   4  11   28.05    0.59
   1   4  11   28.35    1.31
   1   4  11   27.23    1.35
   1   4  11   28.55    1.28
  -1  -4 -12    1.37    0.58
  -1  -4 -12    1.27    0.63
  -1  -4 -12    1.74    0.74
  -1  -4 -12    0.76    0.58
  -1   4 -12    1.11    0.49
  -1   4 -12    0.94    0.53
  -1   4 -12    1.32    0.44
  -1   4 -12    1.11    0.57
  -1   4 -12    0.82    0.37
   1  -4  12    0.04    0.53
   1  -4  12    1.49    0.56
   1  -4  12    0.89    0.57
   1  -4  12    0.72    0.46
   1  -4  12    1.46    0.36
   1   4  12    0.19    0.58
   1   4  12    1.36    0.62
   1   4  12    0.81    0.64
   1   4  12    0.86    0.59
  -1  -4 -13    1.71    0.74
  -1  -4 -13    3.05    0.80
  -1  -4 -13    2.03    0.79
  -1  -4 -13    2.46    0.76
  -1   4 -13    3.16    0.60
  -1   4 -13    2.21    0.61
  -1   4 -13    2.66    0.50
  -1   4 -13    1.56    0.62
  -1   4 -13    2.24    0.44
   1  -4  13    1.49    0.65
   1  -4  13    2.42    0.65
   1  -4  13    2.43    0.70
   1  -4  13    2.15    0.56
   1  -4  13    1.68    0.42
   1   4  13    1.74    0.66
   1   4  13    2.23    0.75
   1   4  13    2.08    0.74
   1   4  13    2.03    0.68
  -1  -4 -14    2.79    0.88
  -1  -4 -14    2.34    0.92
  -1  -4 -14    3.34    0.98
  -1  -4 -14    2.95    0.89
  -1   4 -14    3.29    0.64
  -1   4 -14    3.83    0.69
  -1   4 -14    4.25    0.61
  -1   4 -14    2.74    0.71
  -1   4 -14    3.70    0.53
   1  -4  14    2.18    0.68
   1  -4  14    3.07    0.73
   1  -4  14    2.37    0.78
   1  -4  14    3.24    0.65
   1   4  14    3.50    0.80
   1   4  14    3.16    0.78
   1   4  14    3.18    0.87
   1   4  14    2.73    0.78
  -1  -4 -15    1.34    0.89
  -1  -4 -15    1.45    0.99
  -1  -4 -15    1.56    0.98
  -1  -4 -15    0.12    0.92
  -1   4 -15   -0.04    0.64
  -1   4 -15    1.08    0.66
  -1   4 -15    2.54    0.62
  -1   4 -15    1.45    0.79
  -1   4 -15    0.66    0.52
   1  -4  15    2.25    0.76
   1  -4  15    0.83    0.73
   1  -4  15    1.51    0.76
   1  -4  15    1.59    0.62
   1  -4  15    0.45    0.47
   1   4  15    0.56    0.70
   1   4  15    0.93    0.75
   1   4  15    1.50    0.89
   1   4  15    0.48    0.76
  -1  -4 -16   -0.77    0.95
  -1  -4 -16   -0.33    1.00
  -1   4 -16   -0.25    0.64
  -1   4 -16   -0.41    0.88
  -1   4 -16    0.38    0.58
   1  -4  16   -0.31    0.75
   1  -4  16    0.06    0.74
   1  -4  16    1.42    0.84
   1  -4  16    0.80    0.59
   1  -4  16    0.01    0.48
   1   4  16    0.78    0.77
   1   4  16   -0.33    0.79
   1   4  16    1.25    1.04
   1   4  16   -0.14    0.77
  -1  -4 -17    1.07    1.21
  -1   4 -17    0.49    0.71
  -1   4 -17    0.34    0.93
  -1   4 -17   -0.07    0.64
   1  -4  17    0.72    0.80
   1  -4  17    0.22    0.89
   1  -4  17   -0.18    0.87
   1  -4  17   -0.32    0.59
   1  -4  17   -0.16    0.53
   1   4  17    0.91    0.83
   1   4  17    0.60    0.88
   1   4  17    0.44    0.94
   1   4  17   -1.05    0.81
  -1   4 -18   -1.64    0.73
  -1   4 -18    0.01    1.07
  -1   4 -18    0.56    0.70
   1  -4  18    1.66    0.86
   1  -4  18   -0.59    0.92
   1  -4  18    0.34    1.03
   1  -4  18   -0.39    0.62
   1  -4  18    0.25    0.57
   1   4  18    1.30    0.97
   1   4  18   -1.29    0.91
   1   4  18   -1.53    1.06
   1   4  18   -1.90    0.86
  -1   4 -19    0.91    0.82
  -1   4 -19   -1.85    1.09
  -1   4 -19    1.97    0.81
   1  -4  19    2.35    1.05
   1  -4  19   -1.01    1.05
   1  -4  19    2.47    1.22
   1  -4  19    0.93    0.80
   1  -4  19    0.96    0.67
   1   4  19    0.08    1.00
   1   4  19    2.67    1.07
   1   4  19    0.87    1.34
   1   4  19    1.73    1.03
  -1   4 -20    6.76    1.03
   1  -4  20    5.92    1.21
   1  -4  20    5.90    1.37
   1  -4  20    7.85    1.54
   1  -4  20    6.13    1.05
   1  -4  20    7.89    0.89
   1   4  20    5.15    1.27
   1   4  20    7.96    1.38
   1   4  20    6.57    1.33
  -1   4 -21   13.99    1.70
   1  -4  21   11.99    1.52
   1  -4  21   15.53    1.83
   1  -4  21   14.67    1.46
   1   4  21   11.27    1.53
   1   4  21   19.44    2.42
   1   4  21   14.45    1.62
   1  -4  22    2.42    1.32
   1  -4  22    3.32    1.16
   1   4  22    2.29    1.27
   1   4  22    3.75    1.42
   1   4  22    1.76    1.38
   1  -4  23    3.05    1.36
   1  -4  23   -1.30    1.15
   1   4  23    1.45    1.59
   1   4  23    2.37    1.59
   1   4  23    0.95    1.50
   1  -4  24    2.81    1.62
   1  -4  24    1.96    1.32
   1   4  24   -0.48    1.63
   1   4  24    2.58    1.69
   1   4  24    1.17    1.78
   1   4  25   -0.44    1.87
   1   4  25   -0.29    1.84
   1   4  25   -0.04    1.93
  -1  -5  25    2.47    1.80
  -1   5  25    2.54    1.84
  -1   5  25   10.93    2.33
  -1   5  25    4.53    2.03
  -1  -5  24    6.31    1.62
  -1  -5  24    0.61    1.39
  -1   5  24    3.54    1.65
  -1   5  24    5.18    1.91
  -1   5  24    4.02    1.73
  -1  -5  23    2.26    1.41
  -1  -5  23   -1.40    1.18
  -1   5  23    0.88    1.46
  -1   5  23    2.13    1.67
  -1   5  23   -1.99    1.47
   1   5 -23   -1.24    1.27
  -1  -5  22    1.68    1.24
  -1  -5  22   -0.92    1.00
  -1   5  22    1.44    1.31
  -1   5  22    2.04    1.46
  -1   5  22   -0.46    1.30
   1   5 -22   -1.72    1.12
  -1  -5  21    0.68    1.07
  -1  -5  21   -0.20    0.99
  -1   5  21    0.88    1.11
  -1   5  21    0.37    1.32
  -1   5  21    0.03    1.20
   1  -5 -21    1.13    1.56
   1   5 -21    0.79    1.07
  -1  -5  20    0.20    0.94
  -1  -5  20    0.03    1.31
  -1  -5  20   -0.51    1.32
  -1  -5  20   -0.36    0.87
  -1   5  20    0.73    1.13
  -1   5  20   -1.55    1.06
  -1   5  20   -1.58    1.43
  -1   5  20    1.25    1.12
   1  -5 -20    0.22    1.30
   1   5 -20    0.98    0.94
  -1  -5  19    7.40    1.23
  -1  -5  19    7.18    1.29
  -1  -5  19    8.39    1.40
  -1  -5  19    6.76    1.08
  -1   5  19    7.33    1.18
  -1   5  19    7.22    1.25
  -1   5  19    5.67    1.40
  -1   5  19    7.14    1.28
   1  -5 -19    7.40    1.36
   1   5 -19    6.81    1.09
   1   5 -19    8.38    1.53
  -1  -5  18    1.63    0.91
  -1  -5  18    0.45    1.09
  -1  -5  18    0.07    1.04
  -1  -5  18    1.35    0.81
  -1   5  18    2.29    0.93
  -1   5  18    0.87    0.51
  -1   5  18    1.45    0.96
  -1   5  18    1.32    1.20
  -1   5  18    1.41    0.95
   1  -5 -18    0.78    1.36
   1  -5 -18    0.73    1.11
   1   5 -18    0.72    0.85
   1   5 -18    0.95    1.11
  -1  -5  17   32.73    1.79
  -1  -5  17   35.73    1.86
  -1  -5  17   32.44    1.97
  -1  -5  17   32.49    1.62
  -1   5  17   35.55    1.81
  -1   5  17   35.84    1.08
  -1   5  17   36.85    2.08
  -1   5  17   35.76    2.23
  -1   5  17   37.89    1.97
   1  -5 -17   32.44    2.09
   1  -5 -17   40.26    3.04
   1  -5 -17   34.63    2.22
   1   5 -17   36.06    1.70
   1   5 -17   32.59    2.00
  -1  -5  16    2.27    0.81
  -1  -5  16    5.43    0.99
  -1  -5  16    3.94    1.00
  -1  -5  16    3.02    0.75
  -1   5  16    4.25    0.89
  -1   5  16    3.88    0.59
  -1   5  16    2.97    0.88
  -1   5  16    1.59    1.02
  -1   5  16    2.77    0.87
   1  -5 -16    2.30    0.99
   1  -5 -16    3.03    1.16
   1  -5 -16    2.34    1.02
   1   5 -16    3.47    0.85
   1   5 -16    2.34    0.78
   1   5 -16    2.61    0.97
  -1  -5  15    0.22    0.69
  -1  -5  15    0.80    0.84
  -1  -5  15    0.81    0.82
  -1  -5  15   -0.26    0.59
  -1   5  15   -0.30    0.65
  -1   5  15    0.54    0.45
  -1   5  15    0.59    0.51
  -1   5  15    0.43    0.78
  -1   5  15    0.75    0.97
  -1   5  15    0.25    0.73
   1  -5 -15    0.65    0.78
   1  -5 -15   -0.20    0.83
   1  -5 -15    0.41    0.87
   1  -5 -15   -0.45    0.84
   1   5 -15    0.69    0.81
   1   5 -15   -0.17    0.68
   1   5 -15    0.06    0.64
   1   5 -15   -0.80    0.69
  -1  -5  14    7.10    0.92
  -1  -5  14    6.38    0.89
  -1  -5  14    5.51    0.88
  -1  -5  14    7.61    0.83
  -1   5  14    7.18    0.87
  -1   5  14    7.77    0.72
  -1   5  14    7.19    0.63
  -1   5  14    6.34    0.97
  -1   5  14    7.79    1.06
  -1   5  14    7.35    0.95
   1  -5 -14    6.59    0.93
   1  -5 -14    5.32    1.00
   1  -5 -14    5.46    0.95
   1  -5 -14    5.76    0.90
   1   5 -14    7.34    0.90
   1   5 -14    7.53    0.90
   1   5 -14    6.43    0.74
   1   5 -14    7.65    0.94
  -1  -5  13   10.71    1.19
  -1  -5  13   12.25    1.25
  -1  -5  13   10.90    1.21
  -1  -5  13   11.17    1.06
  -1   5  13   10.27    1.10
  -1   5  13   10.84    0.74
  -1   5  13   11.28    0.81
  -1   5  13   11.06    1.33
  -1   5  13   10.15    1.08
  -1   5  13    9.86    1.21
   1  -5 -13   10.42    1.22
   1  -5 -13   11.59    1.44
   1  -5 -13   11.51    1.35
   1  -5 -13    9.26    1.13
   1   5 -13    9.80    1.18
   1   5 -13   10.63    1.09
   1   5 -13   10.67    0.98
   1   5 -13   10.13    1.19
  -1  -5  12    0.93    0.61
  -1  -5  12    1.04    0.63
  -1  -5  12    1.23    0.52
  -1   5  12    1.35    0.55
  -1   5  12    1.43    0.42
  -1   5  12    1.06    0.44
  -1   5  12    0.45    0.60
  -1   5  12    1.40    0.69
  -1   5  12    1.08    0.64
   1  -5 -12    1.50    0.62
   1  -5 -12    1.25    0.58
   1  -5 -12    1.40    0.65
   1  -5 -12    1.23    0.55
   1   5 -12   -0.01    0.59
   1   5 -12    0.89    0.60
   1   5 -12    1.43    0.48
  -1  -5  11   23.28    1.22
  -1  -5  11   23.75    1.23
  -1  -5  11   24.79    1.16
  -1   5  11   23.15    1.13
  -1   5  11   23.80    0.83
  -1   5  11   23.23    0.88
  -1   5  11   23.25    1.34
  -1   5  11   22.69    1.34
  -1   5  11   24.34    1.26
   1  -5 -11   23.97    1.16
   1  -5 -11   23.57    1.32
   1  -5 -11   22.69    1.05
   1   5 -11   22.64    1.19
   1   5 -11   23.08    1.14
   1   5 -11   23.13    1.15
   1   5 -11   23.94    1.01
  -1  -5  10    0.12    0.46
  -1  -5  10    0.67    0.52
  -1  -5  10    0.21    0.43
  -1   5  10   -0.10    0.42
  -1   5  10    0.00    0.35
  -1   5  10    0.17    0.38
  -1   5  10    0.51    0.53
  -1   5  10    0.51    0.51
  -1   5  10    0.84    0.55
   1  -5 -10    0.05    0.46
   1  -5 -10    0.06    0.67
   1  -5 -10    0.76    0.59
   1  -5 -10    0.70    0.41
   1   5 -10    0.56    0.47
   1   5 -10   -0.54    0.45
   1   5 -10    1.12    0.47
   1   5 -10    0.52    0.35
  -1  -5   9   29.97    1.15
  -1  -5   9   31.00    1.15
  -1  -5   9   28.92    1.05
  -1   5   9   30.70    1.04
  -1   5   9   30.97    0.89
  -1   5   9   30.99    0.91
  -1   5   9   32.37    1.30
  -1   5   9   31.68    1.32
  -1   5   9   28.52    1.24
   1  -5  -9   28.16    1.04
   1  -5  -9   29.25    1.22
   1  -5  -9   29.65    1.26
   1  -5  -9   29.74    1.05
   1   5  -9   30.59    1.13
   1   5  -9   30.64    1.15
   1   5  -9   30.43    1.11
   1   5  -9   28.40    0.95
  -1  -5   8    7.17    0.78
  -1  -5   8    8.35    0.79
  -1  -5   8    6.85    0.69
  -1   5   8    7.60    0.68
  -1   5   8    6.70    0.62
  -1   5   8    6.66    0.62
  -1   5   8    6.26    0.66
  -1   5   8    8.58    0.90
  -1   5   8    6.99    0.86
   1  -5  -8    5.53    0.69
   1  -5  -8    7.77    0.89
   1  -5  -8    7.35    0.89
   1  -5  -8    7.00    0.74
   1   5  -8    6.72    0.75
   1   5  -8    7.42    0.81
   1   5  -8    7.54    0.79
   1   5  -8    8.56    0.65
  -1  -5   7    0.09    0.37
  -1  -5   7    0.37    0.35
  -1  -5   7    0.41    0.35
  -1   5   7    0.15    0.31
  -1   5   7    0.68    0.36
  -1   5   7    0.08    0.33
  -1   5   7    0.26    0.42
  -1   5   7    0.56    0.40
  -1   5   7    0.02    0.45
   1  -5  -7    0.08    0.32
   1  -5  -7    0.07    0.36
   1  -5  -7    0.19    0.43
   1  -5  -7    0.27    0.38
   1   5  -7    0.41    0.38
   1   5  -7    0.07    0.38
   1   5  -7    0.29    0.37
   1   5  -7    0.23    0.27
  -1  -5   6   38.05    1.04
  -1  -5   6   39.05    1.07
  -1  -5   6   40.28    1.05
  -1   5   6   38.48    0.95
  -1   5   6   39.11    0.94
  -1   5   6   41.67    1.20
  -1   5   6   40.05    1.20
   1  -5  -6   37.96    0.86
   1  -5  -6   50.67    1.51
   1  -5  -6   40.42    1.18
   1  -5  -6   41.23    1.17
   1   5  -6   38.46    1.02
   1   5  -6   38.71    1.13
   1   5  -6   39.36    1.08
   1   5  -6   39.04    0.99
  -1  -5   5    0.68    0.33
  -1  -5   5    0.82    0.36
  -1  -5   5    0.58    0.33
  -1   5   5    0.18    0.24
  -1   5   5   -0.07    0.32
  -1   5   5   -0.09    0.28
  -1   5   5    0.07    0.36
  -1   5   5    0.28    0.37
   1  -5  -5    0.47    0.26
   1  -5  -5   -0.06    0.35
   1  -5  -5    0.79    0.43
   1  -5  -5   -0.07    0.35
   1   5  -5    0.06    0.29
   1   5  -5   -0.11    0.38
   1   5  -5    0.63    0.37
   1   5  -5   -0.18    0.24
  -1  -5   4    0.36    0.36
  -1  -5   4   -0.06    0.29
  -1  -5   4    0.10    0.21
  -1   5   4    0.16    0.20
  -1   5   4    0.58    0.35
  -1   5   4   -0.16    0.31
  -1   5   4    0.18    0.30
  -1   5   4    0.13    0.35
   1  -5  -4    0.00    0.21
   1  -5  -4    0.07    0.31
   1  -5  -4   -0.14    0.33
   1  -5  -4   -0.06    0.34
   1   5  -4    0.08    0.28
   1   5  -4   -0.07    0.36
   1   5  -4   -0.26    0.28
   1   5  -4    0.54    0.26
   1   5  -4   -0.04    0.19
  -1  -5   3   27.58    0.73
  -1  -5   3   26.60    0.88
  -1  -5   3   28.54    0.87
  -1  -5   3   28.77    0.88
  -1  -5   3   26.38    0.60
  -1   5   3   27.65    0.87
  -1   5   3   28.33    0.88
  -1   5   3   26.06    0.91
   1  -5  -3   26.33    0.46
   1  -5  -3   27.48    0.80
   1  -5  -3   28.45    0.90
   1  -5  -3   27.90    0.91
   1  -5  -3   27.90    0.89
   1   5  -3   28.38    0.71
   1   5  -3   27.82    0.95
   1   5  -3   26.72    0.86
   1   5  -3   27.39    0.81
   1   5  -3   27.48    0.60
  -1  -5   2    0.48    0.26
  -1  -5   2    0.77    0.32
  -1  -5   2    0.33    0.30
  -1  -5   2    0.40    0.35
  -1  -5   2    0.14    0.26
  -1   5   2    0.43    0.34
  -1   5   2    0.39    0.31
  -1   5   2    0.40    0.28
  -1   5   2    0.64    0.38
   1  -5  -2    0.28    0.27
   1  -5  -2    0.15    0.42
   1  -5  -2    0.45    0.34
   1  -5  -2    0.33    0.28
   1   5  -2    0.18    0.24
   1   5  -2    0.46    0.34
   1   5  -2    0.53    0.34
   1   5  -2   -0.05    0.27
   1   5  -2    0.28    0.24
  -1  -5   1   84.80    0.93
  -1  -5   1   84.14    1.33
  -1  -5   1   84.09    1.31
  -1  -5   1   84.38    1.11
  -1   5   1   83.49    1.35
  -1   5   1   87.18    1.30
  -1   5   1   85.71    1.25
  -1   5   1   82.29    1.24
   1  -5  -1   84.00    1.31
   1  -5  -1   72.50    1.24
   1  -5  -1   85.07    1.30
   1  -5  -1   85.15    1.22
   1   5  -1   87.25    0.93
   1   5  -1   83.65    1.36
   1   5  -1   84.91    1.29
   1   5  -1   81.66    1.10
  -1  -5   0    0.34    0.22
  -1  -5   0    0.82    0.28
  -1  -5   0    0.32    0.34
  -1  -5   0    0.10    0.34
  -1  -5   0    0.38    0.28
  -1   5   0    0.07    0.33
  -1   5   0    0.41    0.30
  -1   5   0    0.15    0.26
   1  -5   0    0.12    0.13
   1  -5   0    0.46    0.31
   1  -5   0    0.26    0.31
   1  -5   0    0.32    0.27
   1   5   0    0.45    0.20
   1   5   0    0.09    0.34
   1   5   0    0.40    0.31
  -1  -5  -1    0.03    0.20
  -1  -5  -1   -0.22    0.25
  -1  -5  -1   -0.10    0.30
  -1  -5  -1    0.07    0.31
  -1  -5  -1    0.20    0.28
  -1   5  -1    0.07    0.18
  -1   5  -1   -0.44    0.31
  -1   5  -1    0.06    0.28
  -1   5  -1    0.39    0.25
  -1   5  -1   -0.03    0.26
   1  -5   1   -0.02    0.17
   1  -5   1   -0.18    0.29
   1  -5   1   -0.17    0.24
   1  -5   1   -0.13    0.26
   1   5   1    0.27    0.33
   1   5   1    0.05    0.29
   1   5   1   -0.12    0.29
   1   5   1   -0.54    0.30
  -1  -5  -2    6.16    0.43
  -1  -5  -2    6.44    0.42
  -1  -5  -2    5.87    0.53
  -1  -5  -2    5.60    0.66
  -1  -5  -2    6.58    0.59
  -1   5  -2    6.36    0.42
  -1   5  -2    5.99    0.65
  -1   5  -2    6.44    0.55
  -1   5  -2    5.22    0.49
  -1   5  -2    6.63    0.48
   1  -5   2    5.60    0.41
   1  -5   2    7.10    0.64
   1  -5   2    5.83    0.54
   1  -5   2    6.92    0.55
   1  -5   2    6.68    0.47
   1   5   2    5.88    0.58
   1   5   2    8.81    0.85
   1   5   2    7.31    0.65
   1   5   2    6.49    0.66
  -1  -5  -3    0.05    0.22
  -1  -5  -3    0.15    0.23
  -1  -5  -3    0.03    0.28
  -1  -5  -3    0.07    0.37
  -1  -5  -3    0.12    0.34
  -1  -5  -3    0.36    0.30
  -1   5  -3    0.07    0.24
  -1   5  -3    0.70    0.36
  -1   5  -3    0.01    0.27
  -1   5  -3    0.17    0.25
  -1   5  -3    0.32    0.23
   1  -5   3    0.09    0.25
   1  -5   3    0.00    0.31
   1  -5   3    0.28    0.29
   1  -5   3    0.32    0.28
   1  -5   3   -0.17    0.23
   1   5   3    0.16    0.31
   1   5   3    0.10    0.38
   1   5   3   -0.26    0.33
   1   5   3    0.27    0.36
  -1  -5  -4   37.22    0.80
  -1  -5  -4   38.51    0.88
  -1  -5  -4   40.73    1.11
  -1  -5  -4   37.55    1.16
  -1  -5  -4   35.05    1.03
  -1   5  -4   37.89    0.86
  -1   5  -4   38.05    1.05
  -1   5  -4   40.24    0.91
  -1   5  -4   39.35    0.87
  -1   5  -4   36.18    0.60
   1  -5   4   38.99    1.02
   1  -5   4   39.30    0.91
   1  -5   4   39.85    0.90
   1  -5   4   39.01    0.62
   1   5   4   39.98    0.83
   1   5   4   36.83    0.89
   1   5   4   40.48    1.10
   1   5   4   38.30    1.09
  -1  -5  -5    0.55    0.29
  -1  -5  -5   -0.14    0.28
  -1  -5  -5    0.22    0.39
  -1  -5  -5    0.41    0.36
  -1   5  -5   -0.25    0.30
  -1   5  -5    0.14    0.35
  -1   5  -5   -0.13    0.28
  -1   5  -5   -0.18    0.24
  -1   5  -5    0.20    0.20
  -1   5  -5    0.24    0.17
   1  -5   5    0.31    0.32
   1  -5   5    0.16    0.33
   1  -5   5    0.40    0.32
   1  -5   5    0.11    0.28
   1   5   5    0.47    0.30
   1   5   5   -0.08    0.31
   1   5   5    0.19    0.37
   1   5   5    0.26    0.41
  -1  -5  -6   15.77    0.76
  -1  -5  -6   20.66    1.17
  -1  -5  -6   16.35    0.88
  -1   5  -6   14.82    0.77
  -1   5  -6   14.34    0.85
  -1   5  -6   15.74    0.76
  -1   5  -6   16.35    0.69
   1  -5   6   15.25    0.79
   1  -5   6   16.61    0.83
   1  -5   6   15.30    0.75
   1  -5   6   16.01    0.72
   1   5   6   16.96    0.74
   1   5   6   19.37    1.14
   1   5   6   15.36    0.94
   1   5   6   15.01    0.88
  -1  -5  -7   16.37    0.84
  -1  -5  -7   17.38    0.99
  -1  -5  -7   17.05    0.91
  -1   5  -7   13.09    0.82
  -1   5  -7   15.92    0.89
  -1   5  -7   17.64    0.81
  -1   5  -7   17.06    0.72
   1  -5   7   15.39    0.85
   1  -5   7   15.66    0.86
   1  -5   7   15.15    0.79
   1  -5   7   16.65    0.74
   1   5   7   16.20    0.81
   1   5   7   17.58    0.65
   1   5   7   17.97    0.98
   1   5   7   18.57    1.05
  -1  -5  -8    1.02    0.43
  -1  -5  -8    0.89    0.44
  -1  -5  -8    0.59    0.38
  -1   5  -8    0.42    0.39
  -1   5  -8    1.11    0.46
  -1   5  -8    1.16    0.41
  -1   5  -8    0.61    0.32
   1  -5   8    0.62    0.44
   1  -5   8    1.01    0.45
   1  -5   8    0.84    0.40
   1  -5   8    0.87    0.36
   1   5   8    1.17    0.41
   1   5   8    0.90    0.34
   1   5   8    0.79    0.32
   1   5   8    0.43    0.49
   1   5   8    0.81    0.46
  -1  -5  -9    7.08    0.85
  -1  -5  -9    5.36    0.70
  -1  -5  -9    4.75    0.53
  -1   5  -9    5.84    0.65
  -1   5  -9    5.28    0.61
  -1   5  -9    5.56    0.59
  -1   5  -9    5.05    0.60
   1  -5   9    5.04    0.63
   1  -5   9    6.15    0.65
   1  -5   9    6.04    0.63
   1  -5   9    6.71    0.72
   1   5   9    6.67    0.78
   1   5   9    5.94    0.56
   1   5   9    6.41    0.57
   1   5   9    6.88    0.81
   1   5   9    5.20    0.62
   1   5   9    6.65    0.73
  -1  -5 -10    0.60    0.55
  -1  -5 -10   -0.30    0.54
  -1  -5 -10    0.90    0.40
  -1   5 -10    0.38    0.46
  -1   5 -10    0.72    0.50
  -1   5 -10    0.68    0.45
  -1   5 -10    0.82    0.37
   1  -5  10    0.68    0.50
   1  -5  10    0.74    0.51
   1  -5  10    0.83    0.49
   1  -5  10    0.97    0.41
   1   5  10    0.82    0.47
   1   5  10    0.92    0.33
   1   5  10    0.90    0.36
   1   5  10    0.35    0.56
   1   5  10    0.54    0.63
   1   5  10    0.72    0.52
  -1  -5 -11   14.85    1.16
  -1  -5 -11   15.60    1.21
  -1  -5 -11   13.84    1.21
  -1  -5 -11   15.95    1.00
  -1   5 -11   11.43    1.04
  -1   5 -11   13.85    1.06
  -1   5 -11   13.06    0.80
  -1   5 -11   14.36    1.05
   1  -5  11   13.12    1.07
   1  -5  11   14.94    1.11
   1  -5  11   14.84    1.07
   1  -5  11   14.53    0.93
   1   5  11   14.28    1.05
   1   5  11   15.25    0.64
   1   5  11   14.21    0.64
   1   5  11   13.32    1.16
   1   5  11   16.31    1.29
   1   5  11   14.97    1.17
  -1  -5 -12    7.21    0.86
  -1  -5 -12    6.31    0.78
  -1  -5 -12    8.14    0.98
  -1  -5 -12    6.26    0.78
  -1   5 -12    5.99    0.79
  -1   5 -12    8.05    0.81
  -1   5 -12    6.32    0.77
  -1   5 -12    7.08    0.80
   1  -5  12    6.89    0.83
   1  -5  12    7.42    0.81
   1  -5  12    7.78    0.81
   1  -5  12    8.82    0.87
   1   5  12    6.81    0.77
   1   5  12    8.04    0.56
   1   5  12    7.91    0.58
   1   5  12    8.64    0.90
   1   5  12    8.24    0.99
   1   5  12    7.88    0.87
  -1  -5 -13   -0.31    0.72
  -1  -5 -13    0.25    0.99
  -1  -5 -13    0.23    0.79
  -1  -5 -13    0.67    0.74
  -1   5 -13   -0.17    0.64
  -1   5 -13    0.55    0.59
  -1   5 -13   -0.05    0.43
  -1   5 -13   -0.68    0.62
   1  -5  13   -0.54    0.61
   1  -5  13   -0.50    0.64
   1  -5  13    0.47    0.64
   1  -5  13    0.17    0.49
   1   5  13    0.01    0.58
   1   5  13    0.18    0.66
   1   5  13   -0.41    0.72
   1   5  13   -0.65    0.63
  -1  -5 -14    1.22    0.83
  -1  -5 -14    1.29    0.83
  -1  -5 -14    1.87    0.90
  -1  -5 -14    1.94    0.88
  -1   5 -14    0.61    0.81
  -1   5 -14    2.08    0.71
  -1   5 -14    0.79    0.51
  -1   5 -14    2.38    0.79
   1  -5  14    2.19    0.75
   1  -5  14    1.04    0.77
   1  -5  14    1.94    0.77
   1  -5  14    1.90    0.60
   1   5  14    1.11    0.69
   1   5  14    2.73    0.80
   1   5  14    2.52    0.97
   1   5  14    1.54    0.78
  -1  -5 -15   21.71    1.83
  -1  -5 -15   15.47    1.79
  -1  -5 -15   14.80    1.66
  -1  -5 -15   14.58    1.73
  -1   5 -15   14.37    1.61
  -1   5 -15   17.98    1.31
  -1   5 -15   15.32    1.11
  -1   5 -15   15.76    1.52
   1  -5  15   19.65    1.49
   1  -5  15   16.77    1.42
   1  -5  15   16.18    1.50
   1  -5  15   15.27    1.19
   1   5  15   17.16    1.45
   1   5  15   17.14    1.60
   1   5  15   18.03    1.77
   1   5  15   15.04    1.49
  -1  -5 -16   30.14    2.09
  -1  -5 -16   22.89    2.07
  -1  -5 -16   22.22    1.90
  -1   5 -16   22.51    1.47
  -1   5 -16   26.46    1.76
   1  -5  16   22.75    1.72
   1  -5  16   22.47    1.59
   1  -5  16   22.53    1.73
   1  -5  16   19.29    1.32
   1   5  16   21.86    1.58
   1   5  16   24.82    1.80
   1   5  16   26.80    2.08
   1   5  16   23.92    1.73
  -1  -5 -17   10.56    1.54
  -1  -5 -17   13.43    1.51
  -1   5 -17   12.55    1.41
  -1   5 -17   11.94    1.30
   1  -5  17   10.61    1.20
   1  -5  17   11.65    1.22
   1  -5  17   13.83    1.37
   1  -5  17   14.77    1.33
   1   5  17   11.33    1.20
   1   5  17   12.22    1.34
   1   5  17   14.63    1.62
   1   5  17   13.30    1.65
  -1  -5 -18    2.56    1.08
  -1   5 -18    3.45    0.94
  -1   5 -18    2.47    1.16
   1  -5  18    6.75    1.19
   1  -5  18    3.35    1.14
   1  -5  18    2.42    1.18
   1  -5  18    4.20    0.82
   1   5  18    2.91    1.01
   1   5  18    5.21    1.13
   1   5  18    3.67    1.18
   1   5  18    2.10    1.00
  -1  -5 -19   19.80    2.35
  -1   5 -19   22.24    1.71
  -1   5 -19   19.72    2.32
   1  -5  19   24.65    2.07
   1  -5  19   18.06    1.54
   1  -5  19   19.87    2.15
   1  -5  19   18.83    1.52
   1   5  19   22.47    1.94
   1   5  19   26.14    2.20
   1   5  19   21.11    2.06
   1   5  19   19.00    2.02
  -1  -5 -20    6.89    1.70
  -1   5 -20    5.82    1.11
   1  -5  20    4.93    1.22
   1  -5  20    4.38    0.94
   1   5  20    4.37    1.28
   1   5  20    4.71    1.29
   1   5  20    6.80    1.32
  -1   5 -21   -0.87    1.03
   1  -5  21    1.41    1.24
   1  -5  21   -0.96    0.93
   1   5  21    0.99    1.27
   1   5  21    1.11    1.30
   1   5  21    0.15    1.30
   1  -5  22    3.62    1.42
   1  -5  22    2.04    1.10
   1   5  22    0.46    1.39
   1   5  22   -0.11    1.43
   1   5  22   -0.75    1.37
   1  -5  23    5.40    1.59
   1  -5  23    6.36    1.35
   1   5  23    1.57    1.66
   1   5  23    7.32    1.81
   1   5  23    6.35    1.70
   1  -5  24    1.31    1.68
   1  -5  24    1.51    1.37
   1   5  24   -2.81    1.61
   1   5  24    0.17    1.62
   1   5  24   -0.55    1.75
  -1  -6  24    2.19    1.62
  -1  -6  24    0.99    1.44
  -1   6  24    3.34    1.79
  -1   6  24    1.25    1.79
  -1   6  24    2.31    1.78
  -1  -6  23   11.17    1.76
  -1  -6  23    4.68    1.32
  -1   6  23    4.89    1.59
  -1   6  23    8.27    1.95
  -1   6  23    3.48    1.69
   1   6 -23    8.68    1.60
  -1  -6  22   11.53    1.63
  -1  -6  22    8.14    1.33
  -1   6  22   10.59    1.59
  -1   6  22   11.29    1.85
  -1   6  22   10.76    1.75
   1   6 -22    8.41    1.47
  -1  -6  21    2.10    1.16
  -1  -6  21    1.33    1.08
  -1   6  21    3.76    1.33
  -1   6  21    3.66    1.47
  -1   6  21    2.89    1.37
   1   6 -21    4.91    1.27
  -1  -6  20    5.11    1.18
  -1  -6  20    4.12    1.61
  -1  -6  20    6.06    1.16
  -1   6  20    6.89    1.31
  -1   6  20    7.08    1.41
  -1   6  20    6.04    1.33
   1  -6 -20    5.00    1.63
   1   6 -20    5.28    1.20
  -1  -6  19   14.83    1.46
  -1  -6  19   16.06    1.65
  -1  -6  19   15.86    1.64
  -1  -6  19   16.24    1.66
  -1   6  19   22.98    2.03
  -1   6  19   23.71    2.40
  -1   6  19   14.85    1.88
  -1   6  19   17.68    2.08
   1  -6 -19   15.04    1.70
   1   6 -19   18.97    1.79
   1   6 -19   18.07    1.76
  -1  -6  18    4.59    1.06
  -1  -6  18    3.22    1.18
  -1  -6  18    6.01    1.30
  -1  -6  18    5.79    0.98
  -1   6  18    6.22    1.09
  -1   6  18    6.07    0.68
  -1   6  18    6.66    1.28
  -1   6  18    4.88    1.54
  -1   6  18    6.20    1.17
   1  -6 -18    5.43    1.62
   1  -6 -18    5.93    1.33
   1   6 -18    4.83    1.06
   1   6 -18    4.76    1.26
  -1  -6  17    2.05    0.84
  -1  -6  17    1.48    1.11
  -1  -6  17    3.63    1.07
  -1  -6  17    3.21    0.83
  -1   6  17    2.94    0.92
  -1   6  17    2.83    0.58
  -1   6  17    3.44    0.67
  -1   6  17    3.72    1.13
  -1   6  17    5.33    1.37
  -1   6  17    3.37    1.00
   1  -6 -17    2.66    1.14
   1  -6 -17    1.85    1.20
   1  -6 -17    3.20    1.20
   1   6 -17    2.13    0.91
   1   6 -17    2.31    1.08
  -1  -6  16   -0.14    0.82
  -1  -6  16   -0.39    0.95
  -1  -6  16   -0.38    0.87
  -1  -6  16    0.87    0.66
  -1   6  16   -0.48    0.76
  -1   6  16    0.23    0.49
  -1   6  16    1.02    0.61
  -1   6  16    0.35    0.90
  -1   6  16   -0.76    1.06
  -1   6  16    0.46    0.78
   1  -6 -16   -1.34    0.93
   1  -6 -16   -0.23    0.99
   1  -6 -16    0.00    0.98
   1   6 -16   -1.19    0.77
   1   6 -16   -0.59    0.90
  -1  -6  15    0.30    0.76
  -1  -6  15    0.66    0.87
  -1  -6  15   -0.20    0.79
  -1  -6  15    0.02    0.59
  -1   6  15   -0.18    0.70
  -1   6  15    0.05    0.48
  -1   6  15    0.56    0.56
  -1   6  15    0.82    0.86
  -1   6  15   -0.29    0.94
  -1   6  15    0.46    0.78
   1  -6 -15    0.38    0.90
   1  -6 -15   -0.27    1.07
   1  -6 -15    0.35    0.92
   1  -6 -15   -0.47    0.87
   1   6 -15    0.12    0.92
   1   6 -15   -0.90    0.71
   1   6 -15   -1.92    0.65
   1   6 -15    0.09    0.77
  -1  -6  14    1.71    0.80
  -1  -6  14    2.81    0.84
  -1  -6  14    1.52    0.82
  -1  -6  14    1.64    0.61
  -1   6  14    0.64    0.67
  -1   6  14    1.59    0.49
  -1   6  14   -0.04    0.57
  -1   6  14    1.88    0.87
  -1   6  14    0.88    0.93
  -1   6  14    0.50    0.75
   1  -6 -14    1.29    0.79
   1  -6 -14   -0.20    0.83
   1  -6 -14    0.59    0.83
   1  -6 -14    0.55    0.73
   1   6 -14   -0.74    0.83
   1   6 -14    1.42    0.73
   1   6 -14    0.84    0.61
   1   6 -14    0.48    0.71
  -1  -6  13   -0.36    0.60
  -1  -6  13    0.82    0.75
  -1  -6  13   -0.81    0.67
  -1  -6  13   -0.59    0.53
  -1   6  13    0.37    0.60
  -1   6  13    0.29    0.43
  -1   6  13   -0.72    0.51
  -1   6  13   -0.43    0.71
  -1   6  13   -0.64    0.79
  -1   6  13   -0.78    0.66
   1  -6 -13    0.31    0.69
   1  -6 -13    0.26    0.53
   1  -6 -13   -0.48    0.69
   1  -6 -13   -0.67    0.64
   1   6 -13   -0.58    0.75
   1   6 -13   -0.26    0.64
   1   6 -13    0.52    0.62
   1   6 -13   -0.48    0.51
  -1  -6  12    0.85    0.62
  -1  -6  12   -0.75    0.64
  -1  -6  12   -0.66    0.57
  -1  -6  12    0.19    0.50
  -1   6  12    0.34    0.54
  -1   6  12    0.29    0.43
  -1   6  12    0.28    0.51
  -1   6  12    0.66    0.71
  -1   6  12    0.53    0.78
  -1   6  12   -0.38    0.64
   1  -6 -12    0.86    0.65
   1  -6 -12    1.36    0.58
   1  -6 -12   -0.83    0.49
   1   6 -12   -0.46    0.65
   1   6 -12    0.32    0.61
   1   6 -12    0.81    0.64
   1   6 -12   -0.33    0.49
  -1  -6  11    0.78    0.58
  -1  -6  11    1.53    0.65
  -1  -6  11    0.12    0.55
  -1  -6  11    0.04    0.49
  -1   6  11    0.77    0.51
  -1   6  11    0.41    0.44
  -1   6  11    0.60    0.48
  -1   6  11    1.11    0.64
  -1   6  11    1.80    0.74
  -1   6  11    1.74    0.67
   1  -6 -11    1.12    0.57
   1  -6 -11    1.12    0.82
   1  -6 -11    0.63    0.55
   1  -6 -11    0.79    0.47
   1   6 -11    0.62    0.64
   1   6 -11   -0.08    0.53
   1   6 -11    1.21    0.60
   1   6 -11    0.97    0.43
  -1  -6  10    4.29    0.67
  -1  -6  10    3.09    0.63
  -1  -6  10    4.18    0.68
  -1  -6  10    4.37    0.62
  -1   6  10    4.47    0.59
  -1   6  10    4.22    0.53
  -1   6  10    4.75    0.57
  -1   6  10    4.43    0.76
  -1   6  10    4.48    0.81
  -1   6  10    4.60    0.77
   1  -6 -10    4.77    0.63
   1  -6 -10    3.69    0.56
   1   6 -10    3.57    0.65
   1   6 -10    4.32    0.67
   1   6 -10    5.17    0.67
   1   6 -10    3.14    0.46
  -1  -6   9   18.16    1.03
  -1  -6   9   18.49    1.08
  -1  -6   9   20.07    1.01
  -1   6   9   21.18    0.93
  -1   6   9   20.99    0.89
  -1   6   9   20.39    0.90
  -1   6   9   18.91    1.16
  -1   6   9   21.55    1.24
  -1   6   9   19.88    1.15
   1  -6  -9   19.45    0.96
   1  -6  -9   19.86    1.22
   1  -6  -9   18.61    1.16
   1  -6  -9   20.49    1.03
   1   6  -9   18.43    1.09
   1   6  -9   18.95    1.09
   1   6  -9   19.70    1.06
   1   6  -9   20.18    0.90
  -1  -6   8    0.87    0.46
  -1  -6   8    0.43    0.42
  -1  -6   8    0.76    0.39
  -1   6   8    1.20    0.39
  -1   6   8    1.00    0.40
  -1   6   8    1.02    0.42
  -1   6   8    0.84    0.52
  -1   6   8    0.54    0.53
  -1   6   8    0.79    0.49
   1  -6  -8    0.74    0.41
   1  -6  -8    0.92    0.57
   1  -6  -8    0.46    0.49
   1   6  -8    0.73    0.47
   1   6  -8    0.37    0.46
   1   6  -8    0.81    0.48
   1   6  -8    0.70    0.33
  -1  -6   7    4.00    0.52
  -1  -6   7    4.92    0.55
  -1  -6   7    4.61    0.56
  -1   6   7    4.53    0.44
  -1   6   7    6.70    0.72
  -1   6   7    4.42    0.51
  -1   6   7    5.73    0.71
  -1   6   7    5.20    0.62
   1  -6  -7    4.54    0.47
   1  -6  -7    4.09    0.59
   1  -6  -7    5.00    0.60
   1  -6  -7    4.97    0.59
   1   6  -7    4.14    0.52
   1   6  -7    4.60    0.58
   1   6  -7    5.32    0.65
   1   6  -7    4.99    0.60
  -1  -6   6    3.75    0.48
  -1  -6   6    3.99    0.51
  -1  -6   6    4.14    0.49
  -1   6   6    4.78    0.52
  -1   6   6    4.36    0.51
  -1   6   6    4.46    0.57
  -1   6   6    4.59    0.62
   1  -6  -6    5.06    0.54
   1  -6  -6    4.39    0.59
   1  -6  -6    4.50    0.58
   1  -6  -6    4.15    0.54
   1   6  -6    4.41    0.51
   1   6  -6    4.07    0.56
   1   6  -6    4.03    0.54
   1   6  -6    4.82    0.50
  -1  -6   5   38.05    0.99
  -1  -6   5   41.04    1.17
  -1  -6   5   41.29    1.13
  -1  -6   5   36.89    0.62
  -1   6   5   41.23    0.77
  -1   6   5   39.23    1.08
  -1   6   5   41.40    1.07
  -1   6   5   39.15    1.20
  -1   6   5   40.54    1.23
   1  -6  -5   38.59    0.76
   1  -6  -5   39.94    1.21
   1  -6  -5   39.57    1.20
   1  -6  -5   38.48    1.14
   1   6  -5   37.58    0.98
   1   6  -5   38.76    1.19
   1   6  -5   39.19    1.12
   1   6  -5   38.67    1.01
   1   6  -5   38.39    0.61
  -1  -6   4    1.96    0.38
  -1  -6   4    1.85    0.40
  -1  -6   4    1.57    0.42
  -1  -6   4    2.06    0.41
  -1  -6   4    2.33    0.31
  -1   6   4    2.33    0.42
  -1   6   4    2.59    0.47
  -1   6   4    2.62    0.48
   1  -6  -4    2.40    0.26
   1  -6  -4    2.72    0.48
   1  -6  -4    1.66    0.41
   1   6  -4    2.64    0.39
   1   6  -4    2.29    0.50
   1   6  -4    2.04    0.46
   1   6  -4    1.83    0.37
   1   6  -4    2.30    0.30
  -1  -6   3    0.12    0.35
  -1  -6   3   -0.27    0.32
  -1  -6   3    0.24    0.31
  -1  -6   3   -0.12    0.27
  -1   6   3    0.12    0.36
  -1   6   3    0.01    0.31
  -1   6   3    0.05    0.39
   1  -6  -3    0.12    0.17
   1  -6  -3   -0.10    0.18
   1  -6  -3    0.45    0.30
   1  -6  -3   -0.08    0.36
   1  -6  -3   -0.09    0.38
   1  -6  -3   -0.61    0.30
   1   6  -3    0.20    0.28
   1   6  -3    0.40    0.40
   1   6  -3    0.22    0.36
   1   6  -3    0.42    0.28
   1   6  -3   -0.05    0.26
  -1  -6   2   21.82    0.66
  -1  -6   2   22.98    0.90
  -1  -6   2   22.90    0.90
  -1  -6   2   24.06    0.92
  -1  -6   2   21.75    0.71
  -1   6   2   20.43    0.90
  -1   6   2   22.39    0.89
  -1   6   2   22.74    0.85
  -1   6   2   21.99    0.89
   1  -6  -2   21.83    0.82
   1  -6  -2   23.77    0.91
   1  -6  -2   22.13    0.91
   1  -6  -2   21.31    0.81
   1   6  -2   23.29    0.65
   1   6  -2   21.86    0.94
   1   6  -2   22.23    0.90
   1   6  -2   23.27    0.84
  -1  -6   1   -0.07    0.24
  -1  -6   1   -0.17    0.27
  -1  -6   1    0.08    0.36
  -1  -6   1    0.07    0.26
  -1  -6   1    0.50    0.32
  -1   6   1    0.05    0.37
  -1   6   1    0.05    0.27
  -1   6   1    0.10    0.26
  -1   6   1    0.10    0.35
   1  -6  -1    0.09    0.30
   1  -6  -1    0.08    0.33
   1  -6  -1    0.08    0.35
   1  -6  -1    0.34    0.33
   1   6  -1    0.10    0.23
   1   6  -1    0.09    0.36
   1   6  -1   -0.01    0.35
   1   6  -1   -0.31    0.29
   1   6  -1   -0.06    0.31
  -1  -6   0    0.29    0.24
  -1  -6   0    0.31    0.31
  -1  -6   0    0.58    0.39
  -1  -6   0    0.35    0.37
  -1  -6   0    0.35    0.32
  -1   6   0    1.00    0.40
  -1   6   0    0.42    0.35
  -1   6   0    1.05    0.28
  -1   6   0    0.53    0.35
   1  -6   0    0.32    0.32
   1  -6   0   -0.07    0.32
   1  -6   0    0.44    0.33
   1   6   0    0.59    0.23
   1   6   0    0.55    0.35
   1   6   0    0.29    0.35
   1   6   0    0.72    0.34
   1   6   0   -0.06    0.31
  -1  -6  -1   13.35    0.51
  -1  -6  -1   12.61    0.67
  -1  -6  -1   16.30    1.02
  -1  -6  -1   12.60    0.80
  -1  -6  -1   12.67    0.70
  -1   6  -1   13.43    0.42
  -1   6  -1   12.06    0.80
  -1   6  -1   14.35    0.74
  -1   6  -1   12.57    0.64
  -1   6  -1   12.44    0.66
   1  -6   1   12.55    0.41
   1  -6   1   13.16    0.76
   1  -6   1   12.63    0.69
   1  -6   1   11.99    0.65
   1   6   1   12.12    0.76
   1   6   1   14.48    1.02
   1   6   1   13.96    0.78
   1   6   1   12.04    0.74
  -1  -6  -2    6.99    0.45
  -1  -6  -2    7.60    0.46
  -1  -6  -2    7.55    0.62
  -1  -6  -2    6.78    0.75
  -1  -6  -2    7.20    0.75
  -1  -6  -2    7.62    0.63
  -1   6  -2    7.10    0.45
  -1   6  -2    7.43    0.73
  -1   6  -2    7.29    0.63
  -1   6  -2    7.22    0.55
   1  -6   2    6.57    0.44
   1  -6   2    6.14    0.70
   1  -6   2    7.00    0.61
   1  -6   2    7.63    0.60
   1  -6   2    7.45    0.55
   1   6   2    6.65    0.67
   1   6   2    7.04    0.73
   1   6   2    7.15    0.72
  -1  -6  -3    0.30    0.26
  -1  -6  -3    0.72    0.27
  -1  -6  -3    0.44    0.35
  -1  -6  -3    0.16    0.51
  -1  -6  -3    0.00    0.41
  -1  -6  -3   -0.09    0.29
  -1   6  -3    0.77    0.28
  -1   6  -3    0.41    0.37
  -1   6  -3    0.61    0.35
  -1   6  -3    0.73    0.28
  -1   6  -3    0.57    0.28
   1  -6   3    0.53    0.30
   1  -6   3    0.72    0.39
   1  -6   3    0.60    0.36
   1  -6   3    0.35    0.33
   1  -6   3    0.26    0.28
   1   6   3    0.53    0.37
   1   6   3    0.58    0.41
   1   6   3   -0.03    0.38
  -1  -6  -4   39.35    0.85
  -1  -6  -4   39.04    1.01
  -1  -6  -4   42.18    1.23
  -1  -6  -4   40.63    1.22
  -1  -6  -4   40.94    1.12
  -1   6  -4   39.98    0.92
  -1   6  -4   39.26    1.18
  -1   6  -4   41.61    1.03
  -1   6  -4   39.96    0.94
  -1   6  -4   36.46    0.71
   1  -6   4   39.08    1.12
   1  -6   4   40.04    1.02
   1  -6   4   40.71    0.99
   1  -6   4   40.59    0.74
   1   6   4   39.16    1.04
   1   6   4   39.23    1.21
   1   6   4   40.80    1.21
   1   6   4   39.50    1.19
  -1  -6  -5    2.26    0.38
  -1  -6  -5    2.48    0.41
  -1  -6  -5    1.46    0.45
  -1  -6  -5    1.61    0.47
  -1  -6  -5    1.97    0.42
  -1   6  -5    1.79    0.42
  -1   6  -5    2.45    0.47
  -1   6  -5    2.39    0.43
  -1   6  -5    2.14    0.36
  -1   6  -5    2.05    0.28
   1  -6   5    2.30    0.40
   1  -6   5    2.34    0.40
   1  -6   5    1.62    0.41
   1  -6   5    2.23    0.40
   1  -6   5    2.36    0.27
   1   6   5    1.98    0.42
   1   6   5    1.33    0.39
   1   6   5    1.98    0.52
   1   6   5    2.05    0.50
  -1  -6  -6    0.60    0.37
  -1  -6  -6    0.01    0.43
  -1  -6  -6   -0.01    0.39
  -1  -6  -6   -0.38    0.38
  -1   6  -6    0.79    0.39
  -1   6  -6   -0.38    0.39
  -1   6  -6    0.35    0.38
  -1   6  -6   -0.02    0.28
   1  -6   6    0.07    0.36
   1  -6   6    0.18    0.35
   1  -6   6    0.28    0.36
   1  -6   6    0.29    0.28
   1   6   6    0.14    0.31
   1   6   6    0.60    0.35
   1   6   6    0.51    0.47
   1   6   6   -0.33    0.43
   1   6   6    0.34    0.42
  -1  -6  -7   39.59    1.10
  -1  -6  -7   39.53    1.34
  -1  -6  -7   39.78    1.29
  -1   6  -7   39.65    1.18
  -1   6  -7   39.32    1.27
  -1   6  -7   39.47    1.12
  -1   6  -7   39.42    1.02
   1  -6   7   37.70    1.14
   1  -6   7   36.47    1.20
   1  -6   7   39.63    1.11
   1  -6   7   38.92    1.06
   1   6   7   39.16    1.05
   1   6   7   39.23    0.98
   1   6   7   38.80    0.98
   1   6   7   38.84    1.33
   1   6   7   41.47    1.36
  -1  -6  -8    0.41    0.46
  -1  -6  -8    0.18    0.55
  -1  -6  -8    0.04    0.51
  -1  -6  -8   -0.33    0.42
  -1   6  -8    0.31    0.51
  -1   6  -8    0.37    0.47
  -1   6  -8    0.43    0.43
  -1   6  -8    0.13    0.30
   1  -6   8    0.23    0.43
   1  -6   8   -0.64    0.47
   1  -6   8   -0.52    0.40
   1  -6   8   -0.03    0.37
   1   6   8   -0.21    0.37
   1   6   8    0.15    0.34
   1   6   8    0.45    0.36
   1   6   8   -0.23    0.43
   1   6   8    0.39    0.55
   1   6   8    0.05    0.49
  -1  -6  -9    7.20    0.90
  -1  -6  -9    7.36    0.89
  -1  -6  -9    6.43    0.81
  -1  -6  -9    7.40    0.79
  -1   6  -9    6.62    0.73
  -1   6  -9    7.64    0.93
  -1   6  -9    7.23    0.83
  -1   6  -9    6.42    0.70
   1  -6   9    5.67    0.69
   1  -6   9    6.63    0.75
   1  -6   9    6.98    0.85
   1  -6   9    6.44    0.72
   1   6   9    6.66    0.82
   1   6   9    7.45    0.64
   1   6   9    6.16    0.66
   1   6   9    8.69    1.03
   1   6   9    6.83    0.82
   1   6   9    8.27    0.96
  -1  -6 -10    1.32    0.63
  -1  -6 -10    1.45    0.63
  -1  -6 -10    0.84    0.59
  -1  -6 -10    0.73    0.47
  -1   6 -10    1.69    0.64
  -1   6 -10    2.02    0.60
  -1   6 -10    1.52    0.52
  -1   6 -10    1.22    0.39
   1  -6  10    1.12    0.57
   1  -6  10    1.32    0.62
   1  -6  10    0.98    0.55
   1  -6  10    0.90    0.46
   1   6  10    1.85    0.54
   1   6  10    2.08    0.40
   1   6  10    1.51    0.43
   1   6  10    1.82    0.67
   1   6  10    1.43    0.62
   1   6  10    1.70    0.66
  -1  -6 -11    8.00    0.85
  -1  -6 -11    8.28    0.97
  -1  -6 -11    9.79    1.04
  -1  -6 -11    8.31    0.93
  -1   6 -11    7.87    0.88
  -1   6 -11    8.58    1.05
  -1   6 -11    8.35    1.00
  -1   6 -11    8.60    0.81
   1  -6  11    7.47    0.80
   1  -6  11    7.83    0.87
   1  -6  11    7.80    0.77
   1  -6  11   10.32    0.89
   1   6  11    8.44    0.99
   1   6  11    9.25    0.72
   1   6  11    9.88    1.22
   1   6  11    7.28    0.86
   1   6  11    8.84    0.99
  -1  -6 -12   13.17    1.34
  -1  -6 -12   16.01    1.45
  -1  -6 -12   13.61    1.41
  -1  -6 -12   14.91    1.10
  -1   6 -12   16.00    1.40
  -1   6 -12   15.23    1.25
  -1   6 -12   11.89    0.89
  -1   6 -12   13.19    1.18
   1  -6  12   13.62    1.21
   1  -6  12   12.34    1.26
   1  -6  12   13.04    1.15
   1  -6  12   13.61    0.99
   1   6  12   13.94    1.14
   1   6  12   14.72    0.78
   1   6  12   14.72    1.38
   1   6  12   14.63    1.46
   1   6  12   16.06    1.31
  -1  -6 -13    4.28    0.89
  -1  -6 -13    4.57    0.95
  -1  -6 -13    4.10    0.90
  -1  -6 -13    4.36    0.90
  -1   6 -13    6.19    0.92
  -1   6 -13    4.67    0.82
  -1   6 -13    4.50    0.59
  -1   6 -13    4.77    0.80
   1  -6  13    4.95    0.86
   1  -6  13    5.27    0.89
   1  -6  13    4.83    0.80
   1  -6  13    6.53    0.74
   1   6  13    4.20    0.75
   1   6  13    5.24    0.49
   1   6  13    5.36    0.51
   1   6  13    4.38    0.78
   1   6  13    5.72    1.03
   1   6  13    4.22    0.88
  -1  -6 -14    2.29    0.93
  -1  -6 -14    3.12    0.74
  -1  -6 -14    3.08    0.95
  -1  -6 -14    4.31    0.99
  -1   6 -14    5.24    1.04
  -1   6 -14    4.80    0.82
  -1   6 -14    4.20    0.63
  -1   6 -14    3.52    0.84
   1  -6  14    3.37    0.82
   1  -6  14    4.28    0.91
   1  -6  14    4.78    0.85
   1  -6  14    3.48    0.65
   1   6  14    3.84    0.81
   1   6  14    5.59    0.63
   1   6  14    5.31    0.66
   1   6  14    3.73    0.84
   1   6  14    3.86    1.01
   1   6  14    3.82    0.90
  -1  -6 -15   36.31    2.10
  -1  -6 -15   37.74    2.25
  -1  -6 -15   33.80    2.00
  -1   6 -15   35.12    1.65
  -1   6 -15   34.15    1.81
   1  -6  15   37.12    1.78
   1  -6  15   34.45    1.79
   1  -6  15   39.34    1.80
   1  -6  15   36.05    1.49
   1   6  15   35.62    1.73
   1   6  15   34.55    1.98
   1   6  15   36.44    2.15
   1   6  15   36.06    1.86
  -1  -6 -16    5.62    1.23
  -1  -6 -16    3.52    1.18
  -1  -6 -16    5.94    1.26
  -1   6 -16    5.93    0.96
  -1   6 -16    5.88    1.10
   1  -6  16    5.91    1.06
   1  -6  16    3.49    1.09
   1  -6  16    6.02    1.09
   1  -6  16    6.05    0.81
   1   6  16    5.43    0.95
   1   6  16    4.90    0.99
   1   6  16    5.18    1.33
   1   6  16    5.10    1.08
  -1  -6 -17    0.84    1.31
  -1  -6 -17   -0.10    1.13
  -1   6 -17    0.02    0.90
  -1   6 -17    1.38    1.08
   1  -6  17    1.81    0.94
   1  -6  17    0.65    1.12
   1  -6  17   -0.93    0.67
   1   6  17   -0.41    0.81
   1   6  17    0.30    0.94
   1   6  17    1.60    1.31
   1   6  17    0.44    0.97
  -1  -6 -18    0.11    1.24
  -1   6 -18   -1.24    0.88
  -1   6 -18    0.26    1.11
   1  -6  18    1.36    0.94
   1  -6  18   -1.16    1.18
   1  -6  18    0.37    0.71
   1   6  18    0.06    0.92
   1   6  18    0.68    1.00
   1   6  18    0.66    1.42
   1   6  18   -0.10    0.97
  -1  -6 -19   -0.69    1.23
  -1   6 -19   -0.17    1.01
   1  -6  19   -0.02    1.05
   1  -6  19   -2.70    1.32
   1  -6  19   -1.68    1.18
   1  -6  19    0.09    0.75
   1   6  19   -0.93    1.02
   1   6  19   -0.44    1.19
   1   6  19   -1.89    1.06
  -1   6 -20   12.63    1.35
   1  -6  20   14.06    1.62
   1  -6  20   10.51    1.17
   1   6  20   10.69    1.48
   1   6  20   10.36    1.48
   1   6  20   12.38    1.63
  -1   6 -21    1.07    1.20
   1  -6  21    3.09    1.35
   1  -6  21    0.36    0.96
   1   6  21   -0.45    1.29
   1   6  21    1.42    1.32
   1   6  21    2.23    1.36
  -1   6 -22   16.42    1.65
   1  -6  22   15.57    1.90
   1  -6  22   12.28    1.46
   1   6  22   12.54    1.76
   1   6  22   13.05    1.89
   1   6  22   16.72    1.93
   1  -6  23   31.97    3.06
   1  -6  23   23.00    2.37
   1   6  23   28.18    2.93
   1   6  23   34.94    3.41
   1   6  23   26.29    2.95
   1  -6  24    5.95    1.93
   1   6  24    0.98    1.75
   1   6  24    4.00    2.09
   1   6  24    3.39    2.03
  -1  -7  24   -0.38    1.70
  -1   7  24   -1.94    1.69
  -1   7  24    1.25    2.31
  -1   7  24    2.11    1.88
  -1  -7  23    4.53    1.67
  -1  -7  23   -0.51    1.22
  -1   7  23    1.66    1.63
  -1   7  23   -0.17    1.95
  -1   7  23   -1.11    1.67
   1   7 -23    2.14    1.56
  -1  -7  22    2.70    1.41
  -1  -7  22   -0.25    1.09
  -1   7  22   -1.83    1.36
  -1   7  22   -0.79    1.71
  -1   7  22    2.60    1.57
   1   7 -22    0.38    1.38
  -1  -7  21    2.72    1.30
  -1  -7  21   -1.14    1.08
  -1   7  21   -0.12    1.26
  -1   7  21    1.58    1.66
  -1   7  21    0.94    1.41
   1   7 -21   -0.97    1.26
  -1  -7  20    1.54    1.11
  -1  -7  20    1.69    1.03
  -1   7  20    2.45    1.16
  -1   7  20    1.90    1.46
  -1   7  20    1.78    1.25
   1  -7 -20   -1.68    1.46
   1   7 -20    1.56    1.19
  -1  -7  19   -0.81    1.02
  -1  -7  19    0.37    1.56
  -1  -7  19    0.59    1.30
  -1  -7  19    1.42    0.90
  -1   7  19    0.45    0.96
  -1   7  19    0.06    1.19
  -1   7  19    0.59    1.65
  -1   7  19   -1.42    1.08
   1  -7 -19   -0.36    1.46
   1   7 -19   -0.41    1.04
  -1  -7  18   24.40    1.98
  -1  -7  18   21.42    2.37
  -1  -7  18   20.71    2.16
  -1  -7  18   22.15    1.70
  -1   7  18   23.56    1.83
  -1   7  18   20.41    1.01
  -1   7  18   22.94    1.22
  -1   7  18   24.40    2.27
  -1   7  18   21.10    2.02
  -1   7  18   22.69    2.04
   1  -7 -18   24.03    2.39
   1  -7 -18   21.05    2.39
   1   7 -18   22.87    1.86
   1   7 -18   21.03    2.30
  -1  -7  17    1.84    0.92
  -1  -7  17    2.68    1.24
  -1  -7  17    1.31    1.12
  -1  -7  17    1.40    0.82
  -1   7  17    1.46    0.87
  -1   7  17    1.90    0.60
  -1   7  17    2.72    0.75
  -1   7  17    1.43    1.11
  -1   7  17    2.34    1.46
  -1   7  17    2.79    1.02
   1  -7 -17    1.64    1.20
   1  -7 -17    2.40    1.44
   1  -7 -17    0.31    1.12
   1   7 -17    1.03    0.97
   1   7 -17    1.46    1.08
  -1  -7  16    3.64    0.96
  -1  -7  16    5.65    1.20
  -1  -7  16    3.21    1.05
  -1  -7  16    6.34    0.89
  -1   7  16    5.33    0.97
  -1   7  16    3.82    0.63
  -1   7  16    6.67    0.79
  -1   7  16    5.53    1.38
  -1   7  16    5.38    1.00
   1  -7 -16    5.26    1.11
   1  -7 -16    3.75    1.21
   1  -7 -16    4.25    1.22
   1   7 -16    6.40    1.11
   1   7 -16    3.86    1.06
  -1  -7  15    0.67    0.78
  -1  -7  15    0.74    1.00
  -1  -7  15    0.33    0.91
  -1  -7  15    1.71    0.68
  -1   7  15    1.45    0.74
  -1   7  15    1.53    0.55
  -1   7  15    0.86    0.66
  -1   7  15    2.04    0.85
   1  -7 -15    0.43    0.90
   1  -7 -15    1.45    1.38
   1  -7 -15    1.11    1.02
   1   7 -15   -0.02    1.05
   1   7 -15    1.28    0.82
   1   7 -15    0.47    0.87
  -1  -7  14    7.94    1.02
  -1  -7  14    6.41    1.09
  -1  -7  14    7.94    0.98
  -1  -7  14    7.63    0.88
  -1   7  14    6.99    0.87
  -1   7  14    8.47    0.94
  -1   7  14    8.95    0.80
  -1   7  14    7.90    1.09
  -1   7  14    9.33    1.26
  -1   7  14    7.36    0.99
   1  -7 -14    6.43    1.00
   1  -7 -14    7.18    1.13
   1  -7 -14    6.79    1.14
   1   7 -14    5.32    1.08
   1   7 -14    8.10    1.00
   1   7 -14    8.61    1.02
   1   7 -14    9.03    0.92
  -1  -7  13    0.17    0.68
  -1  -7  13    0.42    0.84
  -1  -7  13    0.53    0.73
  -1  -7  13    0.02    0.58
  -1   7  13   -0.42    0.57
  -1   7  13    0.51    0.48
  -1   7  13    0.76    0.60
  -1   7  13   -0.56    0.76
  -1   7  13   -0.37    0.89
  -1   7  13   -0.75    0.71
   1  -7 -13   -0.17    0.71
   1  -7 -13    0.48    0.69
   1  -7 -13    0.88    1.10
   1  -7 -13   -1.11    0.61
   1   7 -13    0.54    0.87
   1   7 -13    0.88    0.76
   1   7 -13    0.27    0.69
   1   7 -13   -0.03    0.59
  -1  -7  12    4.08    0.78
  -1  -7  12    4.29    0.85
  -1  -7  12    2.80    0.77
  -1  -7  12    2.92    0.67
  -1   7  12    3.69    0.66
  -1   7  12    4.61    0.62
  -1   7  12    4.03    0.67
  -1   7  12    5.23    0.96
  -1   7  12    4.14    1.02
  -1   7  12    4.22    0.88
   1  -7 -12    3.86    0.77
   1  -7 -12    3.35    0.78
   1  -7 -12    3.86    0.88
   1  -7 -12    1.99    0.63
   1   7 -12    3.86    0.85
   1   7 -12    3.64    0.79
   1   7 -12    4.83    0.81
   1   7 -12    3.22    0.62
  -1  -7  11    0.11    0.59
  -1  -7  11    0.66    0.69
  -1  -7  11    0.17    0.65
  -1  -7  11    1.43    0.52
  -1   7  11    0.73    0.51
  -1   7  11    0.80    0.49
  -1   7  11    0.51    0.55
  -1   7  11    1.09    0.72
  -1   7  11    1.12    0.82
  -1   7  11    0.77    0.63
   1  -7 -11    1.13    0.61
   1  -7 -11    0.54    0.81
   1  -7 -11    0.59    0.72
   1  -7 -11    0.54    0.56
   1   7 -11    1.45    0.71
   1   7 -11    0.85    0.64
   1   7 -11    0.78    0.61
   1   7 -11    0.45    0.47
  -1  -7  10    4.39    0.67
  -1  -7  10    4.58    0.73
  -1  -7  10    3.47    0.67
  -1  -7  10    3.84    0.58
  -1   7  10    4.82    0.60
  -1   7  10    4.08    0.59
  -1   7  10    2.80    0.58
  -1   7  10    3.66    0.79
  -1   7  10    5.27    0.88
  -1   7  10    3.99    0.72
   1  -7 -10    4.51    0.65
   1  -7 -10    4.18    0.75
   1  -7 -10    3.68    0.63
   1   7 -10    5.98    0.77
   1   7 -10    4.95    0.78
   1   7 -10    3.90    0.67
   1   7 -10    3.36    0.54
  -1  -7   9   12.03    0.96
  -1  -7   9   14.44    1.06
  -1  -7   9   13.40    0.96
  -1   7   9   11.44    0.82
  -1   7   9   12.59    0.90
  -1   7   9   12.83    0.95
  -1   7   9   13.06    1.22
  -1   7   9   11.20    1.19
  -1   7   9   12.78    1.09
   1  -7  -9   12.47    0.94
   1  -7  -9   11.65    1.23
   1  -7  -9   14.84    1.24
   1  -7  -9   13.17    1.03
   1   7  -9   11.95    1.09
   1   7  -9   12.03    1.08
   1   7  -9   11.98    1.06
   1   7  -9   12.21    0.84
  -1  -7   8   15.36    0.97
  -1  -7   8   16.48    1.00
  -1  -7   8   15.51    0.96
  -1   7   8   14.88    0.79
  -1   7   8   16.56    0.92
  -1   7   8   15.76    0.93
  -1   7   8   14.38    1.15
  -1   7   8   13.85    1.16
  -1   7   8   14.52    1.14
   1  -7  -8   16.25    0.88
   1  -7  -8   14.24    1.21
   1  -7  -8   16.09    1.16
   1  -7  -8   15.97    1.05
   1   7  -8   16.45    1.03
   1   7  -8   16.82    1.11
   1   7  -8   15.48    1.07
   1   7  -8   15.71    0.85
  -1  -7   7    0.19    0.41
  -1  -7   7    0.50    0.38
  -1  -7   7    0.18    0.38
  -1   7   7    0.06    0.29
  -1   7   7    0.09    0.41
  -1   7   7    0.16    0.43
  -1   7   7   -0.45    0.53
  -1   7   7   -0.02    0.52
  -1   7   7   -0.01    0.54
   1  -7  -7   -0.17    0.34
   1  -7  -7    0.20    0.52
   1  -7  -7    0.50    0.49
   1  -7  -7    0.15    0.43
   1   7  -7    0.20    0.47
   1   7  -7   -0.77    0.46
   1   7  -7   -0.58    0.45
   1   7  -7   -0.27    0.35
  -1  -7   6    3.41    0.49
  -1  -7   6    3.05    0.49
  -1  -7   6    3.70    0.54
  -1  -7   6    3.50    0.30
  -1   7   6    4.15    0.42
  -1   7   6    3.82    0.55
  -1   7   6    3.55    0.53
  -1   7   6    2.90    0.55
  -1   7   6    3.30    0.62
   1  -7  -6    3.82    0.41
   1  -7  -6    3.38    0.56
   1  -7  -6    2.95    0.55
   1  -7  -6    4.02    0.56
   1   7  -6    2.96    0.49
   1   7  -6    3.18    0.59
   1   7  -6    3.80    0.58
   1   7  -6    3.27    0.46
   1   7  -6    3.58    0.40
  -1  -7   5    0.38    0.38
  -1  -7   5    0.11    0.37
  -1  -7   5    0.39    0.41
  -1  -7   5    0.58    0.31
  -1   7   5    1.00    0.43
  -1   7   5    0.39    0.41
  -1   7   5    1.18    0.49
  -1   7   5    0.85    0.50
   1  -7  -5    0.65    0.30
   1  -7  -5    0.72    0.51
   1  -7  -5    0.09    0.41
   1  -7  -5    0.73    0.41
   1   7  -5    0.93    0.39
   1   7  -5    0.53    0.44
   1   7  -5    0.15    0.44
   1   7  -5    0.58    0.33
   1   7  -5    0.43    0.29
  -1  -7   4    0.06    0.34
  -1  -7   4    0.14    0.39
  -1  -7   4    0.29    0.41
  -1  -7   4    0.54    0.42
  -1  -7   4    0.50    0.32
  -1   7   4    0.69    0.42
  -1   7   4    0.43    0.39
  -1   7   4    0.07    0.45
  -1   7   4    0.26    0.45
   1  -7  -4    0.36    0.21
   1  -7  -4    0.25    0.23
   1  -7  -4    0.34    0.41
   1  -7  -4   -0.05    0.43
   1  -7  -4    0.52    0.46
   1  -7  -4    0.34    0.35
   1   7  -4    0.40    0.35
   1   7  -4    0.17    0.47
   1   7  -4    0.34    0.41
   1   7  -4    0.50    0.35
   1   7  -4   -0.13    0.30
  -1  -7   3    0.05    0.36
  -1  -7   3    0.63    0.42
  -1  -7   3    0.27    0.38
  -1  -7   3   -0.24    0.34
  -1   7   3   -0.21    0.38
  -1   7   3    0.91    0.47
  -1   7   3    0.59    0.37
  -1   7   3    0.35    0.44
   1  -7  -3    0.29    0.39
   1  -7  -3    0.70    0.43
   1  -7  -3    0.30    0.37
   1   7  -3   -0.13    0.31
   1   7  -3    0.33    0.40
   1   7  -3    0.14    0.43
   1   7  -3    0.43    0.35
  -1  -7   2   65.68    1.01
  -1  -7   2   69.81    1.45
  -1  -7   2   67.60    1.43
  -1  -7   2   66.00    1.42
  -1  -7   2   65.73    1.17
  -1   7   2   64.74    1.44
  -1   7   2   66.33    1.44
  -1   7   2   58.87    1.34
  -1   7   2   65.43    1.40
   1  -7  -2   67.67    1.38
   1  -7  -2   65.75    1.42
   1  -7  -2   67.94    1.45
   1  -7  -2   67.50    1.39
   1   7  -2   67.68    1.00
   1   7  -2   63.51    1.48
   1   7  -2   67.87    1.46
   1   7  -2   60.27    1.34
   1   7  -2   63.82    1.15
  -1  -7   1   34.09    0.76
  -1  -7   1   33.07    1.03
  -1  -7   1   33.70    1.15
  -1  -7   1   34.46    1.12
  -1  -7   1   34.92    0.98
  -1   7   1   33.73    1.15
  -1   7   1   33.72    1.11
  -1   7   1   32.51    1.00
  -1   7   1   33.72    1.04
   1  -7  -1   34.55    1.04
   1  -7  -1   34.24    1.10
   1  -7  -1   35.47    1.10
   1  -7  -1   34.46    1.05
   1   7  -1   33.90    0.72
   1   7  -1   31.43    1.13
   1   7  -1   35.38    1.17
   1   7  -1   35.17    1.12
   1   7  -1   32.70    0.96
  -1  -7   0   -0.05    0.25
  -1  -7   0    0.00    0.29
  -1  -7   0    0.10    0.42
  -1  -7   0   -0.50    0.37
  -1  -7   0   -0.03    0.36
  -1   7   0    0.08    0.42
  -1   7   0   -0.06    0.37
  -1   7   0   -0.01    0.28
  -1   7   0   -0.01    0.37
   1  -7   0    0.80    0.36
   1  -7   0    0.16    0.37
   1  -7   0   -0.18    0.35
   1   7   0    0.40    0.24
   1   7   0    0.50    0.42
   1   7   0    0.31    0.43
   1   7   0   -0.04    0.37
   1   7   0    0.48    0.38
  -1  -7  -1    0.00    0.27
  -1  -7  -1   -0.91    0.31
  -1  -7  -1   -0.72    0.51
  -1  -7  -1    0.04    0.42
  -1  -7  -1    0.51    0.39
  -1   7  -1    0.22    0.21
  -1   7  -1    0.57    0.43
  -1   7  -1   -0.16    0.39
  -1   7  -1    0.35    0.30
  -1   7  -1   -0.27    0.34
   1  -7   1    0.16    0.21
   1  -7   1    0.06    0.37
   1  -7   1    0.06    0.34
   1  -7   1   -0.09    0.35
   1   7   1    0.03    0.41
   1   7   1    0.31    0.43
   1   7   1    0.00    0.40
   1   7   1    0.44    0.39
  -1  -7  -2   -0.19    0.27
  -1  -7  -2    0.21    0.25
  -1  -7  -2   -0.48    0.36
  -1  -7  -2    0.36    0.49
  -1  -7  -2   -0.25    0.38
  -1  -7  -2    0.30    0.39
  -1   7  -2   -0.05    0.24
  -1   7  -2   -0.15    0.41
  -1   7  -2    0.59    0.38
  -1   7  -2    0.29    0.29
  -1   7  -2    0.25    0.33
   1  -7   2    0.08    0.27
   1  -7   2   -0.18    0.37
   1  -7   2    0.34    0.35
   1  -7   2    0.80    0.36
   1   7   2    0.00    0.41
   1   7   2    0.48    0.43
   1   7   2   -0.16    0.39
  -1  -7  -3    0.49    0.29
  -1  -7  -3    0.22    0.29
  -1  -7  -3    1.14    0.43
  -1  -7  -3    0.35    0.44
  -1  -7  -3    0.66    0.36
  -1   7  -3    0.28    0.30
  -1   7  -3    0.88    0.45
  -1   7  -3    0.14    0.41
  -1   7  -3    0.37    0.30
   1  -7   3    0.44    0.29
   1  -7   3   -0.02    0.39
   1  -7   3    0.26    0.42
   1  -7   3    0.52    0.38
   1  -7   3    0.23    0.32
   1   7   3    0.57    0.39
   1   7   3   -0.01    0.41
   1   7   3    0.18    0.42
  -1  -7  -4   14.56    0.65
  -1  -7  -4   13.09    0.85
  -1  -7  -4   16.49    1.03
  -1  -7  -4   15.37    0.81
  -1   7  -4   13.36    0.70
  -1   7  -4   15.04    0.96
  -1   7  -4   12.73    0.83
  -1   7  -4   15.79    0.73
  -1   7  -4   13.96    0.63
   1  -7   4   13.24    0.67
   1  -7   4   15.60    0.88
   1  -7   4   14.54    0.85
   1  -7   4   15.21    0.80
   1  -7   4   14.52    0.65
   1   7   4   13.71    0.84
   1   7   4   15.48    0.97
   1   7   4   17.64    1.07
   1   7   4   14.14    0.94
  -1  -7  -5    2.21    0.37
  -1  -7  -5    2.13    0.39
  -1  -7  -5    2.06    0.49
  -1  -7  -5    2.15    0.69
  -1  -7  -5    2.93    0.59
  -1  -7  -5    2.00    0.43
  -1   7  -5    2.17    0.44
  -1   7  -5    2.10    0.49
  -1   7  -5    2.15    0.49
  -1   7  -5    2.09    0.39
  -1   7  -5    2.26    0.33
   1  -7   5    2.61    0.42
   1  -7   5    2.48    0.48
   1  -7   5    3.19    0.53
   1  -7   5    2.63    0.47
   1  -7   5    2.51    0.33
   1   7   5    2.12    0.46
   1   7   5    2.13    0.56
   1   7   5    2.27    0.59
   1   7   5    1.88    0.54
  -1  -7  -6    3.09    0.45
  -1  -7  -6    3.42    0.53
  -1  -7  -6    2.98    0.63
  -1  -7  -6    2.76    0.55
  -1  -7  -6    3.66    0.55
  -1   7  -6    2.47    0.49
  -1   7  -6    1.99    0.53
  -1   7  -6    2.40    0.49
  -1   7  -6    3.28    0.42
  -1   7  -6    2.65    0.31
   1  -7   6    2.70    0.48
   1  -7   6    3.30    0.53
   1  -7   6    3.21    0.54
   1  -7   6    3.01    0.49
   1   7   6    2.64    0.49
   1   7   6    2.72    0.63
   1   7   6    2.67    0.62
   1   7   6    2.92    0.62
  -1  -7  -7   12.88    0.85
  -1  -7  -7   10.07    1.08
  -1  -7  -7   13.90    1.12
  -1  -7  -7   10.63    0.90
  -1   7  -7   10.95    0.94
  -1   7  -7   11.09    0.98
  -1   7  -7   11.80    0.90
  -1   7  -7   10.20    0.67
   1  -7   7   12.60    0.89
   1  -7   7   11.61    0.92
   1  -7   7   11.25    0.89
   1  -7   7   11.49    0.79
   1   7   7   11.58    0.78
   1   7   7   11.74    0.81
   1   7   7   13.05    1.28
   1   7   7   13.13    1.13
   1   7   7   12.93    1.05
  -1  -7  -8    3.46    0.59
  -1  -7  -8    2.91    0.76
  -1  -7  -8    3.48    0.76
  -1  -7  -8    4.05    0.69
  -1   7  -8    3.03    0.62
  -1   7  -8    3.18    0.64
  -1   7  -8    2.19    0.56
  -1   7  -8    3.50    0.44
   1  -7   8    3.18    0.58
   1  -7   8    2.67    0.63
   1  -7   8    2.96    0.56
   1  -7   8    3.39    0.49
   1   7   8    2.68    0.47
   1   7   8    3.02    0.50
   1   7   8    2.48    0.50
   1   7   8    2.99    0.68
   1   7   8    3.51    0.76
   1   7   8    2.91    0.62
  -1  -7  -9    1.67    0.59
  -1  -7  -9    0.60    0.63
  -1  -7  -9    2.01    0.65
  -1  -7  -9    1.14    0.53
  -1   7  -9    1.84    0.65
  -1   7  -9    2.67    0.67
  -1   7  -9    2.41    0.58
  -1   7  -9    1.57    0.42
   1  -7   9    1.39    0.54
   1  -7   9    3.06    0.68
   1  -7   9    1.65    0.58
   1  -7   9    1.53    0.47
   1   7   9    1.87    0.51
   1   7   9    2.00    0.48
   1   7   9    2.29    0.51
   1   7   9    2.49    0.81
   1   7   9    2.10    0.65
   1   7   9    1.69    0.59
  -1  -7 -10   12.90    1.19
  -1  -7 -10   12.74    1.34
  -1  -7 -10   12.36    1.31
  -1  -7 -10   13.72    1.04
  -1   7 -10   13.16    1.26
  -1   7 -10   13.22    1.19
  -1   7 -10   14.49    1.07
  -1   7 -10   14.29    0.89
   1  -7  10   12.66    1.07
   1  -7  10   11.81    1.17
   1  -7  10   14.26    1.10
   1  -7  10   13.57    0.91
   1   7  10   13.03    0.99
   1   7  10   11.68    0.82
   1   7  10   13.95    0.88
   1   7  10   13.71    1.29
   1   7  10   12.30    1.35
   1   7  10   13.36    1.24
  -1  -7 -11    3.09    0.75
  -1  -7 -11    1.40    0.83
  -1  -7 -11    2.02    0.81
  -1  -7 -11    1.35    0.53
  -1   7 -11    1.57    0.78
  -1   7 -11    3.05    0.73
  -1   7 -11    1.72    0.63
  -1   7 -11    1.53    0.50
   1  -7  11    1.57    0.66
   1  -7  11    2.25    0.78
   1  -7  11    2.10    0.66
   1  -7  11    2.91    0.57
   1   7  11    2.11    0.61
   1   7  11    1.35    0.46
   1   7  11    2.11    0.54
   1   7  11    1.89    0.68
   1   7  11    2.18    0.84
   1   7  11    1.62    0.71
  -1  -7 -12    3.54    0.81
  -1  -7 -12    2.59    0.95
  -1  -7 -12    2.76    0.89
  -1  -7 -12    1.17    0.62
  -1   7 -12    3.89    0.96
  -1   7 -12    3.79    0.79
  -1   7 -12    2.95    0.74
  -1   7 -12    3.39    0.55
   1  -7  12    2.60    0.75
   1  -7  12    2.55    0.83
   1  -7  12    3.90    0.82
   1  -7  12    2.80    0.63
   1   7  12    3.55    0.69
   1   7  12    3.53    0.51
   1   7  12    3.71    0.59
   1   7  12    3.32    0.91
   1   7  12    3.36    0.85
  -1  -7 -13    8.27    1.06
  -1  -7 -13    8.54    1.14
  -1  -7 -13    7.45    0.89
  -1   7 -13    7.59    1.16
  -1   7 -13    8.47    0.99
  -1   7 -13    7.76    0.96
   1  -7  13    6.88    0.94
   1  -7  13    8.17    1.03
   1  -7  13    7.83    0.94
   1  -7  13    8.24    1.02
   1   7  13    7.34    0.89
   1   7  13    9.02    0.78
   1   7  13    8.87    0.89
   1   7  13    9.24    1.11
   1   7  13   13.10    1.73
   1   7  13    8.06    1.03
  -1  -7 -14   -0.86    0.90
  -1  -7 -14    2.70    1.09
  -1  -7 -14    2.29    1.01
  -1   7 -14    1.57    1.05
  -1   7 -14    1.63    0.81
  -1   7 -14    1.35    0.82
   1  -7  14    1.24    0.75
   1  -7  14    1.49    0.95
   1  -7  14    1.10    0.82
   1  -7  14    1.43    0.61
   1   7  14    1.35    0.73
   1   7  14    0.81    0.53
   1   7  14    2.01    0.89
   1   7  14    1.07    1.00
   1   7  14    0.83    0.87
  -1  -7 -15    6.66    1.23
  -1  -7 -15    5.59    1.30
  -1  -7 -15    5.68    1.21
  -1   7 -15    5.82    0.96
  -1   7 -15    4.74    0.99
   1  -7  15    5.74    1.02
   1  -7  15    4.52    1.16
   1  -7  15    4.24    0.74
   1   7  15    4.65    0.90
   1   7  15    4.49    1.06
   1   7  15    3.94    1.08
   1   7  15    3.60    0.98
  -1  -7 -16    1.48    1.18
  -1  -7 -16   -0.42    1.26
  -1  -7 -16    0.95    1.01
  -1   7 -16   -0.60    0.84
  -1   7 -16    0.79    1.01
   1  -7  16    1.74    0.90
   1  -7  16    1.39    1.13
   1  -7  16    0.37    0.64
   1   7  16   -0.04    0.80
   1   7  16    1.68    1.03
   1   7  16    0.26    1.25
   1   7  16   -0.38    0.86
  -1  -7 -17    0.20    1.39
  -1  -7 -17    0.89    1.16
  -1   7 -17    1.04    0.88
  -1   7 -17    0.77    1.14
   1  -7  17    0.23    0.93
   1  -7  17    0.51    1.25
   1  -7  17    0.37    0.94
   1  -7  17    0.39    0.68
   1   7  17   -0.01    0.88
   1   7  17    0.84    1.04
   1   7  17    0.15    1.44
   1   7  17   -0.51    0.99
  -1  -7 -18   31.45    2.58
  -1   7 -18   26.43    2.02
  -1   7 -18   27.90    2.45
   1  -7  18   32.57    2.19
   1  -7  18   22.47    2.45
   1  -7  18   29.68    2.06
   1  -7  18   26.52    1.66
   1   7  18   29.96    2.03
   1   7  18   28.85    2.39
   1   7  18   29.40    2.96
   1   7  18   29.67    2.17
  -1  -7 -19    1.42    1.27
  -1   7 -19   -0.46    1.06
   1  -7  19    1.39    1.15
   1  -7  19   -2.24    1.59
   1  -7  19    1.77    1.24
   1  -7  19    1.26    0.83
   1   7  19    0.18    1.11
   1   7  19    2.04    1.32
   1   7  19   -0.96    1.13
  -1   7 -20   25.57    2.25
   1  -7  20   22.12    2.39
   1  -7  20   24.73    1.78
   1   7  20   19.74    2.24
   1   7  20   27.72    2.78
   1   7  20   24.43    2.43
  -1   7 -21    1.01    1.34
   1  -7  21   -0.12    1.37
   1  -7  21   -0.91    0.95
   1   7  21   -0.27    1.33
   1   7  21    2.67    1.66
   1   7  21    1.60    1.43
  -1   7 -22    1.94    1.53
   1  -7  22    1.65    1.53
   1  -7  22    1.23    1.11
   1   7  22    3.26    1.54
   1   7  22    2.65    1.78
   1   7  22    0.91    1.71
   1  -7  23    2.01    1.64
   1  -7  23   -0.33    1.22
   1   7  23   -0.24    1.61
   1   7  23    1.44    1.94
   1   7  23   -0.96    1.78
  -1  -8  23    4.38    1.72
  -1  -8  23    1.67    1.35
  -1   8  23    3.72    1.73
  -1   8  23    2.65    1.99
  -1   8  23    3.43    1.86
   1   8 -23    6.17    1.74
  -1  -8  22    7.26    1.70
  -1  -8  22    3.73    1.28
  -1   8  22    4.27    1.57
  -1   8  22    5.42    1.96
  -1   8  22    4.77    1.76
   1   8 -22    3.64    1.63
  -1  -8  21    4.40    1.48
  -1  -8  21    1.82    1.14
  -1   8  21   -0.37    1.29
  -1   8  21    2.79    1.85
  -1   8  21    1.15    1.49
   1   8 -21    2.43    1.43
  -1  -8  20    9.17    1.46
  -1  -8  20    7.07    1.21
  -1   8  20    4.86    1.32
  -1   8  20    6.55    1.62
  -1   8  20    6.74    1.55
   1  -8 -20    9.57    1.95
   1   8 -20    5.55    1.43
  -1  -8  19    3.13    1.22
  -1  -8  19    3.49    0.99
  -1   8  19    0.64    1.05
  -1   8  19    3.28    1.49
  -1   8  19    5.95    1.38
   1  -8 -19    5.05    1.42
   1   8 -19    4.65    1.28
  -1  -8  18    0.70    1.03
  -1  -8  18   -0.60    1.29
  -1  -8  18    1.11    0.81
  -1   8  18   -0.16    0.98
  -1   8  18   -0.44    0.65
  -1   8  18    0.25    1.27
  -1   8  18    0.41    1.76
  -1   8  18    0.95    1.07
   1  -8 -18    1.14    1.96
   1  -8 -18    1.76    1.34
   1   8 -18    0.69    1.07
  -1  -8  17    4.30    1.08
  -1  -8  17    2.67    1.21
  -1  -8  17    5.22    1.00
  -1   8  17    2.46    0.94
  -1   8  17    3.92    0.70
  -1   8  17    5.31    0.91
  -1   8  17    4.09    1.33
  -1   8  17    4.11    1.62
  -1   8  17    4.72    1.21
   1  -8 -17    2.18    1.30
   1  -8 -17    2.85    1.69
   1   8 -17    2.99    1.10
   1   8 -17    4.12    1.28
  -1  -8  16    0.90    0.93
  -1  -8  16    0.20    1.23
  -1  -8  16    1.00    1.04
  -1  -8  16    2.77    0.83
  -1   8  16    1.71    0.86
  -1   8  16    1.96    0.67
  -1   8  16    3.17    0.86
  -1   8  16    3.46    1.10
  -1   8  16    3.18    1.83
  -1   8  16    3.18    0.95
   1  -8 -16    3.22    1.15
   1  -8 -16    2.68    1.34
   1  -8 -16    5.65    1.30
   1   8 -16    3.45    0.99
   1   8 -16    2.73    1.14
  -1  -8  15    5.85    1.04
  -1  -8  15    6.63    1.24
  -1  -8  15    5.03    1.11
  -1  -8  15    4.87    0.88
  -1   8  15    5.18    0.90
  -1   8  15    6.25    0.76
  -1   8  15    5.62    0.87
  -1   8  15    8.67    1.29
  -1   8  15    5.84    1.29
  -1   8  15    5.59    1.01
   1  -8 -15    6.14    1.11
   1  -8 -15    7.41    1.38
   1   8 -15    4.94    1.03
  -1  -8  14    7.89    1.05
  -1  -8  14    8.43    1.22
  -1  -8  14    8.15    1.10
  -1  -8  14   10.53    1.25
  -1   8  14   10.15    1.25
  -1   8  14    9.59    1.01
  -1   8  14    9.32    0.93
  -1   8  14   12.23    1.37
  -1   8  14   10.86    1.46
  -1   8  14    8.62    1.08
   1  -8 -14    7.64    1.04
   1  -8 -14   10.49    1.47
   1  -8 -14    7.60    1.09
   1   8 -14   15.27    1.86
   1   8 -14    9.72    1.16
   1   8 -14   12.76    1.59
  -1  -8  13    7.25    0.97
  -1  -8  13    6.56    1.12
  -1  -8  13    5.61    0.96
  -1  -8  13    6.27    0.84
  -1   8  13    5.04    0.79
  -1   8  13    6.43    0.75
  -1   8  13    6.36    0.84
  -1   8  13    5.31    1.01
  -1   8  13    8.82    1.56
  -1   8  13    7.32    1.05
   1  -8 -13    6.36    0.96
   1  -8 -13    6.30    1.09
   1  -8 -13    6.36    1.05
   1   8 -13    6.27    1.06
   1   8 -13    5.84    0.95
   1   8 -13    6.65    0.97
   1   8 -13    5.77    0.83
  -1  -8  12   14.96    1.31
  -1  -8  12   15.30    1.61
  -1  -8  12   12.20    1.36
  -1  -8  12   14.19    1.15
  -1   8  12   12.69    1.11
  -1   8  12   12.89    1.05
  -1   8  12   13.08    1.18
  -1   8  12   15.45    1.53
  -1   8  12   21.84    2.25
  -1   8  12   14.01    1.42
   1  -8 -12   14.49    1.32
   1  -8 -12   13.26    1.32
   1  -8 -12   14.15    1.63
   1  -8 -12   11.38    1.18
   1   8 -12   12.57    1.55
   1   8 -12   11.94    1.40
   1   8 -12   14.62    1.38
   1   8 -12   16.70    1.18
  -1  -8  11    0.52    0.64
  -1  -8  11   -0.36    0.74
  -1  -8  11    0.92    0.72
  -1  -8  11    1.30    0.64
  -1   8  11    0.45    0.51
  -1   8  11    0.39    0.57
  -1   8  11    1.26    0.64
  -1   8  11    0.22    0.71
  -1   8  11    0.09    0.83
  -1   8  11    0.39    0.74
   1  -8 -11    1.04    0.64
   1  -8 -11    0.46    0.92
   1  -8 -11    0.98    0.81
   1  -8 -11   -0.87    0.62
   1   8 -11    0.16    0.72
   1   8 -11    0.87    0.75
   1   8 -11    0.38    0.66
   1   8 -11    0.68    0.56
  -1  -8  10    2.16    0.67
  -1  -8  10    2.40    0.76
  -1  -8  10    3.63    0.75
  -1  -8  10    2.28    0.59
  -1   8  10    2.95    0.55
  -1   8  10    2.49    0.62
  -1   8  10    2.33    0.64
  -1   8  10    2.75    0.77
  -1   8  10    2.81    0.77
  -1   8  10    3.44    0.74
   1  -8 -10    2.57    0.64
   1  -8 -10    2.45    0.81
   1  -8 -10    1.36    0.65
   1   8 -10    3.08    0.73
   1   8 -10    2.02    0.71
   1   8 -10    3.20    0.76
   1   8 -10    2.73    0.57
  -1  -8   9    4.49    0.67
  -1  -8   9    5.33    0.81
  -1  -8   9    4.97    0.76
  -1  -8   9    5.38    0.71
  -1   8   9    5.09    0.57
  -1   8   9    5.89    0.70
  -1   8   9    5.55    0.69
  -1   8   9    3.97    0.80
  -1   8   9    5.08    0.81
   1  -8  -9    5.52    0.63
   1  -8  -9    4.75    0.83
   1  -8  -9    6.41    1.09
   1  -8  -9    5.14    0.78
   1   8  -9    5.09    0.73
   1   8  -9    4.79    0.81
   1   8  -9    5.77    0.79
   1   8  -9    3.92    0.58
  -1  -8   8    1.61    0.55
  -1  -8   8    2.19    0.58
  -1  -8   8    2.47    0.55
  -1   8   8    2.40    0.45
  -1   8   8    2.56    0.58
  -1   8   8    2.40    0.61
  -1   8   8    1.45    0.54
  -1   8   8    3.26    0.73
   1  -8  -8    2.23    0.49
   1  -8  -8    1.50    0.68
   1  -8  -8    2.22    0.66
   1  -8  -8    2.52    0.63
   1   8  -8    1.52    0.63
   1   8  -8    3.15    0.70
   1   8  -8    1.94    0.59
   1   8  -8    1.69    0.39
  -1  -8   7   17.84    0.98
  -1  -8   7   16.34    0.99
  -1  -8   7   17.27    1.03
  -1   8   7   15.68    0.71
  -1   8   7   16.01    1.04
  -1   8   7   14.96    1.02
  -1   8   7   15.24    1.20
  -1   8   7   19.31    1.26
  -1   8   7   16.07    1.16
   1  -8  -7   16.64    0.79
   1  -8  -7   16.91    1.27
   1  -8  -7   17.96    1.21
   1  -8  -7   14.13    0.98
   1   8  -7   16.24    1.06
   1   8  -7   13.96    1.12
   1   8  -7   16.30    1.11
   1   8  -7   16.66    0.97
  -1  -8   6   -0.45    0.40
  -1  -8   6    0.19    0.45
  -1  -8   6    0.17    0.47
  -1  -8   6   -0.21    0.31
  -1   8   6   -0.64    0.46
  -1   8   6    0.97    0.50
  -1   8   6   -0.55    0.52
  -1   8   6    0.36    0.51
  -1   8   6    0.77    0.60
   1  -8  -6    0.37    0.33
   1  -8  -6   -0.42    0.54
   1  -8  -6   -0.32    0.51
   1  -8  -6   -0.37    0.40
   1   8  -6   -0.37    0.44
   1   8  -6    0.59    0.52
   1   8  -6   -0.53    0.49
   1   8  -6    0.78    0.40
   1   8  -6   -0.54    0.28
  -1  -8   5   10.80    0.78
  -1  -8   5   11.29    0.89
  -1  -8   5    8.69    0.93
  -1  -8   5   11.21    0.93
  -1  -8   5    9.96    0.66
  -1   8   5   11.95    0.93
  -1   8   5   11.41    1.10
  -1   8   5   10.93    1.05
  -1   8   5   10.83    1.02
   1  -8  -5   11.45    0.53
   1  -8  -5   10.71    0.55
   1  -8  -5   10.83    1.08
   1  -8  -5   11.51    1.04
   1  -8  -5   11.13    0.83
   1   8  -5   10.62    0.80
   1   8  -5   10.73    0.97
   1   8  -5   10.61    0.97
   1   8  -5   11.21    0.86
   1   8  -5   10.49    0.61
  -1  -8   4    5.61    0.67
  -1  -8   4    7.12    0.83
  -1  -8   4    5.18    0.65
  -1  -8   4    7.12    0.83
  -1  -8   4    6.20    0.66
  -1   8   4    6.29    0.70
  -1   8   4    5.20    0.61
  -1   8   4    5.77    0.71
  -1   8   4    4.92    0.68
   1  -8  -4    5.89    0.40
   1  -8  -4    5.87    0.40
   1  -8  -4    5.73    0.67
   1  -8  -4    6.21    0.76
   1  -8  -4    4.66    0.65
   1  -8  -4    7.33    0.81
   1   8  -4    5.66    0.55
   1   8  -4    6.16    0.70
   1   8  -4    4.75    0.64
   1   8  -4    6.11    0.76
   1   8  -4    5.67    0.63
  -1  -8   3    8.07    0.66
  -1  -8   3    9.02    0.86
  -1  -8   3    9.93    0.95
  -1  -8   3   11.13    0.92
  -1  -8   3    7.89    0.72
  -1   8   3   10.02    0.92
  -1   8   3    9.22    0.96
  -1   8   3    9.41    0.91
  -1   8   3   10.06    0.97
   1  -8  -3    8.48    0.84
   1  -8  -3   10.25    0.99
   1  -8  -3    8.30    0.86
   1   8  -3    9.70    0.68
   1   8  -3   10.47    0.95
   1   8  -3    8.84    0.92
   1   8  -3   10.90    0.87
   1   8  -3    8.79    0.71
  -1  -8   2  104.19    1.85
  -1  -8   2  108.19    1.90
  -1  -8   2  107.44    1.88
  -1  -8   2  105.08    1.55
  -1   8   2  101.26    1.87
  -1   8   2  108.83    1.92
  -1   8   2  110.29    1.88
  -1   8   2  107.51    1.85
   1  -8  -2  102.91    1.81
   1  -8  -2  105.84    1.87
   1  -8  -2  108.32    1.90
   1  -8  -2  104.85    1.79
   1   8  -2  107.31    1.27
   1   8  -2  104.47    1.96
   1   8  -2  108.34    1.91
   1   8  -2  110.90    1.87
   1   8  -2  104.26    1.54
  -1  -8   1   31.72    0.78
  -1  -8   1   30.31    1.03
  -1  -8   1   31.62    1.24
  -1  -8   1   32.41    1.19
  -1  -8   1   32.07    1.06
  -1   8   1   30.11    1.20
  -1   8   1   31.32    1.20
  -1   8   1   30.58    1.09
  -1   8   1   31.72    1.15
   1  -8  -1   31.40    1.09
   1  -8  -1   31.92    1.18
   1  -8  -1   32.62    1.18
   1  -8  -1   30.58    1.10
   1   8  -1   31.73    0.76
   1   8  -1   30.81    1.22
   1   8  -1   31.26    1.23
   1   8  -1   31.12    1.18
   1   8  -1   29.91    1.01
  -1  -8   0   22.57    0.67
  -1  -8   0   22.96    0.98
  -1  -8   0   23.73    1.13
  -1  -8   0   23.79    1.11
  -1  -8   0   21.72    1.02
  -1   8   0   24.04    1.13
  -1   8   0   23.45    1.07
  -1   8   0   21.88    0.92
  -1   8   0   23.18    0.99
   1  -8   0   22.77    0.97
   1  -8   0   21.73    1.01
   1  -8   0   23.97    1.02
   1  -8   0   21.79    0.99
   1   8   0   22.78    0.64
   1   8   0   22.84    1.12
   1   8   0   23.75    1.16
   1   8   0   23.20    1.11
   1   8   0   21.39    0.97
  -1  -8  -1    0.62    0.32
  -1  -8  -1    0.33    0.43
  -1  -8  -1    0.93    0.49
  -1  -8  -1    0.38    0.46
  -1   8  -1    1.13    0.24
  -1   8  -1    1.27    0.49
  -1   8  -1    0.37    0.46
  -1   8  -1    1.68    0.40
  -1   8  -1    0.88    0.43
   1  -8   1    0.48    0.24
   1  -8   1    0.90    0.45
   1  -8   1    0.41    0.37
   1  -8   1    0.34    0.44
   1   8   1    0.17    0.45
   1   8   1    0.70    0.51
   1   8   1    1.71    0.50
   1   8   1    0.88    0.46
  -1  -8  -2    0.52    0.30
  -1  -8  -2    0.51    0.28
  -1  -8  -2    0.48    0.45
  -1  -8  -2   -0.14    0.44
  -1  -8  -2   -0.17    0.39
  -1  -8  -2    0.43    0.46
  -1   8  -2    0.47    0.29
  -1   8  -2    0.41    0.43
  -1   8  -2    0.74    0.46
  -1   8  -2   -0.05    0.30
  -1   8  -2    0.63    0.42
   1  -8   2    0.21    0.29
   1  -8   2   -0.21    0.41
   1  -8   2    0.54    0.41
   1  -8   2    0.68    0.42
   1   8   2    0.42    0.48
   1   8   2    0.75    0.48
   1   8   2    0.21    0.46
  -1  -8  -3    1.28    0.32
  -1  -8  -3    0.94    0.32
  -1  -8  -3    1.79    0.56
  -1  -8  -3    1.16    0.53
  -1  -8  -3    1.32    0.54
  -1  -8  -3    0.78    0.44
  -1   8  -3    1.31    0.36
  -1   8  -3    0.61    0.47
  -1   8  -3    1.21    0.46
  -1   8  -3    0.94    0.34
  -1   8  -3    1.13    0.43
   1  -8   3    0.60    0.32
   1  -8   3    0.55    0.44
   1  -8   3    1.20    0.47
   1  -8   3    1.84    0.46
   1  -8   3    1.40    0.43
   1   8   3    1.00    0.48
   1   8   3    1.03    0.54
  -1  -8  -4    4.91    0.59
  -1  -8  -4    4.53    0.64
  -1  -8  -4    6.61    0.95
  -1  -8  -4    3.66    0.59
  -1   8  -4    4.64    0.47
  -1   8  -4    3.93    0.62
  -1   8  -4    3.56    0.59
  -1   8  -4    4.44    0.49
  -1   8  -4    3.85    0.53
   1  -8   4    3.66    0.44
   1  -8   4    3.39    0.55
   1  -8   4    4.46    0.58
   1  -8   4    4.08    0.56
   1  -8   4    4.61    0.48
   1   8   4    3.97    0.57
   1   8   4    3.62    0.59
   1   8   4    4.47    0.72
   1   8   4    3.86    0.63
  -1  -8  -5    0.41    0.37
  -1  -8  -5    0.08    0.36
  -1  -8  -5    0.68    0.51
  -1  -8  -5    0.64    0.57
  -1  -8  -5    0.09    0.55
  -1  -8  -5    0.78    0.44
  -1   8  -5    0.25    0.40
  -1   8  -5    0.44    0.56
  -1   8  -5    0.18    0.45
  -1   8  -5    0.02    0.32
  -1   8  -5    0.07    0.35
   1  -8   5    0.07    0.37
   1  -8   5    0.29    0.44
   1  -8   5    0.26    0.47
   1  -8   5   -0.23    0.38
   1  -8   5    0.83    0.37
   1   8   5    0.38    0.47
   1   8   5    0.56    0.59
   1   8   5    0.41    0.55
   1   8   5    0.78    0.48
  -1  -8  -6   46.56    1.08
  -1  -8  -6   48.13    1.13
  -1  -8  -6   46.34    1.33
  -1  -8  -6   46.94    1.63
  -1  -8  -6   47.40    1.62
  -1  -8  -6   45.54    1.38
  -1   8  -6   43.72    1.22
  -1   8  -6   43.16    1.52
  -1   8  -6   47.32    1.35
  -1   8  -6   48.34    1.23
  -1   8  -6   44.38    0.82
   1  -8   6   43.68    1.19
   1  -8   6   44.40    1.36
   1  -8   6   47.37    1.37
   1  -8   6   49.75    1.31
   1  -8   6   46.85    0.83
   1   8   6   46.03    1.28
   1   8   6   46.47    1.63
   1   8   6   47.20    1.56
  -1  -8  -7    4.95    0.59
  -1  -8  -7    5.99    0.88
  -1  -8  -7    5.60    0.80
  -1  -8  -7    5.71    0.70
  -1   8  -7    4.38    0.65
  -1   8  -7    5.01    0.77
  -1   8  -7    4.28    0.65
  -1   8  -7    4.38    0.51
   1  -8   7    4.74    0.62
   1  -8   7    4.99    0.70
   1  -8   7    4.60    0.66
   1  -8   7    4.70    0.60
   1   8   7    4.81    0.62
   1   8   7    4.52    0.85
   1   8   7    4.31    0.69
  -1  -8  -8    3.32    0.60
  -1  -8  -8    2.79    0.87
  -1  -8  -8    2.89    0.70
  -1  -8  -8    3.56    0.67
  -1   8  -8    2.86    0.66
  -1   8  -8    3.91    0.76
  -1   8  -8    3.25    0.64
  -1   8  -8    3.13    0.47
   1  -8   8    3.09    0.59
   1  -8   8    2.87    0.69
   1  -8   8    3.11    0.63
   1  -8   8    3.16    0.54
   1   8   8    3.09    0.57
   1   8   8    3.14    0.59
   1   8   8    3.56    0.78
   1   8   8    4.00    0.83
   1   8   8    2.69    0.68
  -1  -8  -9    0.63    0.57
  -1  -8  -9    1.10    0.72
  -1  -8  -9   -0.66    0.61
  -1   8  -9    1.35    0.66
  -1   8  -9    0.61    0.66
  -1   8  -9    1.99    0.67
  -1   8  -9    0.78    0.41
   1  -8   9    0.98    0.57
   1  -8   9   -0.24    0.64
   1  -8   9   -0.12    0.55
   1  -8   9    0.70    0.47
   1   8   9    0.16    0.46
   1   8   9    1.02    0.51
   1   8   9    1.05    0.57
   1   8   9    0.39    0.57
   1   8   9    1.86    0.78
   1   8   9    0.48    0.64
  -1  -8 -10    6.10    0.81
  -1  -8 -10    3.08    0.86
  -1  -8 -10    7.52    1.04
  -1  -8 -10    4.99    0.85
  -1   8 -10    5.27    0.88
  -1   8 -10    4.71    0.87
  -1   8 -10    5.50    0.77
  -1   8 -10    5.40    0.62
   1  -8  10    5.23    0.77
   1  -8  10    4.51    0.91
   1  -8  10    5.96    0.78
   1  -8  10    5.69    0.69
   1   8  10    5.41    0.66
   1   8  10    5.54    0.64
   1   8  10    4.73    0.67
   1   8  10    4.46    0.87
   1   8  10    6.37    0.96
  -1  -8 -11    1.50    0.77
  -1  -8 -11    1.34    0.76
  -1  -8 -11   -0.29    0.82
  -1  -8 -11    1.34    0.64
  -1   8 -11    1.05    0.83
  -1   8 -11    2.16    0.78
  -1   8 -11    1.28    0.72
  -1   8 -11    1.83    0.51
   1  -8  11    0.75    0.64
   1  -8  11    1.19    0.84
   1  -8  11    1.19    0.68
   1  -8  11    1.33    0.54
   1   8  11    1.42    0.61
   1   8  11    1.76    0.53
   1   8  11    1.88    0.63
   1   8  11    0.65    0.82
   1   8  11    0.75    0.78
   1   8  11    1.49    0.74
  -1  -8 -12    1.18    0.79
  -1  -8 -12    0.01    0.91
  -1  -8 -12   -0.30    0.91
  -1   8 -12    0.71    0.87
  -1   8 -12   -0.29    0.73
  -1   8 -12   -0.20    0.75
  -1   8 -12   -0.09    0.51
   1  -8  12   -0.49    0.64
   1  -8  12   -1.63    0.86
   1  -8  12   -0.23    0.68
   1  -8  12    0.19    0.56
   1   8  12   -0.41    0.57
   1   8  12    0.24    0.49
   1   8  12    0.51    0.61
   1   8  12   -1.65    0.74
   1   8  12    0.58    0.96
   1   8  12   -0.60    0.67
  -1  -8 -13    3.18    1.00
  -1  -8 -13    1.31    0.83
  -1  -8 -13    2.54    0.94
  -1   8 -13    4.41    1.10
  -1   8 -13    3.04    0.87
  -1   8 -13    3.50    0.92
   1  -8  13    3.19    0.81
   1  -8  13    1.09    1.02
   1  -8  13    3.79    0.69
   1   8  13    2.72    0.73
   1   8  13    3.60    0.61
   1   8  13    3.44    0.71
   1   8  13    3.94    1.07
   1   8  13    4.95    1.23
   1   8  13    3.12    0.88
  -1  -8 -14    2.27    1.08
  -1  -8 -14    2.36    1.19
  -1  -8 -14    4.08    1.42
  -1   8 -14    2.32    1.14
  -1   8 -14    2.12    0.92
   1  -8  14    1.92    0.83
   1  -8  14    1.50    1.11
   1  -8  14    2.85    0.71
   1   8  14    3.00    0.80
   1   8  14    2.58    0.56
   1   8  14    2.92    0.69
   1   8  14    3.15    0.95
   1   8  14    1.87    1.08
   1   8  14    3.07    0.92
  -1  -8 -15    1.55    1.12
  -1  -8 -15    3.07    1.41
  -1  -8 -15    0.31    1.11
  -1   8 -15   -0.51    0.85
  -1   8 -15    0.25    1.02
   1  -8  15    0.65    0.82
   1  -8  15    0.03    1.17
   1  -8  15    1.03    0.93
   1  -8  15    1.00    0.66
   1   8  15    0.59    0.73
   1   8  15    0.40    0.54
   1   8  15   -0.73    0.62
   1   8  15    0.37    0.89
   1   8  15    0.16    0.88
  -1  -8 -16    4.27    1.40
  -1  -8 -16    5.82    1.51
  -1  -8 -16    3.23    1.33
  -1   8 -16    2.32    0.98
  -1   8 -16    3.84    1.19
   1  -8  16    3.38    1.08
   1  -8  16    2.39    1.35
   1  -8  16    2.54    1.00
   1  -8  16    3.12    0.79
   1   8  16    3.96    0.92
   1   8  16    3.27    1.17
   1   8  16    2.97    1.43
   1   8  16    2.59    1.08
  -1  -8 -17    0.78    1.33
  -1   8 -17   -1.61    0.96
  -1   8 -17    0.13    1.20
   1  -8  17    0.50    1.01
   1  -8  17    0.08    0.99
   1  -8  17   -0.47    0.72
   1   8  17   -0.23    0.90
   1   8  17    0.35    1.19
   1   8  17    1.34    2.15
   1   8  17   -0.90    0.98
  -1  -8 -18   -0.57    1.32
  -1   8 -18    1.07    1.16
   1  -8  18    1.20    1.14
   1  -8  18    0.35    1.14
   1  -8  18    1.25    0.82
   1   8  18   -0.95    0.97
   1   8  18    0.51    1.27
   1   8  18    1.28    1.14
  -1  -8 -19    3.05    1.70
  -1   8 -19    0.77    1.24
   1  -8  19    2.54    1.23
   1  -8  19    0.53    0.88
   1   8  19    1.32    1.13
   1   8  19    1.22    1.42
   1   8  19    0.68    1.30
  -1   8 -20    5.24    1.46
   1  -8  20    4.45    1.44
   1  -8  20    8.10    1.16
   1   8  20    7.45    1.40
   1   8  20    6.11    1.78
   1   8  20    7.85    1.63
  -1   8 -21   -1.72    1.42
   1  -8  21   -0.22    1.49
   1  -8  21   -1.34    0.98
   1   8  21    0.12    1.35
   1   8  21    0.57    1.69
   1   8  21    1.97    1.57
  -1   8 -22    2.57    1.63
   1  -8  22    2.35    1.66
   1  -8  22   -1.46    1.12
   1   8  22   -0.04    1.54
   1   8  22    3.71    1.97
   1   8  22    1.40    1.71
   1  -8  23    8.03    1.98
   1   8  23    6.96    1.86
   1   8  23    6.84    2.27
   1   8  23    5.57    2.02
  -1  -9  23    2.99    1.87
  -1   9  23    1.37    1.71
  -1   9  23    1.62    2.39
  -1   9  23   -0.03    1.85
   1   9 -23   -1.54    1.88
  -1  -9  22    0.87    1.63
  -1  -9  22   -1.02    1.25
  -1   9  22    2.45    1.62
  -1   9  22    2.11    2.05
  -1   9  22    3.48    1.81
   1   9 -22    3.31    1.79
  -1  -9  21    2.75    1.58
  -1  -9  21    3.21    1.17
  -1   9  21    2.06    1.45
  -1   9  21    5.99    2.00
  -1   9  21    3.21    1.62
   1   9 -21    2.89    1.62
  -1  -9  20   23.24    2.50
  -1  -9  20   19.66    2.06
  -1   9  20   22.71    2.35
  -1   9  20   19.95    2.14
  -1   9  20   23.72    2.55
   1   9 -20   22.72    2.48
  -1  -9  19    4.74    1.36
  -1  -9  19    5.69    1.20
  -1   9  19    5.32    1.25
  -1   9  19    5.16    1.58
  -1   9  19    6.20    1.48
   1  -9 -19    7.14    1.85
   1   9 -19    5.78    1.49
  -1  -9  18    0.39    1.17
  -1  -9  18    3.19    0.97
  -1   9  18    2.65    1.10
  -1   9  18    1.19    0.76
  -1   9  18    0.69    1.35
  -1   9  18    0.66    1.05
   1  -9 -18   -0.18    1.51
   1  -9 -18    0.04    1.41
   1   9 -18    0.94    1.17
  -1  -9  17   10.71    1.34
  -1  -9  17   10.71    1.45
  -1  -9  17   14.57    1.69
  -1   9  17   13.65    1.71
  -1   9  17    9.87    1.23
  -1   9  17   12.92    1.29
  -1   9  17   11.27    1.98
  -1   9  17   13.69    1.59
   1  -9 -17   11.71    1.72
   1  -9 -17   12.19    1.90
   1  -9 -17   13.59    1.84
   1   9 -17   12.40    1.43
  -1  -9  16    1.29    0.99
  -1  -9  16    1.94    1.11
  -1  -9  16    3.33    0.94
  -1   9  16    2.78    0.90
  -1   9  16    3.29    0.78
  -1   9  16    2.51    0.98
  -1   9  16    3.18    1.26
  -1   9  16    3.60    1.10
   1  -9 -16    3.12    1.29
   1  -9 -16    2.62    1.77
   1  -9 -16    2.12    1.26
   1   9 -16    2.21    1.08
  -1  -9  15    6.50    1.07
  -1  -9  15    6.68    1.22
  -1  -9  15    9.63    1.11
  -1   9  15    8.19    1.00
  -1   9  15    7.77    0.86
  -1   9  15    7.66    1.08
  -1   9  15    9.08    1.39
  -1   9  15   10.20    1.71
  -1   9  15    9.32    1.18
   1  -9 -15    8.89    1.24
   1   9 -15    9.89    1.24
   1   9 -15    8.56    1.28
  -1  -9  14   -0.53    0.80
  -1  -9  14   -1.68    0.88
  -1  -9  14   -0.44    0.70
  -1   9  14    0.27    0.67
  -1   9  14   -0.36    0.62
  -1   9  14   -0.61    0.82
  -1   9  14   -0.11    0.90
  -1   9  14    0.76    1.13
  -1   9  14    1.48    0.82
   1  -9 -14   -0.67    0.90
   1  -9 -14   -0.12    1.17
   1  -9 -14    0.58    0.94
   1   9 -14   -0.56    1.05
   1   9 -14    0.10    0.87
   1   9 -14    0.59    0.95
  -1  -9  13    0.35    0.81
  -1  -9  13    0.81    1.09
  -1  -9  13    0.38    0.88
  -1  -9  13    0.92    0.68
  -1   9  13    1.02    0.62
  -1   9  13    1.17    0.67
  -1   9  13    0.44    0.81
  -1   9  13   -0.32    0.90
  -1   9  13   -0.28    1.04
  -1   9  13    2.07    0.79
   1  -9 -13    1.03    0.81
   1  -9 -13    2.95    1.25
   1  -9 -13    1.20    1.00
   1   9 -13    1.98    1.01
   1   9 -13   -0.12    0.78
   1   9 -13    2.04    0.89
  -1  -9  12   12.70    1.35
  -1  -9  12   10.57    1.30
  -1  -9  12    9.57    1.07
  -1  -9  12   12.01    1.21
  -1   9  12   11.58    1.07
  -1   9  12   11.64    1.16
  -1   9  12   11.14    1.01
  -1   9  12    9.50    1.11
  -1   9  12    8.11    1.26
  -1   9  12   11.60    1.37
   1  -9 -12   10.77    0.98
   1  -9 -12    8.99    1.33
   1  -9 -12   12.55    1.34
   1   9 -12   10.45    1.14
   1   9 -12    9.72    1.12
   1   9 -12   11.00    1.12
   1   9 -12   10.51    1.26
  -1  -9  11    4.63    0.85
  -1  -9  11    6.92    1.05
  -1  -9  11    6.21    0.93
  -1  -9  11    4.90    0.75
  -1   9  11    5.65    0.68
  -1   9  11    6.44    0.79
  -1   9  11    5.51    0.86
  -1   9  11    5.09    1.06
  -1   9  11    5.34    1.03
  -1   9  11    5.97    1.00
   1  -9 -11    4.88    0.79
   1  -9 -11    6.01    1.17
   1  -9 -11    5.18    1.09
   1   9 -11    4.33    0.94
   1   9 -11    4.42    0.90
   1   9 -11    5.93    0.93
   1   9 -11    5.28    0.73
  -1  -9  10    2.32    0.70
  -1  -9  10    3.24    0.86
  -1  -9  10    2.15    0.79
  -1  -9  10    2.25    0.61
  -1   9  10    3.08    0.54
  -1   9  10    2.35    0.66
  -1   9  10    2.80    0.76
  -1   9  10    2.12    0.84
  -1   9  10    3.01    0.90
   1  -9 -10    3.07    0.65
   1  -9 -10    1.97    0.76
   1  -9 -10    2.90    0.86
   1  -9 -10    0.70    0.71
   1   9 -10    1.66    0.76
   1   9 -10    1.94    0.81
   1   9 -10    2.76    0.82
   1   9 -10    2.79    0.67
  -1  -9   9    6.31    0.76
  -1  -9   9    7.63    0.91
  -1  -9   9    5.84    0.86
  -1  -9   9    6.85    0.77
  -1   9   9    6.46    0.79
  -1   9   9    8.85    1.07
  -1   9   9    7.18    0.82
  -1   9   9    6.37    0.89
  -1   9   9    5.29    0.98
  -1   9   9    7.03    0.94
   1  -9  -9    7.23    0.69
   1  -9  -9    8.40    1.20
   1  -9  -9    8.29    1.04
   1  -9  -9    6.56    0.79
   1   9  -9    7.06    0.87
   1   9  -9    7.80    1.02
   1   9  -9    5.77    0.85
   1   9  -9    8.26    1.03
  -1  -9   8    4.59    0.67
  -1  -9   8    3.93    0.64
  -1  -9   8    4.32    0.67
  -1   9   8    4.57    0.74
  -1   9   8    5.07    0.76
  -1   9   8    3.87    0.77
  -1   9   8    5.53    0.96
  -1   9   8    4.50    0.86
   1  -9  -8    4.41    0.56
   1  -9  -8    5.49    0.92
   1  -9  -8    3.85    0.77
   1  -9  -8    3.76    0.64
   1   9  -8    4.23    0.73
   1   9  -8    4.01    0.80
   1   9  -8    4.84    0.83
   1   9  -8    4.97    0.69
  -1  -9   7    1.57    0.54
  -1  -9   7    1.19    0.57
  -1  -9   7    2.23    0.60
  -1  -9   7    2.60    0.37
  -1   9   7    2.12    0.61
  -1   9   7    1.52    0.65
  -1   9   7    1.48    0.61
  -1   9   7    1.92    0.74
  -1   9   7    1.62    0.72
   1  -9  -7    2.05    0.42
   1  -9  -7    1.65    0.76
   1  -9  -7    1.54    0.68
   1  -9  -7    2.13    0.60
   1   9  -7    1.87    0.59
   1   9  -7    1.07    0.61
   1   9  -7    2.45    0.71
   1   9  -7    1.32    0.50
   1   9  -7    2.00    0.34
  -1  -9   6    0.35    0.44
  -1  -9   6    0.56    0.58
  -1  -9   6    0.67    0.53
  -1  -9   6    0.72    0.39
  -1   9   6    0.28    0.57
  -1   9   6    0.94    0.60
  -1   9   6    0.22    0.51
  -1   9   6    0.61    0.66
  -1   9   6   -0.31    0.61
   1  -9  -6    0.21    0.32
   1  -9  -6    0.51    0.34
   1  -9  -6   -0.17    0.65
   1  -9  -6    1.10    0.61
   1  -9  -6    0.64    0.53
   1   9  -6    0.04    0.51
   1   9  -6    0.07    0.57
   1   9  -6    0.16    0.57
   1   9  -6    0.80    0.52
   1   9  -6    0.63    0.37
  -1  -9   5    1.60    0.47
  -1  -9   5    0.96    0.57
  -1  -9   5    2.31    0.68
  -1  -9   5    2.11    0.55
  -1  -9   5    1.22    0.47
  -1   9   5    0.98    0.56
  -1   9   5    1.75    0.69
   1  -9  -5    1.46    0.31
   1  -9  -5    1.72    0.31
   1  -9  -5    1.68    0.68
   1  -9  -5    1.30    0.63
   1  -9  -5    1.01    0.60
   1   9  -5    1.80    0.52
   1   9  -5    2.34    0.65
   1   9  -5    1.75    0.59
   1   9  -5    2.54    0.60
   1   9  -5    1.12    0.42
  -1  -9   4    9.69    0.76
  -1  -9   4    9.08    1.00
  -1  -9   4    8.48    1.05
  -1  -9   4   10.34    1.01
  -1  -9   4    8.87    0.79
  -1   9   4    7.87    0.82
  -1   9   4    8.53    0.85
  -1   9   4   10.59    1.07
   1  -9  -4    9.76    1.03
   1  -9  -4    7.79    0.82
   1  -9  -4    9.58    1.09
   1  -9  -4    9.97    1.08
   1   9  -4    7.88    0.79
   1   9  -4   10.31    1.02
   1   9  -4    9.75    1.06
   1   9  -4    9.36    0.98
   1   9  -4    8.99    0.76
  -1  -9   3   18.80    0.78
  -1  -9   3   17.15    1.01
  -1  -9   3   20.40    1.20
  -1  -9   3   17.89    1.12
  -1  -9   3   17.79    0.97
  -1   9   3   17.51    1.11
  -1   9   3   17.47    1.21
  -1   9   3   18.96    1.17
  -1   9   3   20.66    1.20
   1  -9  -3   19.11    1.14
   1  -9  -3   20.31    1.21
   1  -9  -3   18.16    1.19
   1  -9  -3   18.33    1.14
   1   9  -3   18.52    0.81
   1   9  -3   19.62    1.19
   1   9  -3   16.82    1.17
   1   9  -3   17.66    1.07
   1   9  -3   17.16    0.89
  -1  -9   2    1.19    0.41
  -1  -9   2    1.48    0.63
  -1  -9   2    1.06    0.53
  -1  -9   2    0.77    0.52
  -1   9   2    1.01    0.54
  -1   9   2    0.69    0.56
  -1   9   2    1.29    0.56
  -1   9   2    1.54    0.60
   1  -9  -2    2.01    0.57
   1  -9  -2    0.82    0.57
   1  -9  -2    1.15    0.49
   1  -9  -2    1.65    0.60
   1   9  -2    1.04    0.35
   1   9  -2    1.59    0.57
   1   9  -2    1.35    0.60
   1   9  -2    1.05    0.53
   1   9  -2    1.49    0.48
  -1  -9   1    0.14    0.33
  -1  -9   1   -0.56    0.41
  -1  -9   1   -0.45    0.54
  -1  -9   1    0.67    0.49
  -1  -9   1    0.25    0.49
  -1   9   1   -0.41    0.47
  -1   9   1    0.00    0.50
  -1   9   1    0.42    0.48
  -1   9   1    0.12    0.52
   1  -9  -1    0.91    0.47
   1  -9  -1   -0.09    0.55
   1  -9  -1    0.15    0.46
   1  -9  -1   -0.37    0.49
   1   9  -1    0.17    0.32
   1   9  -1   -0.60    0.52
   1   9  -1    0.17    0.54
   1   9  -1    0.80    0.48
   1   9  -1    0.06    0.45
  -1  -9   0    0.66    0.34
  -1  -9   0    0.49    0.44
  -1  -9   0    0.94    0.60
  -1  -9   0    0.72    0.50
  -1  -9   0    0.42    0.52
  -1   9   0    0.54    0.55
  -1   9   0   -0.26    0.47
  -1   9   0    0.27    0.40
  -1   9   0   -0.01    0.49
   1  -9   0    0.29    0.42
   1  -9   0    0.55    0.53
   1  -9   0    1.06    0.50
   1  -9   0    0.30    0.52
   1   9   0    0.11    0.30
   1   9   0    0.62    0.53
   1   9   0    0.38    0.57
   1   9   0    0.71    0.50
   1   9   0    0.13    0.44
  -1  -9  -1    1.25    0.34
  -1  -9  -1    0.48    0.32
  -1  -9  -1    0.51    0.48
  -1  -9  -1    0.09    0.56
  -1  -9  -1    0.41    0.52
  -1  -9  -1    0.67    0.55
  -1   9  -1   -0.32    0.53
  -1   9  -1    0.45    0.55
  -1   9  -1    0.75    0.42
  -1   9  -1    0.48    0.48
   1  -9   1    0.30    0.24
   1  -9   1    0.36    0.44
   1  -9   1    0.91    0.52
   1  -9   1    0.29    0.50
   1   9   1    1.20    0.57
   1   9   1    0.38    0.58
   1   9   1    0.10    0.53
   1   9   1    0.34    0.49
  -1  -9  -2   17.14    0.67
  -1  -9  -2   17.31    0.66
  -1  -9  -2   17.31    1.11
  -1  -9  -2   16.80    1.21
  -1  -9  -2   16.82    1.16
  -1  -9  -2   15.66    1.15
  -1   9  -2   16.78    0.63
  -1   9  -2   16.95    1.14
  -1   9  -2   17.59    1.09
  -1   9  -2   17.29    0.91
  -1   9  -2   15.27    0.92
   1  -9   2   15.12    0.61
   1  -9   2   16.36    1.06
   1  -9   2   17.00    1.02
   1  -9   2   15.47    0.97
   1   9   2   16.03    1.07
   1   9   2   15.47    1.20
   1   9   2   16.71    1.08
  -1  -9  -3   11.46    0.65
  -1  -9  -3    9.44    0.65
  -1  -9  -3   11.25    1.06
  -1  -9  -3    7.11    0.79
  -1  -9  -3   15.73    1.44
  -1  -9  -3   10.57    1.05
  -1   9  -3   10.52    0.67
  -1   9  -3   11.71    1.01
  -1   9  -3    9.56    1.00
  -1   9  -3   11.53    0.82
  -1   9  -3   10.38    0.82
   1  -9   3    9.51    0.99
   1  -9   3   10.00    1.02
   1  -9   3   10.17    0.94
   1  -9   3   10.02    0.88
   1   9   3    9.31    0.98
   1   9   3   10.33    1.12
   1   9   3   11.04    1.21
   1   9   3   10.35    1.04
  -1  -9  -4   27.54    0.83
  -1  -9  -4   29.21    1.31
  -1  -9  -4   28.72    1.43
  -1  -9  -4   30.85    1.47
  -1  -9  -4   31.67    1.36
  -1   9  -4   27.19    0.93
  -1   9  -4   29.93    1.36
  -1   9  -4   28.06    1.26
  -1   9  -4   28.91    1.02
  -1   9  -4   29.21    0.98
   1  -9   4   27.50    0.89
   1  -9   4   29.23    1.31
   1  -9   4   28.86    1.24
   1  -9   4   28.94    1.18
   1  -9   4   30.30    1.01
   1   9   4   29.51    1.27
   1   9   4   31.10    1.43
   1   9   4   30.82    1.50
   1   9   4   30.44    1.36
  -1  -9  -5   67.87    1.18
  -1  -9  -5   68.35    1.21
  -1  -9  -5   67.27    1.69
  -1  -9  -5   68.39    1.92
  -1  -9  -5   70.69    1.97
  -1  -9  -5   67.26    1.77
  -1   9  -5   65.70    1.34
  -1   9  -5   67.33    1.86
  -1   9  -5   66.19    1.62
  -1   9  -5   66.78    1.47
  -1   9  -5   63.72    1.16
   1  -9   5   63.64    1.29
   1  -9   5   68.84    1.78
   1  -9   5   69.37    1.67
   1  -9   5   69.74    1.60
   1  -9   5   69.13    1.21
   1   9   5   69.94    1.66
   1   9   5   70.06    1.94
   1   9   5   73.06    1.98
   1   9   5   69.20    1.86
  -1  -9  -6   16.56    0.83
  -1  -9  -6   16.99    0.88
  -1  -9  -6   16.34    1.19
  -1  -9  -6   17.00    1.39
  -1  -9  -6   15.80    1.34
  -1  -9  -6   18.61    1.16
  -1   9  -6   15.20    1.01
  -1   9  -6   17.76    1.25
  -1   9  -6   17.15    1.15
  -1   9  -6   19.12    0.93
  -1   9  -6   15.67    0.72
   1  -9   6   15.14    0.93
   1  -9   6   16.34    1.09
   1  -9   6   19.32    1.19
   1  -9   6   18.77    1.06
   1  -9   6   17.49    0.75
   1   9   6   17.35    1.08
   1   9   6   17.18    1.33
   1   9   6   16.32    1.41
   1   9   6   17.78    1.28
  -1  -9  -7    2.22    0.50
  -1  -9  -7    2.54    0.58
  -1  -9  -7    1.18    0.73
  -1  -9  -7    2.50    0.76
  -1  -9  -7    1.49    0.63
  -1   9  -7    1.68    0.59
  -1   9  -7    2.19    0.73
  -1   9  -7    1.67    0.61
  -1   9  -7    2.72    0.48
  -1   9  -7    1.55    0.35
   1  -9   7    1.67    0.55
   1  -9   7    1.11    0.64
   1  -9   7    1.45    0.62
   1  -9   7    2.35    0.54
   1   9   7    2.21    0.59
   1   9   7    1.18    0.70
   1   9   7    1.08    0.70
   1   9   7    2.70    0.72
  -1  -9  -8   65.28    1.43
  -1  -9  -8   60.74    1.47
  -1  -9  -8   81.14    2.67
  -1  -9  -8   69.48    2.12
  -1  -9  -8   62.04    1.81
  -1   9  -8   63.88    1.69
  -1   9  -8   63.49    1.94
  -1   9  -8   63.78    1.73
  -1   9  -8   62.63    1.47
   1  -9   8   62.69    1.57
   1  -9   8   59.85    1.89
   1  -9   8   67.81    1.77
   1  -9   8   64.14    1.61
   1   9   8   65.01    1.57
   1   9   8   66.05    1.63
   1   9   8   69.02    2.06
   1   9   8   64.12    2.10
   1   9   8   66.06    1.98
  -1  -9  -9    1.69    0.70
  -1  -9  -9    1.38    0.95
  -1  -9  -9    1.78    0.82
  -1  -9  -9    1.60    0.71
  -1   9  -9    2.33    0.72
  -1   9  -9    1.83    0.76
  -1   9  -9    2.81    0.73
  -1   9  -9    1.55    0.52
   1  -9   9    1.50    0.63
   1  -9   9    1.53    0.83
   1  -9   9    1.33    0.68
   1  -9   9    1.84    0.54
   1   9   9    1.54    0.60
   1   9   9    2.35    0.69
   1   9   9    1.79    0.94
   1   9   9    1.53    0.69
  -1  -9 -10   15.90    1.35
  -1  -9 -10   15.75    1.46
  -1  -9 -10   12.89    1.59
  -1  -9 -10   10.87    1.08
  -1   9 -10   16.96    1.54
  -1   9 -10   13.06    1.41
  -1   9 -10   16.23    1.40
  -1   9 -10   15.97    1.02
   1  -9  10   14.16    1.23
   1  -9  10   13.10    1.56
   1  -9  10   16.55    1.34
   1  -9  10   15.99    1.10
   1   9  10   14.74    1.08
   1   9  10   13.79    1.18
   1   9  10   14.49    1.58
   1   9  10   13.73    1.69
   1   9  10   17.41    1.41
  -1  -9 -11    4.74    0.88
  -1  -9 -11    5.18    1.11
  -1  -9 -11    4.93    1.10
  -1   9 -11    5.50    1.04
  -1   9 -11    5.88    1.00
  -1   9 -11    5.35    0.93
  -1   9 -11    5.19    0.67
   1  -9  11    3.89    0.80
   1  -9  11    4.57    1.07
   1  -9  11    4.88    0.91
   1  -9  11    5.21    0.73
   1   9  11    4.00    0.73
   1   9  11    5.83    0.72
   1   9  11    4.90    0.81
   1   9  11    4.37    1.01
   1   9  11    3.41    0.89
   1   9  11    6.03    0.91
  -1  -9 -12    0.10    0.84
  -1  -9 -12    0.52    1.08
  -1  -9 -12   -0.09    0.89
  -1   9 -12    0.07    0.99
  -1   9 -12    0.82    0.81
  -1   9 -12   -0.42    0.81
   1  -9  12    0.38    0.70
   1  -9  12    0.78    1.04
   1  -9  12   -0.10    0.52
   1   9  12    0.16    0.65
   1   9  12   -0.25    0.56
   1   9  12   -0.24    0.71
   1   9  12    0.61    0.77
   1   9  12    1.78    1.30
   1   9  12    0.59    0.77
  -1  -9 -13   11.85    1.23
  -1  -9 -13   11.46    1.46
  -1  -9 -13   14.85    1.81
  -1   9 -13   13.94    1.44
  -1   9 -13   14.32    1.62
  -1   9 -13   15.64    1.63
   1  -9  13   13.81    1.45
   1  -9  13   11.22    1.47
   1  -9  13   14.96    1.28
   1   9  13   14.73    1.35
   1   9  13   14.55    1.10
   1   9  13   13.12    1.28
   1   9  13   13.66    1.39
   1   9  13   12.31    1.55
   1   9  13   12.89    1.60
  -1  -9 -14    1.58    1.13
  -1  -9 -14    1.68    1.14
  -1  -9 -14   -0.26    1.02
  -1   9 -14    0.76    1.26
  -1   9 -14    0.02    0.92
  -1   9 -14    0.27    0.93
   1  -9  14    0.26    0.84
   1  -9  14    0.27    0.86
   1  -9  14    1.44    0.67
   1   9  14    1.98    0.77
   1   9  14   -0.14    0.61
   1   9  14   -0.90    0.76
   1   9  14    0.20    1.07
   1   9  14    1.07    1.27
   1   9  14   -1.15    0.84
  -1  -9 -15   25.15    2.27
  -1  -9 -15   21.67    2.56
  -1  -9 -15   22.67    2.30
  -1   9 -15   20.64    1.84
  -1   9 -15   21.91    2.04
   1  -9  15   24.49    1.90
   1  -9  15   24.49    1.83
   1  -9  15   25.66    1.53
   1   9  15   25.28    1.73
   1   9  15   24.65    1.17
   1   9  15   24.62    1.40
   1   9  15   21.10    2.18
   1   9  15   25.18    2.65
   1   9  15   24.28    1.88
  -1  -9 -16    8.95    1.61
  -1  -9 -16    9.52    1.44
  -1   9 -16   12.15    1.39
  -1   9 -16   10.43    1.41
   1  -9  16   12.80    1.39
   1  -9  16   12.38    1.37
   1  -9  16   14.15    1.42
   1   9  16   11.44    1.25
   1   9  16   11.14    1.02
   1   9  16    9.86    1.22
   1   9  16   11.39    1.63
   1   9  16   10.85    1.83
   1   9  16   11.67    1.40
  -1  -9 -17    2.51    1.52
  -1   9 -17    3.33    1.21
   1  -9  17    2.43    1.13
   1  -9  17    3.62    1.21
   1  -9  17    2.56    0.90
   1   9  17    1.07    1.03
   1   9  17    1.55    1.29
   1   9  17    3.95    1.26
  -1  -9 -18    0.96    1.48
  -1   9 -18    5.28    1.32
   1  -9  18    4.21    1.27
   1  -9  18    1.20    0.85
   1   9  18    3.50    1.21
   1   9  18    2.59    1.56
   1   9  18    2.56    1.21
  -1   9 -19    0.90    1.38
   1  -9  19    0.69    1.30
   1  -9  19    1.74    0.94
   1   9  19    0.89    1.24
   1   9  19    0.87    1.63
   1   9  19   -3.66    1.24
  -1   9 -20   -1.42    1.46
   1  -9  20    1.80    1.54
   1  -9  20   -0.46    1.03
   1   9  20    0.42    1.34
   1   9  20    1.69    1.77
   1   9  20    0.70    1.49
  -1   9 -21    1.44    1.66
   1  -9  21    1.70    1.61
   1  -9  21    1.64    1.08
   1   9  21    1.27    1.52
   1   9  21   -2.05    1.89
   1   9  21    1.72    1.64
  -1   9 -22    2.89    1.89
   1  -9  22    1.27    1.72
   1   9  22   -0.76    1.70
   1   9  22   -1.87    2.03
   1   9  22    2.26    1.86
  -1 -10  22    2.37    1.85
  -1  10  22   -1.33    1.65
  -1  10  22   -1.54    2.32
  -1  10  22    1.65    1.89
   1  10 -22    1.94    1.95
  -1 -10  21    3.60    1.74
  -1 -10  21    4.22    1.36
  -1  10  21    4.63    1.61
  -1  10  21    2.99    2.15
  -1  10  21    4.47    1.88
   1  10 -21    3.83    1.80
  -1 -10  20    2.54    1.50
  -1 -10  20   -0.57    1.23
  -1  10  20    0.21    1.32
  -1  10  20    0.26    1.84
  -1  10  20    0.17    1.51
   1  10 -20   -1.56    1.50
  -1 -10  19    4.44    1.41
  -1 -10  19    3.08    1.09
  -1  10  19    1.83    1.24
  -1  10  19    1.59    1.67
  -1  10  19    2.34    1.45
   1 -10 -19    3.12    1.99
   1  10 -19    2.31    1.49
  -1 -10  18    3.30    1.28
  -1 -10  18    8.08    1.20
  -1  10  18    4.04    1.18
  -1  10  18    6.99    1.73
  -1  10  18    6.29    1.39
   1 -10 -18    7.07    1.83
   1  10 -18    7.02    1.53
  -1 -10  17    0.04    1.17
  -1 -10  17    1.05    0.95
  -1  10  17    0.89    0.97
  -1  10  17    1.75    0.84
  -1  10  17    3.19    1.49
  -1  10  17    3.38    1.20
   1 -10 -17    0.27    1.60
   1 -10 -17    1.48    1.37
   1  10 -17    0.21    1.16
  -1 -10  16    4.24    1.15
  -1 -10  16    5.27    1.37
  -1 -10  16    4.48    0.99
  -1  10  16    4.49    1.01
  -1  10  16    3.41    0.89
  -1  10  16    5.41    1.21
  -1  10  16    5.52    1.63
  -1  10  16    3.18    1.74
  -1  10  16    4.98    1.17
   1 -10 -16    3.65    1.43
   1 -10 -16    7.15    1.90
   1 -10 -16    3.25    1.33
   1  10 -16    4.42    1.24
  -1 -10  15    3.75    1.07
  -1 -10  15    6.44    1.29
  -1 -10  15    6.31    1.05
  -1  10  15    7.09    1.02
  -1  10  15    6.43    0.94
  -1  10  15    6.26    1.20
  -1  10  15    7.47    1.55
  -1  10  15    7.31    1.66
  -1  10  15    5.69    1.14
   1 -10 -15    6.64    1.28
   1 -10 -15    5.24    1.42
   1 -10 -15    3.51    1.32
   1  10 -15    7.03    1.21
   1  10 -15    5.54    1.32
  -1 -10  14   -0.19    0.89
  -1 -10  14    1.41    1.08
  -1 -10  14    1.34    0.78
  -1  10  14    1.94    0.77
  -1  10  14    2.11    0.79
  -1  10  14    2.21    1.02
  -1  10  14    0.60    1.16
  -1  10  14    1.41    1.46
  -1  10  14    1.49    0.89
   1 -10 -14    0.66    1.03
   1 -10 -14    3.19    1.51
   1 -10 -14    0.87    1.07
   1  10 -14    0.82    0.97
   1  10 -14    0.69    1.07
  -1 -10  13    1.75    0.87
  -1 -10  13    1.93    1.01
  -1 -10  13    2.57    0.79
  -1  10  13    3.37    0.75
  -1  10  13    2.80    0.81
  -1  10  13    1.93    1.03
  -1  10  13    1.36    1.16
  -1  10  13    3.43    1.44
  -1  10  13    2.04    0.83
   1 -10 -13    2.94    0.96
   1 -10 -13    2.53    1.14
   1 -10 -13    3.05    1.15
   1  10 -13    2.26    1.13
   1  10 -13    1.85    0.96
   1  10 -13    2.47    1.05
  -1 -10  12    7.30    0.96
  -1 -10  12    5.46    1.07
  -1 -10  12    6.29    0.92
  -1  10  12    7.56    0.81
  -1  10  12    6.57    0.90
  -1  10  12    6.97    1.04
  -1  10  12    8.85    1.31
  -1  10  12    8.45    1.37
  -1  10  12    5.84    1.03
   1 -10 -12    5.72    0.90
   1 -10 -12    4.70    1.21
   1 -10 -12    9.36    1.49
   1  10 -12    7.04    1.19
   1  10 -12    7.39    1.08
   1  10 -12    7.70    1.15
  -1 -10  11    1.05    0.72
  -1 -10  11    0.17    0.84
  -1 -10  11    0.46    0.61
  -1  10  11    0.06    0.55
  -1  10  11   -0.48    0.67
  -1  10  11   -0.56    0.78
  -1  10  11    0.88    1.12
  -1  10  11    0.43    0.92
  -1  10  11   -0.24    0.76
   1 -10 -11    0.44    0.70
   1 -10 -11    0.76    0.92
   1 -10 -11    0.48    0.87
   1  10 -11    0.52    0.87
   1  10 -11    1.49    0.84
   1  10 -11   -0.25    0.89
  -1 -10  10    0.82    0.68
  -1 -10  10   -0.90    0.89
  -1 -10  10    0.00    0.78
  -1 -10  10    0.63    0.61
  -1  10  10    0.12    0.66
  -1  10  10   -0.23    0.78
  -1  10  10   -0.61    0.82
  -1  10  10   -0.43    0.93
  -1  10  10   -0.70    0.76
   1 -10 -10    0.91    0.63
   1 -10 -10    0.54    0.92
   1 -10 -10    0.31    0.90
   1  10 -10    1.04    0.82
   1  10 -10   -0.22    0.70
   1  10 -10    1.21    0.85
   1  10 -10    0.57    0.71
  -1 -10   9    2.49    0.67
  -1 -10   9    0.50    0.83
  -1 -10   9    3.30    0.87
  -1 -10   9    3.63    0.73
  -1  10   9    3.00    0.76
  -1  10   9    2.66    0.86
  -1  10   9    2.72    0.96
  -1  10   9    3.34    1.02
  -1  10   9    2.60    0.82
   1 -10  -9    2.36    0.60
   1 -10  -9    1.86    1.05
   1 -10  -9    2.57    0.97
   1 -10  -9    3.09    0.75
   1  10  -9    2.51    0.79
   1  10  -9    3.18    0.82
   1  10  -9    3.08    0.82
   1  10  -9    3.37    0.70
  -1 -10   8    4.23    0.70
  -1 -10   8    3.89    0.78
  -1 -10   8    4.36    0.77
  -1  10   8    4.93    0.82
  -1  10   8    6.80    0.91
  -1  10   8    3.90    0.86
  -1  10   8    5.64    1.03
  -1  10   8    6.16    0.98
   1 -10  -8    6.81    0.76
   1 -10  -8    4.50    0.59
   1 -10  -8    4.17    0.90
   1 -10  -8    5.44    0.93
   1 -10  -8    4.49    0.73
   1  10  -8    5.06    0.80
   1  10  -8    6.39    0.95
   1  10  -8    3.88    0.77
   1  10  -8    4.30    0.76
  -1 -10   7    2.26    0.60
  -1 -10   7    2.03    0.74
  -1 -10   7    4.02    0.75
  -1 -10   7    3.46    0.50
  -1  10   7    2.58    0.73
  -1  10   7    3.43    0.80
  -1  10   7    2.07    0.84
  -1  10   7    4.39    0.91
  -1  10   7    3.47    0.81
   1 -10  -7    2.72    0.47
   1 -10  -7    3.14    0.93
   1 -10  -7    4.04    0.91
   1 -10  -7    2.73    0.80
   1  10  -7    3.56    0.72
   1  10  -7    2.64    0.76
   1  10  -7    4.21    0.82
   1  10  -7    3.71    0.74
   1  10  -7    2.45    0.45
  -1 -10   6    7.24    0.89
  -1 -10   6    5.63    0.80
  -1 -10   6    5.08    0.77
  -1 -10   6    5.62    0.58
  -1  10   6    5.23    0.80
  -1  10   6    5.24    0.83
  -1  10   6    6.28    0.93
  -1  10   6    6.20    0.94
   1 -10  -6    5.20    0.57
   1 -10  -6    5.24    0.60
   1 -10  -6    6.14    0.90
   1 -10  -6    4.26    0.88
   1  10  -6    5.66    0.71
   1  10  -6    7.58    0.93
   1  10  -6    5.68    0.89
   1  10  -6    5.68    0.78
   1  10  -6    5.89    0.55
  -1 -10   5   17.04    0.95
  -1 -10   5   13.35    1.17
  -1 -10   5   17.60    1.31
  -1 -10   5   17.46    1.22
  -1 -10   5   18.16    0.97
  -1  10   5   16.77    1.25
  -1  10   5   17.93    1.44
  -1  10   5   15.79    1.34
   1 -10  -5   16.15    1.42
   1 -10  -5   15.13    1.34
   1 -10  -5   15.56    1.32
   1  10  -5   16.26    1.06
   1  10  -5   18.41    1.27
   1  10  -5   16.78    1.32
   1  10  -5   15.65    1.22
   1  10  -5   14.52    0.86
  -1 -10   4    5.65    0.56
  -1 -10   4    8.90    1.00
  -1 -10   4    5.53    0.73
  -1 -10   4    5.94    0.78
  -1 -10   4    6.18    0.68
  -1  10   4    6.13    0.85
  -1  10   4   10.45    1.27
  -1  10   4    5.75    0.84
  -1  10   4    6.26    0.84
   1 -10  -4    6.55    0.89
   1 -10  -4    4.86    0.80
   1 -10  -4    6.85    0.88
   1 -10  -4    5.74    0.82
   1  10  -4    7.02    0.82
   1  10  -4    7.11    0.92
   1  10  -4    6.34    0.87
   1  10  -4    4.96    0.71
   1  10  -4    6.35    0.65
  -1 -10   3    0.95    0.42
  -1 -10   3    1.44    0.50
  -1 -10   3    1.79    0.70
  -1 -10   3    1.07    0.58
  -1 -10   3    2.35    0.60
  -1  10   3    2.19    0.68
  -1  10   3    1.34    0.68
  -1  10   3    1.59    0.72
  -1  10   3    1.69    0.70
   1 -10  -3    1.17    0.70
   1 -10  -3    1.65    0.72
   1 -10  -3    0.65    0.55
   1 -10  -3    1.46    0.70
   1  10  -3    1.40    0.46
   1  10  -3    1.74    0.69
   1  10  -3    0.98    0.65
   1  10  -3    2.18    0.66
   1  10  -3    1.27    0.51
  -1 -10   2    4.72    0.62
  -1 -10   2    3.22    0.69
  -1 -10   2    2.73    0.59
  -1 -10   2    3.83    0.67
  -1  10   2    3.25    0.73
  -1  10   2    3.85    0.78
  -1  10   2    2.99    0.70
  -1  10   2    2.56    0.69
   1 -10  -2    3.33    0.73
   1 -10  -2    2.61    0.74
   1 -10  -2    2.57    0.65
   1 -10  -2    2.64    0.71
   1  10  -2    3.49    0.45
   1  10  -2    2.10    0.63
   1  10  -2    3.10    0.73
   1  10  -2    2.81    0.69
   1  10  -2    2.74    0.59
  -1 -10   1    1.88    0.43
  -1 -10   1    2.07    0.56
  -1 -10   1    1.82    0.70
  -1 -10   1    2.41    0.66
  -1 -10   1    1.34    0.60
  -1  10   1    1.46    0.65
  -1  10   1    2.02    0.67
  -1  10   1    1.57    0.57
  -1  10   1    3.82    0.71
   1 -10  -1    1.05    0.57
   1 -10  -1    2.01    0.70
   1 -10  -1    2.02    0.64
   1 -10  -1    2.86    0.71
   1  10  -1    2.57    0.40
   1  10  -1    2.43    0.70
   1  10  -1    2.58    0.71
   1  10  -1    2.09    0.70
   1  10  -1    2.84    0.59
  -1 -10   0   -0.25    0.35
  -1 -10   0   -0.02    0.54
  -1 -10   0   -0.32    0.62
  -1 -10   0   -0.24    0.55
  -1 -10   0    0.04    0.63
  -1  10   0   -0.44    0.57
  -1  10   0    0.43    0.62
  -1  10   0    0.67    0.53
  -1  10   0   -0.30    0.53
   1 -10   0   -0.85    0.46
   1 -10   0    0.45    0.61
   1 -10   0   -0.04    0.52
   1 -10   0    0.00    0.62
   1  10   0    0.03    0.55
   1  10   0    0.01    0.67
   1  10   0   -0.66    0.60
   1  10   0    0.09    0.51
  -1 -10  -1    0.48    0.35
  -1 -10  -1    0.85    0.34
  -1 -10  -1    1.16    0.64
  -1 -10  -1    0.31    0.67
  -1 -10  -1    0.66    0.61
  -1 -10  -1    0.60    0.64
  -1  10  -1    0.94    0.56
  -1  10  -1   -0.15    0.58
  -1  10  -1    0.14    0.50
  -1  10  -1    0.49    0.53
   1 -10   1    0.85    0.50
   1 -10   1    1.02    0.49
   1 -10   1    0.82    0.62
   1  10   1    0.74    0.57
   1  10   1    0.84    0.65
   1  10   1    0.41    0.65
   1  10   1    0.22    0.58
  -1 -10  -2    5.29    0.62
  -1 -10  -2    5.64    0.60
  -1 -10  -2    6.64    0.87
  -1 -10  -2    6.20    0.95
  -1 -10  -2    5.61    0.79
  -1 -10  -2    6.00    0.86
  -1  10  -2    5.82    0.56
  -1  10  -2    5.01    0.78
  -1  10  -2    5.75    0.75
  -1  10  -2    7.45    0.93
  -1  10  -2    4.84    0.68
   1 -10   2    5.65    0.57
   1 -10   2    5.67    0.70
   1 -10   2    4.48    0.67
   1 -10   2    5.45    0.71
   1  10   2    6.77    0.86
   1  10   2    6.26    0.88
   1  10   2    4.66    0.76
  -1 -10  -3   13.58    0.72
  -1 -10  -3   12.57    0.69
  -1 -10  -3   14.12    1.27
  -1 -10  -3   13.82    1.34
  -1 -10  -3   17.27    1.64
  -1 -10  -3   13.08    1.25
  -1  10  -3   13.30    0.76
  -1  10  -3   13.58    1.21
  -1  10  -3   12.79    1.19
  -1  10  -3   12.17    1.00
  -1  10  -3   12.17    0.95
   1 -10   3   14.98    1.17
   1 -10   3   15.05    1.19
   1 -10   3   14.17    1.08
   1 -10   3   12.61    1.03
   1  10   3   14.90    1.20
   1  10   3   14.15    1.29
   1  10   3   13.97    1.41
   1  10   3   12.90    1.18
  -1 -10  -4   -0.27    0.39
  -1 -10  -4   -0.38    0.68
  -1 -10  -4    0.03    0.73
  -1 -10  -4    0.52    0.68
  -1 -10  -4    0.33    0.71
  -1  10  -4    0.23    0.46
  -1  10  -4   -0.45    0.65
  -1  10  -4    0.48    0.61
  -1  10  -4    0.21    0.48
  -1  10  -4   -0.66    0.45
   1 -10   4   -0.66    0.38
   1 -10   4   -1.28    0.58
   1 -10   4    0.98    0.64
   1 -10   4    0.51    0.52
   1 -10   4    0.37    0.55
   1  10   4   -0.20    0.56
   1  10   4    0.67    0.70
   1  10   4    1.21    0.79
   1  10   4   -0.26    0.57
  -1 -10  -5   24.90    0.88
  -1 -10  -5   23.62    0.89
  -1 -10  -5   21.10    1.38
  -1 -10  -5   23.20    1.57
  -1 -10  -5   25.88    1.58
  -1 -10  -5   24.14    1.45
  -1  10  -5   22.45    1.03
  -1  10  -5   22.49    1.39
  -1  10  -5   24.05    1.35
  -1  10  -5   22.97    1.09
  -1  10  -5   22.78    0.93
   1 -10   5   23.03    0.96
   1 -10   5   24.11    1.30
   1 -10   5   23.69    1.35
   1 -10   5   24.94    1.24
   1 -10   5   25.54    1.02
   1  10   5   24.72    1.29
   1  10   5   24.84    1.51
   1  10   5   23.74    1.60
   1  10   5   24.06    1.42
  -1 -10  -6   19.65    0.91
  -1 -10  -6   19.41    0.98
  -1 -10  -6   21.03    1.43
  -1 -10  -6   21.49    1.65
  -1 -10  -6   20.19    1.56
  -1 -10  -6   21.41    1.42
  -1  10  -6   18.63    1.13
  -1  10  -6   19.27    1.36
  -1  10  -6   20.41    1.35
  -1  10  -6   19.37    1.05
  -1  10  -6   19.46    0.88
   1 -10   6   18.39    1.01
   1 -10   6   17.56    1.24
   1 -10   6   19.55    1.34
   1 -10   6   23.11    1.22
   1 -10   6   19.26    0.90
   1  10   6   21.70    1.30
   1  10   6   23.96    1.91
   1  10   6   22.12    1.69
   1  10   6   17.36    1.38
  -1 -10  -7    8.00    0.85
  -1 -10  -7    8.36    0.96
  -1 -10  -7    8.53    1.16
  -1 -10  -7    7.05    1.02
  -1 -10  -7    8.09    0.96
  -1  10  -7    7.72    0.81
  -1  10  -7    8.75    1.02
  -1  10  -7    6.89    0.92
  -1  10  -7    9.81    0.94
  -1  10  -7    8.05    0.69
   1 -10   7    7.01    0.73
   1 -10   7    5.82    0.85
   1 -10   7    6.90    0.86
   1 -10   7    9.00    1.00
   1  10   7    9.54    1.11
   1  10   7    7.93    0.94
   1  10   7    7.97    1.04
   1  10   7    8.79    1.05
  -1 -10  -8   47.86    1.32
  -1 -10  -8   41.85    1.38
  -1 -10  -8   45.42    2.06
  -1 -10  -8   50.72    2.06
  -1 -10  -8   44.97    1.68
  -1  10  -8   44.99    1.59
  -1  10  -8   50.08    1.88
  -1  10  -8   46.79    1.73
  -1  10  -8   45.69    1.44
   1 -10   8   45.24    1.43
   1 -10   8   39.81    1.79
   1 -10   8   48.98    1.74
   1 -10   8   48.41    1.52
   1  10   8   47.26    1.55
   1  10   8   50.40    1.69
   1  10   8   48.13    2.04
   1  10   8   46.52    2.06
   1  10   8   50.22    1.92
  -1 -10  -9    0.81    0.58
  -1 -10  -9    0.64    0.70
  -1 -10  -9    1.14    0.99
  -1 -10  -9    0.08    0.86
  -1  10  -9    0.39    0.73
  -1  10  -9    1.14    0.78
  -1  10  -9    0.89    0.79
  -1  10  -9    1.39    0.59
   1 -10   9    0.95    0.63
   1 -10   9    0.52    0.93
   1 -10   9    0.68    0.80
   1 -10   9    1.08    0.60
   1  10   9    0.48    0.65
   1  10   9    0.47    0.73
   1  10   9    1.10    0.94
   1  10   9    1.51    0.99
   1  10   9    0.17    0.72
  -1 -10 -10   16.25    1.19
  -1 -10 -10   17.92    1.42
  -1 -10 -10   18.64    2.02
  -1 -10 -10   20.55    1.76
  -1  10 -10   19.78    1.58
  -1  10 -10   17.74    1.56
  -1  10 -10   14.53    1.57
   1 -10  10   15.48    1.27
   1 -10  10   14.29    1.78
   1 -10  10   16.13    1.53
   1 -10  10   17.97    1.19
   1  10  10   17.55    1.23
   1  10  10   18.88    1.43
   1  10  10   17.06    1.69
   1  10  10   17.14    1.99
   1  10  10   20.15    1.56
  -1 -10 -11    4.36    0.96
  -1 -10 -11    2.26    1.11
  -1 -10 -11    1.35    0.84
  -1  10 -11    2.69    0.98
  -1  10 -11    3.66    0.99
  -1  10 -11    2.77    0.94
   1 -10  11    1.76    0.76
   1 -10  11    3.58    0.79
   1  10  11    2.88    0.74
   1  10  11    2.84    0.87
   1  10  11    2.00    0.97
   1  10  11    1.42    0.96
   1  10  11    2.06    0.87
  -1 -10 -12    0.00    0.93
  -1 -10 -12   -0.26    1.25
  -1 -10 -12    1.06    1.10
  -1  10 -12    1.55    1.05
  -1  10 -12    0.27    0.85
  -1  10 -12    1.56    0.93
   1 -10  12    1.20    0.75
   1 -10  12    1.10    0.65
   1  10  12    1.92    0.71
   1  10  12    1.98    0.89
   1  10  12    1.10    1.06
   1  10  12    0.99    1.23
   1  10  12    1.09    0.85
  -1 -10 -13   17.91    1.94
  -1 -10 -13   13.30    1.65
  -1 -10 -13   13.73    1.53
  -1  10 -13   19.39    2.12
  -1  10 -13   16.84    1.80
  -1  10 -13   17.18    1.85
   1 -10  13   18.87    1.60
   1 -10  13   16.12    1.68
   1 -10  13   16.34    1.32
   1  10  13   16.18    1.44
   1  10  13   12.87    1.19
   1  10  13   14.81    1.57
   1  10  13   21.99    2.12
   1  10  13   18.33    1.82
   1  10  13   15.29    1.69
  -1 -10 -14    2.47    1.19
  -1 -10 -14    0.64    1.45
  -1 -10 -14    1.51    1.27
  -1  10 -14    1.94    1.03
  -1  10 -14    1.90    1.09
   1 -10  14    2.42    0.96
   1 -10  14    1.66    1.01
   1 -10  14    1.45    0.74
   1  10  14    1.18    0.80
   1  10  14    1.32    0.73
   1  10  14    2.10    0.98
   1  10  14    3.36    2.17
   1  10  14    1.88    0.96
  -1 -10 -15    4.65    1.43
  -1 -10 -15    7.04    1.82
  -1 -10 -15    5.27    1.39
  -1  10 -15    1.99    1.15
   1 -10  15    5.02    1.17
   1 -10  15    5.72    1.15
   1 -10  15    6.20    0.95
   1  10  15    4.30    1.05
   1  10  15    6.37    0.83
   1  10  15    6.39    1.03
   1  10  15    4.37    1.32
   1  10  15    6.31    1.81
   1  10  15    4.70    1.12
  -1 -10 -16    9.91    1.80
  -1 -10 -16   13.56    2.32
  -1 -10 -16   11.52    1.71
  -1  10 -16    9.74    1.41
   1 -10  16   10.48    1.35
   1 -10  16   12.86    1.48
   1 -10  16   12.41    1.52
   1  10  16   11.82    1.28
   1  10  16   11.93    1.23
   1  10  16   15.44    1.86
   1  10  16   10.40    1.44
  -1 -10 -17    0.55    1.60
  -1  10 -17    0.66    1.21
   1 -10  17    1.34    1.23
   1 -10  17    1.81    0.87
   1  10  17    2.06    1.09
   1  10  17    1.27    1.36
   1  10  17    1.09    1.25
  -1 -10 -18    7.87    1.92
  -1  10 -18    4.41    1.52
   1 -10  18    6.00    1.45
   1 -10  18    6.30    1.09
   1  10  18    6.72    1.30
   1  10  18    9.59    1.97
   1  10  18    5.51    1.42
  -1  10 -19    7.97    1.67
   1 -10  19    7.13    1.60
   1 -10  19    6.93    1.21
   1  10  19    8.65    1.47
   1  10  19    8.17    1.90
   1  10  19    4.56    1.54
  -1  10 -20    2.98    1.74
   1 -10  20    1.31    1.61
   1 -10  20    0.13    1.04
   1  10  20    0.01    1.42
   1  10  20    1.70    1.94
   1  10  20    1.42    1.58
  -1  10 -21    7.34    1.97
   1 -10  21    8.67    2.01
   1  10  21   12.41    1.86
   1  10  21   10.52    2.43
   1  10  21   11.34    1.93
  -1 -11  21    7.10    1.94
  -1  11  21    9.19    1.82
  -1  11  21    7.95    2.31
  -1  11  21   10.06    2.07
   1  11 -21    7.82    2.07
  -1 -11  20    8.26    1.81
  -1 -11  20    6.23    1.38
  -1  11  20    6.93    1.56
  -1  11  20    4.93    1.98
  -1  11  20    9.51    1.76
   1  11 -20    6.18    1.95
  -1 -11  19    4.53    1.52
  -1 -11  19    3.52    1.29
  -1  11  19    0.65    1.29
  -1  11  19    1.58    1.87
  -1  11  19    2.01    1.45
   1  11 -19   -0.13    1.59
  -1 -11  18   -0.78    1.21
  -1 -11  18    0.73    1.07
  -1  11  18    1.27    1.12
  -1  11  18    2.73    1.92
  -1  11  18    2.80    1.37
   1 -11 -18    1.24    1.73
   1  11 -18    1.22    1.41
  -1 -11  17   -1.43    1.19
  -1 -11  17    0.77    0.99
  -1  11  17    1.15    1.03
  -1  11  17    0.87    0.96
  -1  11  17    2.23    1.59
  -1  11  17    1.15    1.16
   1 -11 -17    3.40    1.67
   1  11 -17   -0.71    1.27
  -1 -11  16    0.95    1.10
  -1 -11  16    4.71    1.10
  -1  11  16    3.31    1.06
  -1  11  16    3.58    1.00
  -1  11  16    3.21    1.43
  -1  11  16    2.48    1.94
  -1  11  16    5.19    1.19
   1 -11 -16    7.11    2.27
   1 -11 -16    3.56    1.59
   1  11 -16    3.96    1.29
  -1 -11  15    0.81    1.04
  -1 -11  15    1.35    1.28
  -1 -11  15    0.74    0.88
  -1  11  15    0.27    0.87
  -1  11  15    0.16    0.84
  -1  11  15   -0.27    1.27
  -1  11  15    0.92    1.22
  -1  11  15    1.40    1.76
  -1  11  15    2.26    1.19
   1 -11 -15    0.28    1.33
   1 -11 -15    0.89    1.14
   1 -11 -15    1.87    1.41
   1  11 -15   -0.06    1.09
  -1 -11  14   -1.89    0.90
  -1 -11  14   -0.43    1.15
  -1 -11  14   -0.29    0.79
  -1  11  14   -0.53    0.74
  -1  11  14   -1.86    0.81
  -1  11  14   -0.48    1.17
  -1  11  14   -0.42    1.25
  -1  11  14   -0.76    1.54
  -1  11  14    0.39    1.00
   1 -11 -14   -0.94    1.14
   1 -11 -14    4.35    1.80
   1 -11 -14   -0.65    1.21
   1  11 -14   -0.12    1.02
   1  11 -14    1.06    1.21
  -1 -11  13    1.51    0.98
  -1 -11  13    2.45    1.18
  -1 -11  13    2.78    0.82
  -1  11  13    2.59    0.90
  -1  11  13    2.71    1.17
  -1  11  13    3.13    1.16
  -1  11  13    2.91    1.53
  -1  11  13    4.21    1.08
   1 -11 -13    2.87    1.06
   1 -11 -13    2.90    1.51
   1 -11 -13    1.53    1.19
   1  11 -13    3.16    1.37
   1  11 -13    1.03    1.05
   1  11 -13    3.53    1.18
  -1 -11  12    7.00    1.07
  -1 -11  12    6.93    1.19
  -1 -11  12    6.39    0.96
  -1  11  12    5.91    0.93
  -1  11  12    7.05    1.18
  -1  11  12    3.28    1.15
  -1  11  12    5.54    1.43
  -1  11  12    6.97    1.09
   1 -11 -12    6.25    0.98
   1 -11 -12    7.45    1.52
   1 -11 -12    4.73    1.14
   1  11 -12    6.79    1.29
   1  11 -12    5.74    1.18
   1  11 -12    6.20    1.20
  -1 -11  11    3.82    0.89
  -1 -11  11    3.35    1.07
  -1 -11  11    2.50    0.75
  -1  11  11    4.26    0.89
  -1  11  11    3.69    1.10
  -1  11  11    4.38    1.23
  -1  11  11    2.22    1.09
  -1  11  11    2.63    0.91
   1 -11 -11    4.23    0.84
   1 -11 -11    4.64    1.66
   1 -11 -11    4.30    1.24
   1  11 -11    4.22    1.05
   1  11 -11    4.41    1.03
   1  11 -11    3.76    1.11
  -1 -11  10    0.20    0.72
  -1 -11  10   -0.21    0.92
  -1 -11  10    1.43    0.77
  -1  11  10    1.23    0.78
  -1  11  10    0.15    0.91
  -1  11  10   -0.09    0.91
  -1  11  10    0.21    1.10
  -1  11  10    1.17    0.83
   1 -11 -10    0.77    0.57
   1 -11 -10    0.28    0.67
   1 -11 -10   -0.19    1.19
   1 -11 -10    0.59    0.93
   1  11 -10   -0.77    0.87
   1  11 -10    0.18    0.78
   1  11 -10    0.45    0.90
  -1 -11   9    0.65    0.69
  -1 -11   9    0.04    0.86
  -1 -11   9   -0.13    0.62
  -1  11   9    0.17    0.71
  -1  11   9   -0.04    0.87
  -1  11   9   -1.03    0.92
  -1  11   9   -0.60    1.05
  -1  11   9    0.11    0.79
   1 -11  -9   -0.17    0.48
   1 -11  -9   -0.02    0.55
   1 -11  -9    1.21    1.07
   1 -11  -9   -0.40    0.82
   1  11  -9   -1.68    0.76
   1  11  -9    0.02    0.77
   1  11  -9   -0.13    0.91
   1  11  -9    1.44    0.90
  -1 -11   8   -0.73    0.59
  -1 -11   8    0.12    0.63
  -1  11   8    0.06    0.67
  -1  11   8    0.71    0.85
  -1  11   8   -0.45    0.77
  -1  11   8    1.77    1.02
  -1  11   8   -0.34    0.76
   1 -11  -8   -0.18    0.42
   1 -11  -8    0.38    0.50
   1 -11  -8    0.60    0.91
   1 -11  -8    0.53    0.82
   1  11  -8    0.32    0.78
   1  11  -8    0.09    0.70
   1  11  -8    1.00    0.88
   1  11  -8    0.39    0.77
  -1 -11   7    7.67    0.78
  -1 -11   7    7.70    0.93
  -1 -11   7    7.72    0.88
  -1  11   7    7.94    0.93
  -1  11   7    6.85    1.03
  -1  11   7    7.23    1.15
  -1  11   7    6.99    0.98
   1 -11  -7    7.88    0.68
   1 -11  -7    7.11    0.73
   1 -11  -7    7.37    1.21
   1 -11  -7    7.63    1.06
   1 -11  -7    3.84    0.99
   1  11  -7    6.73    0.86
   1  11  -7    6.13    1.01
   1  11  -7    7.50    1.03
   1  11  -7    7.10    0.93
  -1 -11   6    1.95    0.59
  -1 -11   6    2.37    0.78
  -1 -11   6    2.16    0.72
  -1 -11   6    2.45    0.63
  -1  11   6    2.55    0.77
  -1  11   6    2.97    1.15
  -1  11   6    1.79    0.86
  -1  11   6    2.75    0.83
   1 -11  -6    1.69    0.82
   1 -11  -6    2.63    0.85
   1 -11  -6    2.85    0.95
   1  11  -6    1.66    0.71
   1  11  -6    3.43    0.87
   1  11  -6    2.64    0.81
   1  11  -6    2.07    0.75
   1  11  -6    2.28    0.53
  -1 -11   5   26.55    1.11
  -1 -11   5   23.66    1.46
  -1 -11   5   27.95    1.61
  -1 -11   5   28.59    1.51
  -1 -11   5   27.29    1.20
  -1  11   5   27.03    1.47
  -1  11   5   26.16    1.71
  -1  11   5   24.41    1.74
  -1  11   5   27.76    1.62
   1 -11  -5   26.17    1.71
   1 -11  -5   30.47    1.69
   1 -11  -5   27.34    1.70
   1  11  -5   29.25    1.23
   1  11  -5   29.22    1.54
   1  11  -5   28.35    1.63
   1  11  -5   25.39    1.51
   1  11  -5   27.98    1.10
  -1 -11   4    0.02    0.44
  -1 -11   4   -1.56    0.63
  -1 -11   4   -0.04    0.75
  -1 -11   4   -0.03    0.60
  -1 -11   4   -0.81    0.62
  -1  11   4   -0.48    0.67
  -1  11   4    0.01    0.77
  -1  11   4    0.02    0.82
  -1  11   4   -0.16    0.69
   1 -11  -4    0.62    0.76
   1 -11  -4    0.07    0.80
   1 -11  -4   -0.76    0.64
   1 -11  -4   -0.48    0.79
   1  11  -4    0.77    0.50
   1  11  -4    1.11    0.67
   1  11  -4   -0.18    0.72
   1  11  -4    0.73    0.73
   1  11  -4   -0.31    0.51
  -1 -11   3    6.71    0.77
  -1 -11   3    6.70    0.75
  -1 -11   3    7.91    1.04
  -1 -11   3    7.75    0.86
  -1 -11   3    7.73    0.83
  -1  11   3    7.69    0.95
  -1  11   3    9.09    1.10
  -1  11   3    9.75    1.05
  -1  11   3    8.78    0.96
   1 -11  -3    9.63    1.07
   1 -11  -3    8.54    1.06
   1 -11  -3    9.35    1.05
   1 -11  -3    6.10    0.98
   1  11  -3    8.26    0.84
   1  11  -3    7.83    0.95
   1  11  -3    7.72    0.96
   1  11  -3    8.72    1.00
   1  11  -3    9.01    1.02
  -1 -11   2   -1.29    0.60
  -1 -11   2    0.23    0.69
  -1 -11   2   -0.13    0.62
  -1 -11   2    0.50    0.68
  -1  11   2   -1.04    0.61
  -1  11   2   -0.77    0.67
  -1  11   2   -1.04    0.73
  -1  11   2    0.03    0.64
   1 -11  -2   -0.18    0.73
   1 -11  -2   -0.48    0.71
   1 -11  -2   -0.64    0.60
   1 -11  -2   -0.37    0.72
   1  11  -2   -0.36    0.40
   1  11  -2    1.05    0.66
   1  11  -2   -0.26    0.69
   1  11  -2   -1.20    0.70
   1  11  -2   -0.18    0.56
  -1 -11   1   -0.29    0.42
  -1 -11   1    0.11    0.63
  -1 -11   1    0.06    0.74
  -1 -11   1   -0.05    0.60
  -1 -11   1    1.24    0.74
  -1  11   1    0.60    0.63
  -1  11   1    1.60    0.78
  -1  11   1    0.47    0.70
  -1  11   1    0.77    0.66
   1 -11  -1    0.98    0.68
   1 -11  -1    0.16    0.62
   1 -11  -1    1.36    0.67
   1 -11  -1    1.49    0.76
   1  11  -1    0.60    0.39
   1  11  -1    0.61    0.66
   1  11  -1    0.79    0.81
   1  11  -1    0.28    0.72
   1  11  -1    0.95    0.62
  -1 -11   0   -0.03    0.38
  -1 -11   0   -0.35    0.36
  -1 -11   0   -0.50    0.71
  -1 -11   0   -0.37    0.73
  -1 -11   0    0.59    0.69
[truncated: 3,954,550 more chars]
