# Supplementary material for: {1,1′-Bis[(pyridin-2-yl)meth­yl]-2,2′-bipiperid­yl}(perchlorato)copper(II) perchlorate
Source: Acta Crystallogr E Crystallogr Commun. 2017 Jun 30;73(Pt 7):1082–6. doi: 10.1107/S2056989017009410 (PMC5499296; doi:10.1107/S2056989017009410)
Supplement: Supplementary file 2 [file e-73-01082-Isup2.hkl]

data_I                                                                          
_shelx_title ' cup in P2(1)/c'                                                  
_shelx_refln_list_code          4                                               
_shelx_F_calc_maximum      490.95                                               
_exptl_crystal_F_000      2536.00                                               
_reflns_d_resolution_high  0.7356                                               
                                                                                
loop_                                                                           
 _space_group_symop_operation_xyz                                               
 'x, y, z'                                                                      
 '-x, y+1/2, -z+1/2'                                                            
 '-x, -y, -z'                                                                   
 'x, -y-1/2, z-1/2'                                                             
                                                                                
_cell_length_a    18.4079                                                       
_cell_length_b    14.0001                                                       
_cell_length_c    19.9387                                                       
_cell_angle_alpha  90.000                                                       
_cell_angle_beta  106.531                                                       
_cell_angle_gamma  90.000                                                       
                                                                                
_shelx_F_squared_multiplier     1.000                                           
                                                                                
loop_                                                                           
 _refln_index_h                                                                 
 _refln_index_k                                                                 
 _refln_index_l                                                                 
 _refln_F_squared_calc                                                          
 _refln_F_squared_meas                                                          
 _refln_F_squared_sigma                                                         
 _refln_observed_status                                                         
   3   0   0          0.21         13.11         8.46 o                         
   4   0   0     190076.97     224931.11       668.00 o                         
   5   0   0       4137.14       4009.75        37.17 o                         
   6   0   0      31438.00      35576.14       183.95 o                         
   7   0   0          5.54         29.26        16.18 o                         
   8   0   0         81.53        208.28        19.34 o                         
   9   0   0         15.65         28.51        20.33 o                         
  10   0   0      11588.85      10809.83        75.55 o                         
  11   0   0       7104.67       7362.32        69.20 o                         
  12   0   0      17106.57      16960.59       120.92 o                         
  13   0   0       8709.73       8827.12        97.71 o                         
  14   0   0       1570.16       1630.44        57.98 o                         
  15   0   0       5106.59       5036.75       120.12 o                         
  16   0   0        192.45        252.26        48.32 o                         
  17   0   0       4576.43       4599.52       140.38 o                         
  18   0   0       5161.65       5012.72       127.38 o                         
  19   0   0       4612.37       4978.41       174.98 o                         
  20   0   0         22.59         33.73        94.23 o                         
  21   0   0       4115.32       4884.70       254.44 o                         
  22   0   0       1880.75       1924.37       112.82 o                         
  23   0   0       2992.41       3317.16       224.85 o                         
   2   1   0       1178.88       1268.46        51.73 o                         
   3   1   0        184.34        183.27         9.08 o                         
   4   1   0       1267.86       1274.58        18.29 o                         
   5   1   0        216.56        160.70        10.69 o                         
   6   1   0       1509.11       1364.62        20.86 o                         
   7   1   0       2173.26       2063.95        25.68 o                         
   8   1   0        245.36        109.90        13.05 o                         
   9   1   0       4827.97       4743.65        36.61 o                         
  10   1   0      13794.46      13664.04        56.88 o                         
  11   1   0       3506.87       3326.63        38.29 o                         
  12   1   0      11003.41      11127.79        58.97 o                         
  13   1   0       2672.67       2577.09        45.60 o                         
  14   1   0        694.11        701.39        27.71 o                         
  15   1   0        640.52        642.82        30.27 o                         
  16   1   0       5530.33       5384.88        73.51 o                         
  17   1   0        219.40        239.14        43.35 o                         
  18   1   0       3379.23       3244.19        97.78 o                         
  19   1   0        742.48        675.85        50.40 o                         
  20   1   0       1190.52       1357.70        70.66 o                         
  21   1   0         19.21         39.56        78.69 o                         
  22   1   0       1175.02       1265.81       100.69 o                         
  23   1   0         29.20        146.37       113.53 o                         
   0   2   0       7468.29       7158.36       116.50 o                         
   1   2   0        181.21        106.04         7.23 o                         
   2   2   0      49952.88      55749.47       215.24 o                         
   3   2   0        133.85        107.34         8.64 o                         
   4   2   0      20367.11      19609.51        67.60 o                         
   5   2   0        479.41        461.12        13.48 o                         
   6   2   0      11459.95      11318.19        41.38 o                         
   7   2   0         64.00         52.72        10.88 o                         
   8   2   0      27887.06      30472.20       197.01 o                         
   9   2   0       1484.82       1463.22        25.43 o                         
  10   2   0       1324.36       1318.84        31.11 o                         
  11   2   0       3307.08       3112.13        35.47 o                         
  12   2   0          2.10         34.02        18.54 o                         
  13   2   0        179.69        117.38        22.01 o                         
  14   2   0        217.74        205.32        24.49 o                         
  15   2   0        228.30        323.43        27.43 o                         
  16   2   0        780.75        875.27        36.10 o                         
  17   2   0       3504.87       3516.81        70.66 o                         
  18   2   0       2007.61       2069.11       102.58 o                         
  19   2   0       2685.63       2656.83        95.41 o                         
  20   2   0        529.81        562.14        74.81 o                         
  21   2   0       1690.30       1662.89       102.12 o                         
  22   2   0       2034.58       1991.33       147.53 o                         
  23   2   0       2583.38       2887.86       182.52 o                         
   1   3   0       1388.09       1155.83        18.79 o                         
   2   3   0      19344.07      22261.56       187.94 o                         
   3   3   0       1901.81       1772.84        33.83 o                         
   4   3   0      65896.11      71186.12       273.72 o                         
   5   3   0       1767.21       1583.97        22.16 o                         
   6   3   0      11890.40      12493.70        79.50 o                         
   7   3   0       6164.05       6197.31        49.33 o                         
   8   3   0       2255.48       2864.65        40.21 o                         
   9   3   0         18.55          7.82        18.38 o                         
  10   3   0         56.72         62.29        20.89 o                         
  11   3   0        342.84        344.57        25.64 o                         
  12   3   0       1162.84       1049.33        35.67 o                         
  13   3   0        554.70        487.35        34.01 o                         
  14   3   0       1076.34       1104.28        45.21 o                         
  15   3   0       2001.71       2000.04        74.83 o                         
  16   3   0       1483.50       1481.55        62.37 o                         
  17   3   0         47.71         34.28        59.43 o                         
  18   3   0         27.17         59.68        58.69 o                         
  19   3   0          9.30        -65.46        65.46 o                         
  20   3   0         70.51          4.47        75.85 o                         
  21   3   0        838.46        774.90       113.70 o                         
  22   3   0         37.01         83.42       106.51 o                         
  23   3   0         47.05       -119.08       119.08 o                         
   0   4   0      25158.32      29310.28       194.78 o                         
   1   4   0       4444.13       4299.83        32.25 o                         
   2   4   0       1718.51       1721.62        21.18 o                         
   3   4   0         79.00         57.22        11.19 o                         
   4   4   0      17578.28      17720.23        56.67 o                         
   5   4   0        233.32        215.98        13.06 o                         
   6   4   0      10343.71      11121.24        85.43 o                         
   7   4   0        612.89        587.07        17.69 o                         
   8   4   0       2534.60       2764.94        32.54 o                         
   9   4   0        733.99        758.61        28.82 o                         
  10   4   0        152.59        131.65        23.38 o                         
  11   4   0        315.27        351.14        27.15 o                         
  12   4   0        337.55        321.87        31.14 o                         
  13   4   0        480.54        486.60        35.39 o                         
  14   4   0       3993.50       3936.38        72.39 o                         
  15   4   0       3360.70       3518.23        86.11 o                         
  16   4   0         45.35         -5.93        51.00 o                         
  17   4   0       1265.54       1341.56        68.75 o                         
  18   4   0       4436.11       4376.31       123.04 o                         
  19   4   0        135.42         87.12        72.25 o                         
  20   4   0        451.30        284.25        86.27 o                         
  21   4   0        172.88         27.72        93.58 o                         
  22   4   0       2087.75       1908.97       123.97 o                         
  23   4   0        563.95        702.32       184.82 o                         
   1   5   0         62.28         58.90        12.46 o                         
   2   5   0       1803.10       1976.27        30.03 o                         
   3   5   0       3634.19       3520.83        30.05 o                         
   4   5   0      29610.96      29222.39       289.88 o                         
   5   5   0       7342.60       7002.93        65.47 o                         
   6   5   0       4951.79       4592.91        35.93 o                         
   7   5   0       1012.28        891.84        29.54 o                         
   8   5   0       4873.92       5301.43        41.08 o                         
   9   5   0        199.07        168.33        20.81 o                         
  10   5   0         11.24         12.15        24.49 o                         
  11   5   0          1.65         29.36        28.26 o                         
  12   5   0      11941.08      12305.30        94.25 o                         
  13   5   0          4.11         -4.23        34.29 o                         
  14   5   0       6617.75       6414.79        88.26 o                         
  15   5   0         17.27        -19.73        46.15 o                         
  16   5   0        749.41        743.85        60.22 o                         
  17   5   0         36.46         15.13        61.56 o                         
  18   5   0       1391.18       1509.49        87.59 o                         
  19   5   0       1754.56       1669.37       100.20 o                         
  20   5   0        835.73        754.45       106.50 o                         
  21   5   0        295.97        217.61       108.30 o                         
  22   5   0        121.88        247.02       115.76 o                         
  23   5   0         91.57       -117.37       221.64 o                         
   0   6   0       2186.61       2666.26        37.49 o                         
   1   6   0        132.16         87.48        14.71 o                         
   2   6   0      11115.30      11190.22        54.48 o                         
   3   6   0        667.80        642.08        21.99 o                         
   4   6   0      23801.44      24302.93       143.75 o                         
   5   6   0         96.93         41.09        14.40 o                         
   6   6   0      11323.55      10990.39        61.69 o                         
   7   6   0       5615.73       5359.04        40.81 o                         
   8   6   0      17550.02      18118.91        87.50 o                         
   9   6   0       5655.97       5494.18        51.10 o                         
  10   6   0       6110.98       6295.66        66.18 o                         
  11   6   0        737.77        731.28        35.94 o                         
  12   6   0          4.57         13.94        35.05 o                         
  13   6   0       3266.65       3334.59        80.00 o                         
  14   6   0        234.42        255.89        53.96 o                         
  15   6   0       6749.97       6774.94       124.14 o                         
  16   6   0        644.92        542.34        64.56 o                         
  17   6   0       8906.89       9217.20       163.49 o                         
  18   6   0        202.78        206.89        81.99 o                         
  19   6   0       6641.69       6502.95       203.37 o                         
  20   6   0        196.68        169.70        95.58 o                         
  21   6   0       1951.97       1952.02       125.67 o                         
  22   6   0        278.49        152.55       184.90 o                         
   1   7   0         33.56         21.19        15.78 o                         
   2   7   0       2370.83       2378.39        35.07 o                         
   3   7   0       1825.68       1942.00        34.98 o                         
   4   7   0       2284.81       2394.66        38.66 o                         
   5   7   0        884.82        961.40        24.00 o                         
   6   7   0       3639.17       3657.09        38.56 o                         
   7   7   0       1439.89       1344.93        35.73 o                         
   8   7   0      51112.98      52347.85       203.38 o                         
   9   7   0       4241.88       4240.56        45.17 o                         
  10   7   0      20523.97      20670.09        76.64 o                         
  11   7   0       3057.39       3113.47        64.72 o                         
  12   7   0        438.77        520.22        41.89 o                         
  13   7   0         61.08         94.90        42.31 o                         
  14   7   0        240.60        267.07        51.90 o                         
  15   7   0        829.45        784.97        63.81 o                         
  16   7   0       6738.64       6779.66       208.86 o                         
  17   7   0        536.73        303.38        72.85 o                         
  18   7   0       5736.25       5483.64       169.73 o                         
  19   7   0         75.25        -91.12        91.12 o                         
  20   7   0        485.07        439.04       108.72 o                         
  21   7   0       2191.99       2064.94       134.93 o                         
  22   7   0       1492.30       1236.53       157.79 o                         
   0   8   0      68053.02      73351.48       682.26 o                         
   1   8   0       4388.85       4369.08        43.32 o                         
   2   8   0      17526.03      17532.56        94.93 o                         
   3   8   0       5591.82       5501.22        50.25 o                         
   4   8   0        487.50        362.54        23.44 o                         
   5   8   0        605.30        574.94        25.48 o                         
   6   8   0       1447.19       1290.19        31.88 o                         
   7   8   0       2559.77       2484.64        43.85 o                         
   8   8   0       2062.38       2205.16        41.20 o                         
   9   8   0       2597.35       2470.90        52.61 o                         
  10   8   0       4708.35       4433.08        52.31 o                         
  11   8   0       2737.49       2761.07        63.33 o                         
  12   8   0       3074.48       3047.02        77.10 o                         
  13   8   0       7765.61       7992.86       105.05 o                         
  14   8   0         67.76         11.74        54.73 o                         
  15   8   0      11264.41      11581.78       177.30 o                         
  16   8   0        433.64        474.29        84.88 o                         
  17   8   0       2549.69       2438.69       105.09 o                         
  18   8   0       1078.47       1306.07       103.77 o                         
  19   8   0        721.00        729.21       109.16 o                         
  20   8   0         99.26         72.42       113.50 o                         
  21   8   0       2651.70       2962.15       172.40 o                         
   1   9   0         62.82         80.63        20.62 o                         
   2   9   0       4644.56       5076.56        56.71 o                         
   3   9   0         11.22         31.70        21.92 o                         
   4   9   0       1872.89       1793.70        43.61 o                         
   5   9   0       1309.19       1366.25        37.51 o                         
   6   9   0      10946.15      11038.41        74.00 o                         
   7   9   0        544.33        581.85        25.74 o                         
   8   9   0         94.80         76.27        25.11 o                         
   9   9   0        559.72        543.38        29.12 o                         
  10   9   0        148.87        104.88        28.63 o                         
  11   9   0        339.87        290.75        30.75 o                         
  12   9   0       6108.93       5886.64       103.22 o                         
  13   9   0        704.90        692.05        60.54 o                         
  14   9   0       2202.46       2269.67        90.09 o                         
  15   9   0       2963.45       2906.63       100.66 o                         
  16   9   0        324.47        307.62        81.94 o                         
  17   9   0        167.48        184.57        91.12 o                         
  18   9   0        822.31        651.94       106.33 o                         
  19   9   0       1473.42       1414.36       128.90 o                         
  20   9   0         14.85        -50.27       122.66 o                         
  21   9   0        774.48        857.18       162.16 o                         
   0  10   0      15398.76      15815.28       127.37 o                         
   1  10   0          9.96        -18.83        25.01 o                         
   2  10   0       1320.70       1388.32        42.72 o                         
   3  10   0        159.61        167.06        27.61 o                         
   4  10   0      19803.59      19450.19        94.29 o                         
   5  10   0         28.63          1.36        27.01 o                         
   6  10   0      14659.90      14482.04       108.03 o                         
   7  10   0          1.78         12.24        31.11 o                         
   8  10   0        382.30        398.60        29.00 o                         
   9  10   0       1236.66       1279.84        42.66 o                         
  10  10   0        835.88        884.76        49.01 o                         
  11  10   0         25.86         10.15        34.86 o                         
  12  10   0        203.00        245.24        37.74 o                         
  13  10   0        479.62        431.87        64.24 o                         
  14  10   0       1208.91       1189.58        85.31 o                         
  15  10   0         12.03        -75.10        75.10 o                         
  16  10   0          1.99        -44.13        87.15 o                         
  17  10   0        468.60        501.22       102.74 o                         
  18  10   0       1734.69       1932.85       127.65 o                         
  19  10   0         38.24        200.96       122.94 o                         
  20  10   0        757.00        688.10       157.24 o                         
   1  11   0         14.73         -2.40        26.73 o                         
   2  11   0        476.31        500.24        34.87 o                         
   3  11   0         24.35         51.06        32.03 o                         
   4  11   0        438.19        530.02        36.59 o                         
   5  11   0        145.79        123.98        33.76 o                         
   6  11   0        260.53        309.21        36.64 o                         
   7  11   0       1204.33       1131.61        44.79 o                         
   8  11   0        298.46        452.14        42.51 o                         
   9  11   0       4025.22       4256.04        81.80 o                         
  10  11   0        152.01        190.44        42.47 o                         
  11  11   0         22.92         33.80        40.46 o                         
  12  11   0        421.84        489.18        45.37 o                         
  13  11   0        141.86        235.40        65.58 o                         
  14  11   0        292.23        382.81        80.40 o                         
  15  11   0         51.99         -7.34        88.24 o                         
  16  11   0         85.83        -69.17        95.21 o                         
  17  11   0         12.20         19.72       117.00 o                         
  18  11   0        831.50        832.99       140.19 o                         
  19  11   0         82.88        -98.06       146.54 o                         
   0  12   0        934.40        852.39        61.36 o                         
   1  12   0        800.41        751.20        35.33 o                         
   2  12   0       4049.34       3821.36        67.58 o                         
   3  12   0        650.26        559.73        38.35 o                         
   4  12   0       9711.80       9654.39        91.51 o                         
   5  12   0       2633.85       2456.12        78.34 o                         
   6  12   0        841.95        885.95        49.02 o                         
   7  12   0        468.67        456.89        46.07 o                         
   8  12   0        265.16        194.19        46.67 o                         
   9  12   0       4311.63       4425.11        92.52 o                         
  10  12   0       1992.75       2284.54        94.71 o                         
  11  12   0       1363.07       1501.55        73.11 o                         
  12  12   0         71.04        149.39        50.64 o                         
  13  12   0        902.21       1091.68        61.93 o                         
  14  12   0       1106.14       1128.25       115.26 o                         
  15  12   0        481.89        456.24       116.80 o                         
  16  12   0       4217.85       4671.54       205.81 o                         
  17  12   0        797.37        952.22       139.86 o                         
  18  12   0       3739.98       4173.21       232.37 o                         
   1  13   0       1211.95       1212.24        55.16 o                         
   2  13   0       2346.98       2425.71        72.93 o                         
   3  13   0       3983.62       3811.96        79.60 o                         
   4  13   0       1342.03       1470.40        54.72 o                         
   5  13   0        706.65        667.70        48.70 o                         
   6  13   0        950.85        893.44        53.54 o                         
   7  13   0       4066.48       4108.83        95.12 o                         
   8  13   0        611.94        520.82        54.40 o                         
   9  13   0       1368.96       1267.57        63.64 o                         
  10  13   0       1349.30       1466.64        69.09 o                         
  11  13   0        627.24        609.90        65.76 o                         
  12  13   0       1592.41       1675.88        81.52 o                         
  13  13   0        794.08        902.49        80.16 o                         
  14  13   0        528.98        514.05       132.96 o                         
  15  13   0        297.59        526.97       130.03 o                         
  16  13   0       1464.88       1271.76       149.62 o                         
  17  13   0          1.62        -64.64       148.80 o                         
   0  14   0      27487.11      26633.68       243.30 o                         
   1  14   0          9.94         16.93        56.53 o                         
   2  14   0       6192.25       6119.64       102.40 o                         
   3  14   0        462.32        463.45        48.38 o                         
   4  14   0        132.15        147.86        48.41 o                         
   5  14   0        681.08        699.24        56.00 o                         
   6  14   0       1512.76       1655.39        74.31 o                         
   7  14   0       1908.24       1915.18        71.24 o                         
   8  14   0       2623.17       2497.35        85.36 o                         
   9  14   0        934.39       1068.01        72.84 o                         
  10  14   0       1254.84       1211.58        79.34 o                         
  11  14   0        344.53        382.13        90.15 o                         
  12  14   0       1314.48       1406.07       111.13 o                         
  13  14   0         27.51        -61.68        80.29 o                         
  14  14   0       2823.42       3313.41       319.20 o                         
  15  14   0        787.62        800.99       148.38 o                         
  16  14   0          0.39       -167.93       167.93 o                         
   1  15   0       1198.55       1158.01        75.83 o                         
   2  15   0        515.54        559.15        70.05 o                         
   3  15   0        143.57         84.93        58.65 o                         
   4  15   0        216.97        258.29        73.49 o                         
   5  15   0       1333.49       1441.58       114.76 o                         
   6  15   0       1117.87       1108.63        80.42 o                         
   7  15   0       1249.13       1244.72        81.10 o                         
   8  15   0       8150.15       7867.99       153.62 o                         
   9  15   0       1273.62       1390.44        91.55 o                         
  10  15   0       4016.51       4088.43       149.02 o                         
  11  15   0        888.62        980.73        93.33 o                         
  12  15   0        606.42        835.11        98.98 o                         
  13  15   0        261.04        263.88        94.53 o                         
  14  15   0        241.22        404.92       151.23 o                         
   0  16   0        336.15        652.64       174.51 o                         
   1  16   0         14.21        -87.19        87.19 o                         
   2  16   0       2301.93       2375.56       122.77 o                         
   3  16   0       2200.58       2159.45       121.54 o                         
   4  16   0       2398.40       2118.66       113.02 o                         
   5  16   0        410.76        650.75        97.43 o                         
   6  16   0         33.50        -32.25        90.48 o                         
   7  16   0         10.66        -93.15        93.15 o                         
   8  16   0        409.19        623.58        96.92 o                         
   9  16   0        772.46        817.79       101.28 o                         
  10  16   0       1822.87       1671.82       117.09 o                         
  11  16   0        206.98        266.93       113.13 o                         
  12  16   0        101.72       -116.91       116.91 o                         
   1  17   0        232.15        379.37       110.16 o                         
   2  17   0        117.59         89.07       106.42 o                         
   3  17   0        288.71        342.61       110.22 o                         
   4  17   0       1848.33       2166.64       131.91 o                         
   5  17   0        701.35        518.81       116.15 o                         
   6  17   0        732.67        704.70       117.05 o                         
   7  17   0         64.24        -18.15       113.28 o                         
   8  17   0        258.71         82.31       119.15 o                         
   9  17   0        624.36        675.85       134.31 o                         
  10  17   0          3.52       -174.29       174.29 o                         
   0  18   0       1499.65       1820.72       203.44 o                         
   1  18   0       4575.49       4535.30       208.37 o                         
   2  18   0        289.77        376.70       129.47 o                         
   3  18   0         15.93         43.44       121.84 o                         
   4  18   0         59.76         47.67       139.68 o                         
   5  18   0        109.65         89.16       129.44 o                         
   6  18   0        406.79        345.43       160.95 o                         
   7  18   0          3.43        -64.20       164.38 o                         
   1  19   0        328.52        323.54       248.08 o                         
 -24   1   1        194.96         55.73       192.81 o                         
 -23   1   1        255.34         39.62       130.62 o                         
 -22   1   1         36.39         86.02        75.71 o                         
 -21   1   1         72.65        -22.80        62.26 o                         
 -20   1   1       2500.48       2537.51       116.78 o                         
 -19   1   1        243.49        253.46        48.32 o                         
 -18   1   1       4743.33       4416.20        85.85 o                         
 -17   1   1        969.47       1043.29        48.18 o                         
 -16   1   1       9144.99       9668.74        98.19 o                         
 -15   1   1         36.84         71.57        26.27 o                         
 -14   1   1      19795.73      19947.14       127.12 o                         
 -13   1   1          3.86         -2.22        20.59 o                         
 -12   1   1       3699.66       3981.41        45.26 o                         
 -11   1   1       2913.73       2577.72        35.54 o                         
 -10   1   1       6283.70       6449.16        43.75 o                         
  -9   1   1       2531.38       2482.25        30.67 o                         
  -8   1   1       1127.76        994.34        23.54 o                         
  -7   1   1         29.62         43.28        11.85 o                         
  -6   1   1       1161.10        878.79        20.06 o                         
  -5   1   1          2.66          1.66        10.52 o                         
  -4   1   1       5063.33       4987.23        29.27 o                         
  -3   1   1       2233.49       2031.77        17.35 o                         
  -2   1   1        173.09        129.74        28.74 o                         
   2   1   1      45611.06      52604.59       296.87 o                         
   3   1   1        234.67        170.33        10.92 o                         
   4   1   1      65366.82      74052.43       185.33 o                         
   5   1   1        254.19        197.26         9.79 o                         
   6   1   1       4980.85       4566.38        29.63 o                         
   7   1   1        570.29        455.39        15.34 o                         
   8   1   1       2758.79       3083.86        31.47 o                         
   9   1   1         59.86         49.29        13.54 o                         
  10   1   1       4628.02       4877.42        38.69 o                         
  11   1   1         97.52         85.65        16.43 o                         
  12   1   1       4034.01       3672.12        49.22 o                         
  13   1   1        583.72        592.42        24.00 o                         
  14   1   1       1100.33       1109.60        31.21 o                         
  15   1   1       1418.52       1588.64        42.30 o                         
  16   1   1        214.97        247.48        34.84 o                         
  17   1   1       2151.26       2167.92        65.52 o                         
  18   1   1         73.95         40.92        45.84 o                         
  19   1   1         89.36         69.05        49.51 o                         
  20   1   1       1149.89       1252.05        85.02 o                         
  21   1   1        324.70        288.63        83.49 o                         
  22   1   1        178.86         62.16        89.04 o                         
  23   1   1        835.66       1026.93       124.74 o                         
 -24   2   1       1742.13       1846.50       262.70 o                         
 -23   2   1        500.38        353.26       108.40 o                         
 -22   2   1         94.03         37.12       101.30 o                         
 -21   2   1       1332.45       1269.49        95.22 o                         
 -20   2   1         15.60         11.45        73.71 o                         
 -19   2   1       3450.35       3520.31        81.42 o                         
 -18   2   1          1.21         40.60        39.90 o                         
 -17   2   1       1650.68       1802.12        56.59 o                         
 -16   2   1       2502.52       2317.01        72.17 o                         
 -15   2   1        921.61        928.40        33.09 o                         
 -14   2   1        501.62        437.21        26.22 o                         
 -13   2   1       1565.57       1426.81        37.64 o                         
 -12   2   1        787.18        729.57        25.14 o                         
 -11   2   1       2907.82       2706.98        35.69 o                         
 -10   2   1      19421.15      19871.84        67.55 o                         
  -9   2   1        904.23        798.77        20.53 o                         
  -8   2   1      43752.45      45769.50       296.73 o                         
  -7   2   1       1443.92       1445.55        24.84 o                         
  -6   2   1      25711.89      24732.47       105.50 o                         
  -5   2   1          4.93          1.92        10.69 o                         
  -4   2   1      22970.71      25362.41       117.10 o                         
  -3   2   1         51.29         66.80         9.23 o                         
  -2   2   1      10451.36      10891.30        34.83 o                         
  -1   2   1        150.07        102.63         9.21 o                         
   0   2   1      58217.20      62867.55       469.57 o                         
   1   2   1        569.79        461.50        15.79 o                         
   2   2   1      70616.34      77898.98       290.14 o                         
   3   2   1        312.71        261.50        13.64 o                         
   4   2   1         31.09         86.32        14.06 o                         
   5   2   1       3733.43       3585.87        40.37 o                         
   6   2   1      22428.01      23133.92       104.12 o                         
   7   2   1       5081.88       4867.32        48.45 o                         
   8   2   1       8720.58       8995.47        58.16 o                         
   9   2   1       1194.68       1064.90        31.80 o                         
  10   2   1       2185.95       2785.51        46.71 o                         
  11   2   1       3537.89       3602.40        45.80 o                         
  12   2   1        110.91        115.00        27.59 o                         
  13   2   1       6159.95       6263.90        69.40 o                         
  14   2   1        136.69        102.64        35.82 o                         
  15   2   1       7581.65       7783.71       128.19 o                         
  16   2   1        154.64        190.05        45.25 o                         
  17   2   1       2607.27       2778.17        88.57 o                         
  18   2   1        104.08         71.25        55.49 o                         
  19   2   1        899.50       1059.00        81.75 o                         
  20   2   1        532.72        502.66        99.37 o                         
  21   2   1       3853.01       4382.66       143.39 o                         
  22   2   1        634.02        642.72       158.94 o                         
  23   2   1       1407.45       1666.86       184.36 o                         
 -23   3   1        287.40        280.78       136.68 o                         
 -22   3   1         55.35        130.89       121.40 o                         
 -21   3   1         41.94        -28.60        87.01 o                         
 -20   3   1       2709.05       2486.37       105.14 o                         
 -19   3   1        784.52        788.39        71.22 o                         
 -18   3   1       7571.44       7250.06       130.28 o                         
 -17   3   1        182.99        150.14        52.26 o                         
 -16   3   1        151.55        141.50        45.86 o                         
 -15   3   1       1671.05       1671.74        43.29 o                         
 -14   3   1        199.05        260.78        24.22 o                         
 -13   3   1       1667.08       1671.79        43.32 o                         
 -12   3   1       4398.82       4349.52        41.89 o                         
 -11   3   1        340.04        260.76        17.99 o                         
 -10   3   1      20742.02      20715.74        67.75 o                         
  -9   3   1       6820.35       6740.86        43.97 o                         
  -8   3   1       3527.99       3332.77        31.86 o                         
  -7   3   1       5377.56       5250.26        44.40 o                         
  -6   3   1       3172.27       3554.67        35.59 o                         
  -5   3   1        239.85        270.70        12.72 o                         
  -4   3   1        198.34        247.38        13.33 o                         
  -3   3   1        205.03        219.90        13.10 o                         
  -2   3   1     170359.70     198069.47       941.43 o                         
  -1   3   1         88.58         55.59        10.20 o                         
   0   3   1      44117.48      49242.43       230.55 o                         
   1   3   1        552.98        443.45        15.71 o                         
   2   3   1     113363.73     132771.23      1020.94 o                         
   3   3   1       1042.79       1132.80        19.75 o                         
   4   3   1       2042.56       2180.86        23.15 o                         
   5   3   1       3631.68       3542.12        38.28 o                         
   6   3   1      67644.67      72847.83       290.42 o                         
   7   3   1        162.98        193.19        19.29 o                         
   8   3   1      38877.45      39487.13       245.77 o                         
   9   3   1         68.56        120.46        21.25 o                         
  10   3   1      14803.28      14648.56        80.18 o                         
  11   3   1         13.65        -24.11        24.11 o                         
  12   3   1       4944.29       4549.37        60.70 o                         
  13   3   1         45.55         89.03        30.03 o                         
  14   3   1       8270.81       8235.57        85.28 o                         
  15   3   1         14.11         54.75        41.92 o                         
  16   3   1       1109.00       1118.06        57.93 o                         
  17   3   1        763.75        875.58        61.19 o                         
  18   3   1         95.61        179.37        59.70 o                         
  19   3   1       3914.41       4030.70       132.46 o                         
  20   3   1       5409.07       5266.26       188.93 o                         
  21   3   1       1631.93       1945.71       125.66 o                         
  22   3   1       1432.92        984.31       121.26 o                         
  23   3   1        893.49        814.83       185.40 o                         
 -23   4   1       2935.27       2737.30       216.25 o                         
 -22   4   1        621.25        504.75       107.25 o                         
 -21   4   1       5785.66       6466.67       260.37 o                         
 -20   4   1        598.09        662.23        83.11 o                         
 -19   4   1       5038.41       5201.11       183.74 o                         
 -18   4   1         48.27         91.03        62.13 o                         
 -17   4   1       8395.48       8365.14       125.63 o                         
 -16   4   1       1280.33       1246.57        60.68 o                         
 -15   4   1       3262.98       3159.68        79.42 o                         
 -14   4   1       1188.58       1325.52        44.12 o                         
 -13   4   1        700.22        728.22        36.68 o                         
 -12   4   1       6840.78       6550.54        49.98 o                         
 -11   4   1        445.74        470.68        20.00 o                         
 -10   4   1       1405.59       1096.96        28.28 o                         
  -9   4   1        526.89        494.00        18.10 o                         
  -8   4   1      24220.45      26514.27        94.12 o                         
  -7   4   1       4529.57       4405.48        46.09 o                         
  -6   4   1      12497.99      14123.74        74.81 o                         
  -5   4   1          3.28          0.70        11.83 o                         
  -4   4   1       8538.97       8153.89        39.84 o                         
  -3   4   1        165.46        177.82        11.43 o                         
  -2   4   1     241030.09     276348.62      3036.05 o                         
  -1   4   1        176.61        117.59        13.16 o                         
   0   4   1      78526.88      85395.55       755.10 o                         
   1   4   1       1873.90       1794.38        36.92 o                         
   2   4   1       2105.67       1984.25        34.81 o                         
   3   4   1        119.77        103.47        11.98 o                         
   4   4   1      59925.38      67270.22       245.96 o                         
   5   4   1        160.42        171.00        12.17 o                         
   6   4   1       1113.73       1146.33        24.33 o                         
   7   4   1       6107.16       6033.79        82.01 o                         
   8   4   1       1687.00       1831.21        42.74 o                         
   9   4   1      17726.17      17817.87        93.23 o                         
  10   4   1         87.45         49.92        23.71 o                         
  11   4   1       7655.40       7315.65        69.24 o                         
  12   4   1       2914.12       2917.95        57.48 o                         
  13   4   1       6874.44       7113.09        76.60 o                         
  14   4   1         30.50          4.92        37.04 o                         
  15   4   1       7347.07       7912.73       108.60 o                         
  16   4   1      10452.99      10538.09       127.17 o                         
  17   4   1       4001.23       4086.25       112.05 o                         
  18   4   1        226.75        247.80        63.60 o                         
  19   4   1       3944.93       4098.18       138.72 o                         
  20   4   1        799.66        770.98       129.36 o                         
  21   4   1       3304.65       3270.81       147.56 o                         
  22   4   1        219.77        362.51       115.72 o                         
  23   4   1       1332.72       1378.82       233.98 o                         
 -23   5   1          2.39       -155.39       155.39 o                         
 -22   5   1        414.67        273.37       117.77 o                         
 -21   5   1        185.98        197.49       145.96 o                         
 -20   5   1       1085.09       1013.34        97.17 o                         
 -19   5   1        133.53         14.27        76.50 o                         
 -18   5   1       2915.05       2782.83       107.00 o                         
 -17   5   1        507.42        641.29        65.75 o                         
 -16   5   1       6143.48       6010.33       109.88 o                         
 -15   5   1        727.32        904.13        54.00 o                         
 -14   5   1        548.72        577.01        41.87 o                         
 -13   5   1       2487.43       2449.90        62.69 o                         
 -12   5   1       2534.90       2657.92        59.76 o                         
 -11   5   1       1508.56       1409.47        31.60 o                         
 -10   5   1       7711.46       7424.57        51.14 o                         
  -9   5   1         17.11         14.02        15.68 o                         
  -8   5   1       1869.12       1828.07        31.12 o                         
  -7   5   1       6003.22       6036.02        54.44 o                         
  -6   5   1       7943.09       8698.00        81.46 o                         
  -5   5   1       1243.08       1142.31        25.28 o                         
  -4   5   1       1681.97       1828.89        29.68 o                         
  -3   5   1        829.91        868.10        31.70 o                         
  -2   5   1      31705.58      36175.68       166.13 o                         
  -1   5   1      16243.28      16102.76        89.47 o                         
   0   5   1       8904.04       9611.77        47.33 o                         
   1   5   1          3.51         -7.30        11.39 o                         
   2   5   1       2737.76       2604.32        37.94 o                         
   3   5   1      11096.14      10430.73        84.12 o                         
   4   5   1       5502.92       5111.71        34.59 o                         
   5   5   1         32.40         -4.71        12.87 o                         
   6   5   1      10690.12      11168.20        65.81 o                         
   7   5   1       3575.80       3515.06        32.95 o                         
   8   5   1       5483.09       5397.66        54.82 o                         
   9   5   1       1129.23       1015.61        33.53 o                         
  10   5   1      11225.75      10500.94        98.71 o                         
  11   5   1         78.95         84.74        31.45 o                         
  12   5   1       7477.21       7582.94        81.56 o                         
  13   5   1        142.45        157.54        36.53 o                         
  14   5   1       4389.71       4344.30        85.81 o                         
  15   5   1         11.77         -7.24        49.75 o                         
  16   5   1       3100.90       3042.97       104.57 o                         
  17   5   1          3.83         40.68        63.21 o                         
  18   5   1        574.08        377.53        78.24 o                         
  19   5   1        236.50        179.81        89.82 o                         
  20   5   1        139.69        111.37        99.17 o                         
  21   5   1       1025.36       1089.66       177.00 o                         
  22   5   1          8.48       -110.78       110.78 o                         
 -22   6   1       3265.77       2539.05       148.90 o                         
 -21   6   1        315.89        103.76       138.06 o                         
 -20   6   1       1473.30       1493.83       138.96 o                         
 -19   6   1       2020.43       1932.13       115.37 o                         
 -18   6   1        907.94        885.83        89.13 o                         
 -17   6   1        535.55        625.86        72.46 o                         
 -16   6   1       1097.62        971.99        66.39 o                         
 -15   6   1         16.30         70.91        54.92 o                         
 -14   6   1        452.30        404.83        53.85 o                         
 -13   6   1         49.77         26.21        37.15 o                         
 -12   6   1        103.78        102.25        33.59 o                         
 -11   6   1        359.40        364.74        22.87 o                         
 -10   6   1         22.34          3.48        20.62 o                         
  -9   6   1        741.12        619.57        22.79 o                         
  -8   6   1       2943.90       2781.70        36.41 o                         
  -7   6   1        357.79        318.88        19.50 o                         
  -6   6   1      35461.47      35008.00       114.19 o                         
  -5   6   1        103.91        153.89        15.43 o                         
  -4   6   1       3082.47       2778.36        35.59 o                         
  -3   6   1        112.25        104.06        16.53 o                         
  -2   6   1      13897.17      13245.92        85.48 o                         
  -1   6   1         15.21         10.66        13.48 o                         
   0   6   1       9860.71      10471.74        65.96 o                         
   1   6   1       2359.69       2490.30        38.05 o                         
   2   6   1      10695.45      10593.17        61.51 o                         
   3   6   1        614.53        568.81        17.54 o                         
   4   6   1        149.25        146.39        15.17 o                         
   5   6   1        209.40        150.75        16.03 o                         
   6   6   1      11146.94      11183.15       102.26 o                         
   7   6   1         22.26          4.77        15.64 o                         
   8   6   1       7005.68       6962.63        44.40 o                         
   9   6   1         33.44         53.79        26.22 o                         
  10   6   1        719.57        651.65        33.60 o                         
  11   6   1        799.93        681.65        37.14 o                         
  12   6   1       4700.48       4742.08        78.51 o                         
  13   6   1       3605.05       3685.44        79.40 o                         
  14   6   1       1388.66       1514.52        58.98 o                         
  15   6   1        734.99        926.84        59.62 o                         
  16   6   1       5220.65       4994.82       114.64 o                         
  17   6   1         43.23         23.95        99.96 o                         
  18   6   1        286.51        272.65        83.48 o                         
  19   6   1       2248.57       2478.91       116.36 o                         
  20   6   1       1788.00       1760.07       117.21 o                         
  21   6   1       3580.63       3729.13       187.70 o                         
  22   6   1         61.00        -33.86       186.00 o                         
 -22   7   1        505.76        397.77       209.37 o                         
 -21   7   1         52.94         -0.87       120.63 o                         
 -20   7   1        397.82        432.23       109.88 o                         
 -19   7   1        451.13        257.08        95.44 o                         
 -18   7   1        457.13        264.59        86.94 o                         
 -17   7   1          7.23         63.06        66.33 o                         
 -16   7   1          0.71         78.52        63.56 o                         
 -15   7   1       1269.06       1143.46        64.10 o                         
 -14   7   1       1409.11       1479.55        61.52 o                         
 -13   7   1        435.85        460.62        42.78 o                         
 -12   7   1         36.65         18.01        25.44 o                         
 -11   7   1        852.49        849.36        29.17 o                         
 -10   7   1         71.25         61.38        22.05 o                         
  -9   7   1        611.71        593.32        25.60 o                         
  -8   7   1       1851.86       1927.49        42.62 o                         
  -7   7   1        426.41        381.12        20.48 o                         
  -6   7   1       5765.06       6202.99        73.75 o                         
  -5   7   1       2352.62       2436.93        39.91 o                         
  -4   7   1      14295.55      15762.48       121.35 o                         
  -3   7   1         36.38         17.98        16.89 o                         
  -2   7   1       5438.06       5658.49        48.14 o                         
  -1   7   1       6582.68       6507.51        45.71 o                         
   0   7   1       8773.58      10134.42        80.52 o                         
   1   7   1         19.56          7.82        14.89 o                         
   2   7   1      15198.35      15795.95       154.68 o                         
   3   7   1       1621.15       1603.36        29.89 o                         
   4   7   1       1348.80       1356.59        31.29 o                         
   5   7   1         11.72         11.28        17.24 o                         
   6   7   1       2788.66       3328.38        40.47 o                         
   7   7   1       1212.69       1158.06        29.03 o                         
   8   7   1        482.59        634.42        25.10 o                         
   9   7   1       4369.07       4294.34        43.49 o                         
  10   7   1       1434.39       1565.73        46.22 o                         
  11   7   1        141.87        149.16        35.65 o                         
  12   7   1         56.05         54.58        37.41 o                         
  13   7   1        287.59        304.88        44.87 o                         
  14   7   1         41.89        -34.91        51.82 o                         
  15   7   1       2804.28       2732.00       114.05 o                         
  16   7   1         39.51        -10.49        60.32 o                         
  17   7   1          2.76        -62.35        73.27 o                         
  18   7   1        350.81        401.49        87.69 o                         
  19   7   1        109.36        -70.45        94.76 o                         
  20   7   1        238.82        222.25       108.40 o                         
  21   7   1        259.95        159.93       116.58 o                         
  22   7   1         52.65        268.26       387.05 o                         
 -21   8   1        381.39        292.22       157.62 o                         
 -20   8   1       2710.69       2576.14       145.11 o                         
 -19   8   1       1703.94       1579.14       117.01 o                         
 -18   8   1       1296.84       1506.63       106.61 o                         
 -17   8   1       3496.11       3184.96       129.00 o                         
 -16   8   1       2136.39       1997.52        84.46 o                         
 -15   8   1       1017.59       1021.25        73.09 o                         
 -14   8   1       1502.89       1306.52        65.40 o                         
 -13   8   1        379.23        393.55        49.57 o                         
 -12   8   1       1042.62       1064.87        35.89 o                         
 -11   8   1       1418.95       1416.13        38.92 o                         
 -10   8   1       3920.02       3884.62        51.71 o                         
  -9   8   1        634.36        589.32        26.05 o                         
  -8   8   1       2016.23       2017.77        41.54 o                         
  -7   8   1        413.91        386.44        22.87 o                         
  -6   8   1      20406.72      20570.81        89.56 o                         
  -5   8   1       1111.83       1165.99        49.26 o                         
  -4   8   1         71.40         48.76        20.73 o                         
  -3   8   1       1957.93       1874.51        38.90 o                         
  -2   8   1          7.63        -14.91        19.57 o                         
  -1   8   1       5857.82       6002.15        48.38 o                         
   0   8   1       6346.01       6148.05        41.45 o                         
   1   8   1        171.69        155.72        18.01 o                         
   2   8   1        577.69        399.48        20.45 o                         
   3   8   1         26.36          6.01        16.09 o                         
   4   8   1       2341.96       2310.12        40.99 o                         
   5   8   1         47.72         86.95        20.09 o                         
   6   8   1       4115.14       4169.93        44.74 o                         
   7   8   1         39.68         18.91        20.38 o                         
   8   8   1       1092.79       1135.42        32.45 o                         
   9   8   1       2223.12       2253.92        43.33 o                         
  10   8   1         83.74        125.59        25.99 o                         
  11   8   1       3000.23       2971.13        71.39 o                         
  12   8   1       5280.22       5260.47        88.75 o                         
  13   8   1        506.50        483.14        51.37 o                         
  14   8   1        632.30        553.43        60.18 o                         
  15   8   1       2306.58       2240.96        83.44 o                         
  16   8   1        995.61        972.89        76.80 o                         
  17   8   1        125.42        188.02        85.87 o                         
  18   8   1          0.61          1.34        98.64 o                         
  19   8   1        312.51        289.81       109.32 o                         
  20   8   1        541.64        727.52       121.68 o                         
  21   8   1       1285.14       1296.58       162.38 o                         
 -21   9   1        295.22        366.89       137.74 o                         
 -20   9   1          7.14        143.97       120.79 o                         
 -19   9   1        133.77        185.32       108.89 o                         
 -18   9   1        106.81        338.92        99.96 o                         
 -17   9   1         22.12         29.65       116.05 o                         
 -16   9   1       9165.44       8810.16       167.32 o                         
 -15   9   1        685.23        671.63        69.35 o                         
 -14   9   1      16301.67      15671.16       274.24 o                         
 -13   9   1       1155.44       1118.64        50.09 o                         
 -12   9   1        245.15        258.70        34.66 o                         
 -11   9   1       2452.83       2418.72        53.00 o                         
 -10   9   1       1170.46       1100.21        33.77 o                         
  -9   9   1       1811.22       1876.94        46.53 o                         
  -8   9   1        510.43        606.53        27.31 o                         
  -7   9   1        804.50        778.68        31.85 o                         
  -6   9   1       4273.74       4206.52        58.26 o                         
  -5   9   1        170.71        162.38        25.17 o                         
  -4   9   1        183.73        166.07        24.97 o                         
  -3   9   1       1127.14       1166.49        32.36 o                         
  -2   9   1        395.66        428.34        25.26 o                         
  -1   9   1         16.59         15.62        20.62 o                         
   0   9   1        341.15        332.09        20.30 o                         
   1   9   1         88.97         96.46        19.78 o                         
   2   9   1      27914.85      28629.10       290.63 o                         
   3   9   1        596.45        576.43        28.33 o                         
   4   9   1      11531.68      11184.96        72.44 o                         
   5   9   1       1766.83       1684.25        44.78 o                         
   6   9   1       1512.99       1478.74        36.60 o                         
   7   9   1         78.31         65.93        24.64 o                         
   8   9   1         47.07         81.09        24.68 o                         
   9   9   1        553.27        571.79        29.63 o                         
  10   9   1      13372.70      13263.77        89.68 o                         
  11   9   1        380.85        361.91        45.22 o                         
  12   9   1       5593.06       5694.94        97.18 o                         
  13   9   1       2481.32       2414.21        82.73 o                         
  14   9   1       4334.79       4129.57       113.90 o                         
  15   9   1       2751.15       2962.20       110.79 o                         
  16   9   1       4802.61       4675.28       147.16 o                         
  17   9   1        422.18        428.88        95.61 o                         
  18   9   1         47.94         -5.38       101.71 o                         
  19   9   1         70.21        145.80       113.30 o                         
  20   9   1        592.88        584.54       130.61 o                         
 -20  10   1         76.42        171.56       144.75 o                         
 -19  10   1       1887.87       2183.24       137.56 o                         
 -18  10   1        158.91        182.49       105.83 o                         
 -17  10   1       7102.83       7199.98       189.42 o                         
 -16  10   1        110.34        257.94        88.94 o                         
 -15  10   1       9567.90       9434.85       156.38 o                         
 -14  10   1         27.43          5.53        62.67 o                         
 -13  10   1        681.31        724.29        48.06 o                         
 -12  10   1       4714.65       4577.01        92.54 o                         
 -11  10   1         22.95         49.54        35.17 o                         
 -10  10   1      27287.57      27426.41       184.46 o                         
  -9  10   1       1443.94       1400.48        40.67 o                         
  -8  10   1       8988.67       8905.18        76.95 o                         
  -7  10   1       3387.90       3371.17        60.54 o                         
  -6  10   1         73.08         78.34        29.92 o                         
  -5  10   1       2662.83       2713.57        53.06 o                         
  -4  10   1       4596.49       4238.94        60.43 o                         
  -3  10   1        431.26        491.17        28.64 o                         
  -2  10   1      16423.78      15804.90        94.56 o                         
  -1  10   1        392.21        431.14        27.07 o                         
   0  10   1       5802.94       5565.27        53.36 o                         
   1  10   1        160.04        117.99        24.36 o                         
   2  10   1       5870.30       5569.20        57.93 o                         
   3  10   1        160.78        108.37        26.24 o                         
   4  10   1      11585.80      11435.12       125.38 o                         
   5  10   1       8457.85       8570.85        75.69 o                         
   6  10   1       4391.06       4361.34        63.16 o                         
   7  10   1       3435.02       3494.73        57.25 o                         
   8  10   1       1589.27       1614.52        43.21 o                         
   9  10   1       1188.00       1224.08        39.39 o                         
  10  10   1       2192.06       2051.00        56.38 o                         
  11  10   1        681.87        656.69        38.94 o                         
  12  10   1        336.81        396.10        54.82 o                         
  13  10   1       1416.73       1430.86        72.13 o                         
  14  10   1        984.55       1021.78        76.56 o                         
  15  10   1       3763.79       3924.95       157.72 o                         
  16  10   1       1683.28       1545.72       107.68 o                         
  17  10   1       1977.52       2014.37       120.71 o                         
  18  10   1          3.84         -5.79       112.34 o                         
  19  10   1        545.81        493.60       129.61 o                         
  20  10   1        102.72        192.00       243.58 o                         
 -19  11   1         50.56        178.77       143.09 o                         
 -18  11   1       3364.38       3480.48       166.97 o                         
 -17  11   1        311.00        405.48       123.16 o                         
 -16  11   1         21.73         80.72        93.92 o                         
 -15  11   1       1620.91       1713.46       105.62 o                         
 -14  11   1         72.79         47.76        74.70 o                         
 -13  11   1        680.03        821.83        50.38 o                         
 -12  11   1       7959.90       7907.13       113.85 o                         
 -11  11   1        493.27        581.73        48.55 o                         
 -10  11   1      15237.84      15702.88       141.88 o                         
  -9  11   1       3513.34       3619.41        80.65 o                         
  -8  11   1       3986.77       3889.02        76.47 o                         
  -7  11   1       1920.00       1755.62        48.81 o                         
  -6  11   1         11.46        -33.27        33.27 o                         
  -5  11   1       1528.87       1439.07        42.54 o                         
  -4  11   1        142.87        125.62        32.58 o                         
  -3  11   1        206.27        179.51        30.27 o                         
  -2  11   1       1112.48       1154.43        37.63 o                         
  -1  11   1        129.12        115.19        28.02 o                         
   0  11   1        132.02        154.86        29.06 o                         
   1  11   1         28.26         70.78        27.13 o                         
   2  11   1       5506.81       5684.75        63.59 o                         
   3  11   1       3357.13       3177.91        58.36 o                         
   4  11   1        113.45         74.03        30.78 o                         
   5  11   1         88.45        123.57        36.34 o                         
   6  11   1      20566.00      20794.53       111.43 o                         
   7  11   1        480.56        470.35        40.07 o                         
   8  11   1      32814.87      32845.34       198.21 o                         
   9  11   1       4543.75       4407.38        92.75 o                         
  10  11   1       3117.55       3159.27        67.82 o                         
  11  11   1        713.80        678.89        43.09 o                         
  12  11   1         37.89         44.29        49.08 o                         
  13  11   1       1011.64        915.52        75.31 o                         
  14  11   1       1131.61       1246.12        91.94 o                         
  15  11   1         25.34         20.12        94.04 o                         
  16  11   1        155.02        148.85       127.43 o                         
  17  11   1         69.80       -115.40       216.66 o                         
  18  11   1        197.89        222.55       231.22 o                         
  19  11   1       3508.90       3541.24       289.96 o                         
 -18  12   1       1000.71        955.51       149.84 o                         
 -17  12   1        446.75        855.08       138.07 o                         
 -16  12   1          4.44        145.61       118.73 o                         
 -15  12   1       3657.98       4093.54       205.62 o                         
 -14  12   1       2553.48       2697.54       125.21 o                         
 -13  12   1       4040.55       3982.26        98.24 o                         
 -12  12   1       3130.84       3134.38        93.44 o                         
 -11  12   1       2459.64       2364.17        86.77 o                         
 -10  12   1       1814.36       1730.87        69.96 o                         
  -9  12   1        599.10        662.00        52.52 o                         
  -8  12   1       4256.83       4300.25       113.02 o                         
  -7  12   1        148.91        165.88        45.78 o                         
  -6  12   1       3453.95       3274.60        81.53 o                         
  -5  12   1        463.38        479.12        44.35 o                         
  -4  12   1       8206.26       8044.59        87.12 o                         
  -3  12   1         25.52         31.50        37.11 o                         
  -2  12   1      12908.52      13052.24       102.61 o                         
  -1  12   1        452.58        399.57        36.73 o                         
   0  12   1       7091.25       7086.04       100.25 o                         
   1  12   1       1755.29       1773.61        57.31 o                         
   2  12   1       8568.95       8482.76       197.62 o                         
   3  12   1        121.95         92.50        35.11 o                         
   4  12   1        442.35        324.60        38.57 o                         
   5  12   1        369.53        361.59        43.20 o                         
   6  12   1         14.37        -18.89        39.20 o                         
   7  12   1       1603.66       1445.84        52.77 o                         
   8  12   1       3949.28       4088.49        94.59 o                         
   9  12   1       1012.81        985.48        56.83 o                         
  10  12   1        821.96        875.53        57.22 o                         
  11  12   1        915.70       1043.21        51.96 o                         
  12  12   1        171.91        143.66        58.83 o                         
  13  12   1       2983.97       3108.83       145.65 o                         
  14  12   1          2.39        -88.89       103.74 o                         
  15  12   1         77.72        136.54       116.52 o                         
  16  12   1       1347.67       1472.80       138.24 o                         
  17  12   1         18.20       -102.11       137.11 o                         
  18  12   1       1899.73       1906.33       168.29 o                         
 -17  13   1       1408.55       1790.25       165.85 o                         
 -16  13   1       2134.87       2373.68       171.75 o                         
 -15  13   1        721.80        730.71       130.02 o                         
 -14  13   1       4955.13       4884.51       137.18 o                         
 -13  13   1        612.18        535.20        75.20 o                         
 -12  13   1        277.32        327.18        69.78 o                         
 -11  13   1        917.81        885.80        67.43 o                         
 -10  13   1         94.03        138.56        60.03 o                         
  -9  13   1        346.45        381.47        62.19 o                         
  -8  13   1        918.98       1057.99        61.38 o                         
  -7  13   1       1456.92       1495.58        63.12 o                         
  -6  13   1         21.01          0.71        52.27 o                         
  -5  13   1        134.91        135.12        48.16 o                         
  -4  13   1        653.41        629.17        51.60 o                         
  -3  13   1        158.16         83.07        46.46 o                         
  -2  13   1       7169.28       6636.61        94.39 o                         
  -1  13   1       1444.78       1514.21        50.32 o                         
   0  13   1       3067.75       2925.67        80.96 o                         
   1  13   1       3553.84       3718.00        92.63 o                         
   2  13   1       6147.09       5986.98       103.59 o                         
   3  13   1       1324.24       1288.57        50.37 o                         
   4  13   1       9870.92       9695.04        99.94 o                         
   5  13   1         92.87        104.24        47.77 o                         
   6  13   1       2873.94       2771.22        76.86 o                         
   7  13   1        372.42        347.81        51.99 o                         
   8  13   1       2420.97       2359.53        73.01 o                         
   9  13   1         83.81         97.83        53.46 o                         
  10  13   1       4412.76       4479.62       123.73 o                         
  11  13   1        516.09        705.36        67.58 o                         
  12  13   1       1787.00       1732.19        75.29 o                         
  13  13   1        308.38        531.34       115.17 o                         
  14  13   1          6.06         87.84       119.56 o                         
  15  13   1        738.12       1103.05       140.41 o                         
  16  13   1       1225.82       1414.55       154.56 o                         
  17  13   1        385.63        389.42       153.47 o                         
 -16  14   1          2.83       -153.81       199.23 o                         
 -15  14   1        262.76         63.49       143.39 o                         
 -14  14   1         10.39        201.30        89.62 o                         
 -13  14   1        190.03         95.14        85.10 o                         
 -12  14   1        178.64        180.15        79.70 o                         
 -11  14   1       1779.34       1722.38        90.88 o                         
 -10  14   1         15.06         50.23        67.73 o                         
  -9  14   1        608.15        610.24        69.32 o                         
  -8  14   1        771.02        810.96        68.65 o                         
  -7  14   1         79.34         51.50        58.85 o                         
  -6  14   1        672.10        699.21        60.33 o                         
  -5  14   1        141.93        149.17        51.96 o                         
  -4  14   1        141.01         59.16        49.46 o                         
  -3  14   1          7.20        -46.81        46.81 o                         
  -2  14   1        337.80        383.90        51.72 o                         
  -1  14   1       4619.80       4543.81       109.76 o                         
   0  14   1          0.36         20.25        56.71 o                         
   1  14   1        253.37        240.43        56.39 o                         
   2  14   1        423.26        379.14        58.41 o                         
   3  14   1        238.32        162.80        46.96 o                         
   4  14   1        274.69        250.74        50.23 o                         
   5  14   1        653.22        714.63        60.58 o                         
   6  14   1       3745.58       3754.98       101.42 o                         
   7  14   1         76.24         -3.09        55.69 o                         
   8  14   1          0.03         44.00        60.84 o                         
   9  14   1        244.96        273.24        66.42 o                         
  10  14   1       1287.46       1311.87        82.41 o                         
  11  14   1        357.29        294.82       106.12 o                         
  12  14   1        280.37        205.63        79.22 o                         
  13  14   1         19.86         12.81       145.25 o                         
  14  14   1        227.65        446.98       135.38 o                         
  15  14   1        162.60         52.56       144.20 o                         
 -14  15   1        626.86        796.81       103.68 o                         
 -13  15   1         94.50        178.86        96.92 o                         
 -12  15   1        698.47        694.11       105.30 o                         
 -11  15   1        255.68        313.12        93.62 o                         
 -10  15   1        441.49        467.31        91.42 o                         
  -9  15   1        795.23        960.21        92.55 o                         
  -8  15   1       1538.28       1560.40       115.14 o                         
  -7  15   1        746.44        696.89        79.71 o                         
  -6  15   1          5.32         -9.88        69.85 o                         
  -5  15   1         59.75        104.82        68.44 o                         
  -4  15   1       2172.55       2085.73        86.64 o                         
  -3  15   1        222.11        170.40        70.95 o                         
  -2  15   1        795.05        847.42        73.75 o                         
  -1  15   1         25.93         54.40        64.13 o                         
   0  15   1        600.71        635.09        71.55 o                         
   1  15   1        475.74        372.29        68.77 o                         
   2  15   1         26.92        -34.76        67.37 o                         
   3  15   1        195.06        240.04        69.33 o                         
   4  15   1        523.12        529.95        90.60 o                         
   5  15   1          2.03        -34.83        65.42 o                         
   6  15   1         43.36          9.90        68.10 o                         
   7  15   1       1238.33       1207.78        82.72 o                         
   8  15   1       1215.11       1237.48        86.26 o                         
   9  15   1        925.04       1046.14        87.71 o                         
  10  15   1       1452.32       1589.97       106.98 o                         
  11  15   1        200.93        143.87        85.66 o                         
  12  15   1        257.83        293.04       103.65 o                         
  13  15   1        388.45        326.27        91.02 o                         
  14  15   1          4.19       -158.61       158.61 o                         
 -13  16   1         12.62        -90.23       172.88 o                         
 -12  16   1        475.66        316.55       118.72 o                         
 -11  16   1       1009.77       1034.68       127.28 o                         
 -10  16   1         59.34        113.23       100.67 o                         
  -9  16   1       1898.92       2129.21       118.64 o                         
  -8  16   1       3732.24       3585.47       137.20 o                         
  -7  16   1          5.15         23.35        85.51 o                         
  -6  16   1       8867.33       8581.97       175.32 o                         
  -5  16   1        248.09        246.51        91.40 o                         
  -4  16   1       3154.13       3565.22       158.13 o                         
  -3  16   1        181.35        200.77        96.24 o                         
  -2  16   1        322.16        171.31        93.29 o                         
  -1  16   1          1.72         67.11        89.59 o                         
   0  16   1       1314.17       1384.73       107.36 o                         
   1  16   1        312.58        376.77       125.95 o                         
   2  16   1       4481.92       4201.50       154.33 o                         
   3  16   1         67.57         54.84        88.93 o                         
   4  16   1       2418.65       2408.65       118.04 o                         
   5  16   1          5.48        124.59        89.17 o                         
   6  16   1       1842.58       2210.95       119.84 o                         
   7  16   1       1216.25       1181.68       109.78 o                         
   8  16   1        600.70        758.64       108.31 o                         
   9  16   1        995.69       1244.84       114.60 o                         
  10  16   1        156.18        181.49       102.41 o                         
  11  16   1       1179.37       1277.55       157.60 o                         
  12  16   1         54.92         48.64       160.67 o                         
 -11  17   1       3906.89       4284.42       496.27 o                         
 -10  17   1        730.72        696.59       206.62 o                         
  -9  17   1        302.10        293.26       126.24 o                         
  -8  17   1        297.81        389.87       126.67 o                         
  -7  17   1        454.44        450.18       118.93 o                         
  -6  17   1       3611.55       3538.08       152.46 o                         
  -5  17   1        159.64       -106.69       147.87 o                         
  -4  17   1       1613.18       1917.63       135.61 o                         
  -3  17   1         81.28       -106.67       106.67 o                         
  -2  17   1       2420.20       2194.35       160.59 o                         
  -1  17   1         19.71        -34.96       105.90 o                         
   0  17   1       2293.08       2367.78       133.35 o                         
   1  17   1        128.64        197.63       105.34 o                         
   2  17   1        489.01        566.38       139.39 o                         
   3  17   1        393.32        316.52       112.83 o                         
   4  17   1       1899.87       1975.21       130.25 o                         
   5  17   1        302.70        202.19       120.25 o                         
   6  17   1       1890.64       1763.07       130.78 o                         
   7  17   1       1542.01       1626.78       131.81 o                         
   8  17   1        702.97        696.36       123.90 o                         
   9  17   1        111.83          8.10       186.97 o                         
  10  17   1        408.90        678.86       279.76 o                         
  -8  18   1       5024.48       5188.82       643.81 o                         
  -7  18   1       1558.99       1588.79       173.57 o                         
  -6  18   1         54.84          9.35       153.53 o                         
  -5  18   1         59.73         22.26       129.68 o                         
  -4  18   1        579.35        676.28       209.66 o                         
  -3  18   1        382.46        426.40       128.99 o                         
  -2  18   1       9165.98       9801.13       275.07 o                         
  -1  18   1       2301.77       2637.89       168.58 o                         
   0  18   1       2780.06       2850.78       155.01 o                         
   1  18   1       1894.74       1646.51       139.97 o                         
   2  18   1        614.67        769.46       132.91 o                         
   3  18   1       3148.02       3134.13       158.91 o                         
   4  18   1       3746.35       3872.20       249.54 o                         
   5  18   1       2379.77       2476.65       171.10 o                         
   6  18   1        804.01       1037.59       186.79 o                         
   7  18   1        576.49        452.60       234.64 o                         
  -1  19   1        456.64        408.54       185.56 o                         
   0  19   1        469.20        299.65       212.19 o                         
 -24   0   2       1223.19       1339.75       146.27 o                         
 -23   0   2       2609.96       2878.44       221.74 o                         
 -22   0   2          6.44        -85.75       105.63 o                         
 -21   0   2        915.53        946.22       121.56 o                         
 -20   0   2       2295.53       2208.26       114.77 o                         
 -19   0   2       3922.80       4124.29       148.08 o                         
 -18   0   2          9.29         55.02        66.55 o                         
 -17   0   2       5055.86       5404.12       203.76 o                         
 -16   0   2       4063.59       4083.44       108.63 o                         
 -15   0   2        617.24        632.15        43.11 o                         
 -14   0   2         31.87         82.28        34.34 o                         
 -13   0   2       2130.39       2143.95        60.17 o                         
 -12   0   2       7021.40       6112.72        69.26 o                         
 -11   0   2       1282.05       1035.72        39.62 o                         
 -10   0   2      30228.69      32037.16       121.00 o                         
  -9   0   2       1360.11       1452.22        39.54 o                         
  -8   0   2       8735.98      10784.45        70.05 o                         
  -7   0   2        758.87        709.17        27.20 o                         
  -6   0   2      23785.86      23833.59       136.87 o                         
  -5   0   2          0.62         14.90        17.83 o                         
  -4   0   2     167945.30     189641.23       551.77 o                         
  -3   0   2        104.33         91.88        12.25 o                         
  -2   0   2      42667.49      50156.05       275.92 o                         
   1   0   2       2028.18       1503.39       142.75 o                         
   2   0   2       9995.58      11042.32        64.00 o                         
   3   0   2        176.16        134.31        11.77 o                         
   4   0   2      52651.98      60704.34       260.83 o                         
   5   0   2        149.18        130.27        14.91 o                         
   6   0   2      36453.57      39520.23       157.79 o                         
   7   0   2       5418.66       5016.53        66.99 o                         
   8   0   2        359.06        544.70        23.55 o                         
   9   0   2      10153.72       9551.33        68.18 o                         
  10   0   2       8705.34       8552.17        64.92 o                         
  11   0   2       9143.59       9045.12        85.84 o                         
  12   0   2       3117.44       3211.03        55.39 o                         
  13   0   2      11782.73      12083.38       119.47 o                         
  14   0   2      39752.89      39977.54       407.70 o                         
  15   0   2       9085.98       9509.65       179.70 o                         
  16   0   2       1794.39       1787.38        74.95 o                         
  17   0   2       1820.67       1871.29        82.06 o                         
  18   0   2        162.02        198.81        58.24 o                         
  19   0   2       1263.06       1295.59        78.44 o                         
  20   0   2       5741.68       6101.97       202.45 o                         
  21   0   2       5759.45       6242.05       274.44 o                         
  22   0   2        567.85        844.48       190.95 o                         
  23   0   2       1930.93       2195.92       232.46 o                         
 -24   1   2        507.80        143.31       214.66 o                         
 -23   1   2         92.31        127.95        93.61 o                         
 -22   1   2        584.79        547.40        67.47 o                         
 -21   1   2        711.50        650.87        62.89 o                         
 -20   1   2       1998.51       2090.55        71.95 o                         
 -19   1   2       1512.61       1491.29        62.17 o                         
 -18   1   2       1874.61       1860.48        63.36 o                         
 -17   1   2        824.01        880.46        49.05 o                         
 -16   1   2        427.90        419.81        36.13 o                         
 -15   1   2         18.88         17.10        25.42 o                         
 -14   1   2       1560.73       1609.92        38.51 o                         
 -13   1   2        388.89        445.81        24.54 o                         
 -12   1   2       3791.47       3833.22        42.64 o                         
 -11   1   2       1114.89       1044.02        26.97 o                         
 -10   1   2       1598.43       2227.15        36.18 o                         
  -9   1   2      10909.37      11113.50        51.16 o                         
  -8   1   2        964.97       1098.74        23.87 o                         
  -7   1   2       7164.11       7013.89        42.73 o                         
  -6   1   2       3221.48       3608.61        30.98 o                         
  -5   1   2        680.85        635.12        23.04 o                         
  -4   1   2      30295.91      33568.85        64.18 o                         
  -3   1   2        639.06        594.68        15.27 o                         
  -2   1   2      62573.64      69918.04       389.40 o                         
   1   1   2       1169.02        968.00        19.12 o                         
   2   1   2      10494.62      11050.84        61.78 o                         
   3   1   2        268.03        201.86         9.24 o                         
   4   1   2         93.31        218.02        14.31 o                         
   5   1   2        645.86        551.61        14.90 o                         
   6   1   2       6867.48       5939.57        28.87 o                         
   7   1   2        437.50        492.84        15.15 o                         
   8   1   2       9518.89       9007.76        46.30 o                         
   9   1   2       2905.00       2951.72        30.51 o                         
  10   1   2      19534.39      20407.48       106.14 o                         
  11   1   2       1542.26       1450.25        47.89 o                         
  12   1   2      16204.55      16860.99        76.15 o                         
  13   1   2       1438.28       1556.46        34.11 o                         
  14   1   2       2501.31       2337.61        42.68 o                         
  15   1   2        237.30        262.78        28.36 o                         
  16   1   2       1902.99       1759.63        51.21 o                         
  17   1   2       1701.27       1667.61        58.16 o                         
  18   1   2       2950.86       3169.11       110.43 o                         
  19   1   2       8355.71       8870.73       232.84 o                         
  20   1   2         74.69        208.19        78.03 o                         
  21   1   2       4326.78       4752.81       154.67 o                         
  22   1   2        386.25        375.29        93.72 o                         
  23   1   2       1826.71       2012.10       318.51 o                         
 -24   2   2        915.95        469.26       162.53 o                         
 -23   2   2        963.85       1084.62       136.35 o                         
 -22   2   2        634.56        529.92       104.09 o                         
 -21   2   2       2369.44       2388.88        93.76 o                         
 -20   2   2          0.35        -50.71        50.71 o                         
 -19   2   2       1975.59       1825.68        66.07 o                         
 -18   2   2        525.06        607.87        45.77 o                         
 -17   2   2        365.02        298.66        39.86 o                         
 -16   2   2       5248.68       5494.77        70.82 o                         
 -15   2   2        314.21        349.25        28.14 o                         
 -14   2   2       1018.27       1080.04        32.31 o                         
 -13   2   2        433.20        462.12        23.48 o                         
 -12   2   2       1713.46       1976.47        36.46 o                         
 -11   2   2        131.89        141.48        17.48 o                         
 -10   2   2      17873.73      18955.60        67.46 o                         
  -9   2   2         54.60         47.26        14.24 o                         
  -8   2   2      47549.89      48224.74       293.45 o                         
  -7   2   2        116.90        130.38        13.09 o                         
  -6   2   2       8512.44       7918.36        41.75 o                         
  -5   2   2        349.63        307.78        14.09 o                         
  -4   2   2      17040.24      19157.88       174.26 o                         
  -3   2   2       1275.86       1233.74        20.10 o                         
  -2   2   2       9630.08      10678.21        80.93 o                         
  -1   2   2          3.29          2.49         6.34 o                         
   0   2   2      14334.17      13693.45       420.63 o                         
   1   2   2         24.92         19.43         7.35 o                         
   2   2   2       6420.64       7444.57        37.43 o                         
   3   2   2         12.25         -1.33        13.49 o                         
   4   2   2       9528.41       9540.48        50.53 o                         
   5   2   2       4091.50       3872.34        35.13 o                         
   6   2   2       6694.86       6184.63        43.77 o                         
   7   2   2       4823.58       4731.31        41.68 o                         
   8   2   2       3512.81       3687.37        41.45 o                         
   9   2   2        963.78        924.68        28.49 o                         
  10   2   2       7106.69       7044.26        57.47 o                         
  11   2   2       2330.44       2336.56        48.38 o                         
  12   2   2       2654.78       2638.44        51.79 o                         
  13   2   2       7597.83       7495.50        90.75 o                         
  14   2   2       4769.49       4626.65        78.84 o                         
  15   2   2       3355.35       3164.71        79.79 o                         
  16   2   2        274.43        290.98        49.68 o                         
  17   2   2        936.79       1012.87        58.61 o                         
  18   2   2       4742.20       4741.88       111.40 o                         
  19   2   2       2350.10       2571.79       102.57 o                         
  20   2   2        496.55        555.25        97.59 o                         
  21   2   2        561.97        451.99        89.07 o                         
  22   2   2       1109.61       1159.73       157.67 o                         
  23   2   2          0.61       -195.33       195.33 o                         
 -24   3   2        175.63         35.94       370.88 o                         
 -23   3   2        138.63         44.80       141.61 o                         
 -22   3   2         29.03        -96.09       101.99 o                         
 -21   3   2          0.50        -54.49        91.27 o                         
 -20   3   2       2616.15       2642.70       132.53 o                         
 -19   3   2         24.00         60.54        63.76 o                         
 -18   3   2       1131.99       1085.78        48.52 o                         
 -17   3   2        244.51        217.63        37.84 o                         
 -16   3   2       4006.15       3922.60        67.32 o                         
 -15   3   2        416.02        335.33        29.95 o                         
 -14   3   2        919.86        894.03        29.95 o                         
 -13   3   2        506.11        438.52        24.20 o                         
 -12   3   2        108.32        119.03        20.06 o                         
 -11   3   2       3279.86       3259.38        38.14 o                         
 -10   3   2      12642.57      14269.60        61.08 o                         
  -9   3   2       1187.74       1236.59        28.02 o                         
  -8   3   2       3062.80       3427.83        48.28 o                         
  -7   3   2       1227.67       1175.52        25.11 o                         
  -6   3   2         18.31         -2.35        11.80 o                         
  -5   3   2         27.47         22.95        11.61 o                         
  -4   3   2      32243.53      35390.36       241.85 o                         
  -3   3   2        591.96        607.66        23.48 o                         
  -2   3   2       5681.31       6337.72        38.87 o                         
  -1   3   2        816.38        685.25        21.12 o                         
   0   3   2     158054.89     175575.11      1414.00 o                         
   1   3   2       1034.24        984.33        19.59 o                         
   2   3   2     120029.13     136812.02      1114.47 o                         
   3   3   2         20.82         -1.40         9.53 o                         
   4   3   2       6531.94       7707.76        37.95 o                         
   5   3   2       1698.70       1575.17        29.79 o                         
   6   3   2          3.43         34.14        17.56 o                         
   7   3   2        939.13        819.64        25.21 o                         
   8   3   2        931.90       1024.11        28.40 o                         
   9   3   2       4887.87       4964.98        50.71 o                         
  10   3   2        892.07       1057.21        31.83 o                         
  11   3   2        481.16        493.43        28.97 o                         
  12   3   2      10638.03      10520.70        89.41 o                         
  13   3   2          0.27         23.49        32.16 o                         
  14   3   2      12055.89      11715.58       106.51 o                         
  15   3   2       1799.38       1792.08        61.61 o                         
  16   3   2        363.68        423.30        52.18 o                         
  17   3   2         39.96         77.85        62.38 o                         
  18   3   2       3965.67       3915.76       115.90 o                         
  19   3   2       1818.18       1999.49        96.82 o                         
  20   3   2        220.93        163.49        93.24 o                         
  21   3   2        121.79          5.76       109.54 o                         
  22   3   2        865.09        773.49       164.15 o                         
  23   3   2         22.57        119.42       220.25 o                         
 -23   4   2        147.12        119.81       140.68 o                         
 -22   4   2        147.37        -66.62       142.96 o                         
 -21   4   2       1133.22       1133.95       110.10 o                         
 -20   4   2        447.39        332.48        80.63 o                         
 -19   4   2        932.68        825.30        78.35 o                         
 -18   4   2       1222.25       1171.62        73.72 o                         
 -17   4   2        924.62        900.36        77.66 o                         
 -16   4   2       4617.40       4554.60        66.81 o                         
 -15   4   2        261.63        250.78        28.38 o                         
 -14   4   2         18.06         71.01        24.81 o                         
 -13   4   2       1037.10        999.29        30.52 o                         
 -12   4   2       7900.00       8031.58        55.49 o                         
 -11   4   2          4.82        -13.00        18.22 o                         
 -10   4   2         38.95         35.79        16.45 o                         
  -9   4   2          3.90         -5.86        14.47 o                         
  -8   4   2       6622.89       6289.56        44.73 o                         
  -7   4   2        277.92        297.09        16.25 o                         
  -6   4   2       9218.96      10015.82        47.90 o                         
  -5   4   2        249.13        230.94        13.93 o                         
  -4   4   2       6119.00       6609.91        44.46 o                         
  -3   4   2          2.15         -1.73        10.39 o                         
  -2   4   2      28177.95      30825.24       119.75 o                         
  -1   4   2       1034.04        918.99        20.47 o                         
   0   4   2        533.07        531.08        15.27 o                         
   1   4   2         44.14         32.97        10.78 o                         
   2   4   2      22256.53      24909.65       235.31 o                         
   3   4   2         23.87         15.61        10.99 o                         
   4   4   2      39055.77      42507.11       177.60 o                         
   5   4   2          4.01          7.02        10.29 o                         
   6   4   2      10320.74      11239.02        63.83 o                         
   7   4   2       1966.72       1833.05        37.63 o                         
   8   4   2      24967.52      27626.20        99.19 o                         
   9   4   2        469.83        476.62        26.19 o                         
  10   4   2       6776.90       7258.41        65.43 o                         
  11   4   2        613.19        555.71        31.52 o                         
  12   4   2         65.82         67.65        30.70 o                         
  13   4   2       1209.30       1214.48        44.64 o                         
  14   4   2        170.31        172.99        40.95 o                         
  15   4   2        325.89        240.95        48.48 o                         
  16   4   2        631.71        751.66        61.49 o                         
  17   4   2        969.88       1051.54        72.15 o                         
  18   4   2        320.13        352.16        73.55 o                         
  19   4   2        666.84        739.57        88.58 o                         
  20   4   2          0.07        124.96        96.32 o                         
  21   4   2        121.92        101.54       104.97 o                         
  22   4   2          9.38         28.85       134.68 o                         
 -23   5   2       1058.21        804.85       262.76 o                         
 -22   5   2         23.70        -48.79       148.01 o                         
 -21   5   2        175.04        157.55        98.91 o                         
 -20   5   2         68.62         57.15        85.40 o                         
 -19   5   2       2614.89       2452.93       137.24 o                         
 -18   5   2       3371.67       3364.16       114.50 o                         
 -17   5   2        552.94        529.97        62.32 o                         
 -16   5   2       5284.08       5164.59       106.41 o                         
 -15   5   2         32.54         60.65        44.50 o                         
 -14   5   2        537.00        509.78        31.03 o                         
 -13   5   2        883.06        805.94        29.53 o                         
 -12   5   2         56.12         79.82        21.55 o                         
 -11   5   2       2820.99       2762.13        39.59 o                         
 -10   5   2        337.57        207.55        19.12 o                         
  -9   5   2       4509.97       4500.21        44.70 o                         
  -8   5   2       1316.10       1379.92        29.83 o                         
  -7   5   2         12.00         19.77        17.02 o                         
  -6   5   2        729.02        823.70        23.00 o                         
  -5   5   2         96.48         73.57        13.46 o                         
  -4   5   2       7972.59      10367.41        53.38 o                         
  -3   5   2       1526.68       1507.35        31.61 o                         
  -2   5   2       3761.67       4125.90        38.40 o                         
  -1   5   2         67.08         67.85        13.42 o                         
   0   5   2       7743.72       5816.52        53.65 o                         
   1   5   2       1361.04       1218.25        25.04 o                         
   2   5   2       3185.67       2183.58        26.74 o                         
   3   5   2       1495.07       1575.20        25.56 o                         
   4   5   2       3534.40       4044.95        42.21 o                         
   5   5   2        767.56        710.81        20.16 o                         
   6   5   2       9028.93       9432.71        48.59 o                         
   7   5   2        137.40        168.92        20.44 o                         
   8   5   2       6918.34       6667.17        57.80 o                         
   9   5   2         24.28         56.08        23.26 o                         
  10   5   2        350.94        345.03        30.56 o                         
  11   5   2       1123.07       1031.74        37.93 o                         
  12   5   2       3416.86       3650.04        65.89 o                         
  13   5   2       3481.66       3546.26        70.33 o                         
  14   5   2       4461.18       4679.22        93.46 o                         
  15   5   2       2310.60       2305.61        74.45 o                         
  16   5   2        473.45        484.68        66.62 o                         
  17   5   2         25.89         75.37        63.78 o                         
  18   5   2        825.40        846.94        79.94 o                         
  19   5   2       1415.06       1432.92       101.18 o                         
  20   5   2        237.29        158.49       102.79 o                         
  21   5   2       2711.28       2554.25       128.84 o                         
  22   5   2        669.24        603.99       184.95 o                         
 -23   6   2       2379.94       2268.33       204.52 o                         
 -22   6   2         91.79       -118.68       118.68 o                         
 -21   6   2       3680.35       3570.37       233.08 o                         
 -20   6   2        318.30         57.64        98.83 o                         
 -19   6   2       6126.33       6041.79       179.57 o                         
 -18   6   2       2593.15       2327.25       102.26 o                         
 -17   6   2       4515.31       4443.97       121.65 o                         
 -16   6   2       1861.06       1865.19        75.75 o                         
 -15   6   2        528.97        489.01        55.47 o                         
 -14   6   2       1546.80       1518.51        48.25 o                         
 -13   6   2         21.69         38.96        24.73 o                         
 -12   6   2       9591.49       9616.49        61.52 o                         
 -11   6   2        672.57        695.45        26.31 o                         
 -10   6   2      15786.10      16591.26        78.67 o                         
  -9   6   2         77.53         47.39        18.62 o                         
  -8   6   2       9430.05       8719.96        53.10 o                         
  -7   6   2        540.10        561.36        21.49 o                         
  -6   6   2       4406.31       3592.73        36.07 o                         
  -5   6   2          0.04         12.46        13.59 o                         
  -4   6   2      11039.72      10859.96        69.30 o                         
  -3   6   2       1454.18       1692.83        33.16 o                         
  -2   6   2      17940.15      18662.87       141.82 o                         
  -1   6   2       4228.02       4294.85        38.59 o                         
   0   6   2       1970.33       1702.09        27.96 o                         
   1   6   2       1260.60       1371.86        26.32 o                         
   2   6   2       9190.67       8666.12        59.24 o                         
   3   6   2          8.42         19.74        13.78 o                         
   4   6   2      21424.13      22069.90       107.53 o                         
   5   6   2       9237.26       9069.61        61.95 o                         
   6   6   2       7216.05       7589.06        57.03 o                         
   7   6   2       1289.61       1117.57        24.67 o                         
   8   6   2        103.36        141.23        24.25 o                         
   9   6   2       4066.04       3873.12        56.20 o                         
  10   6   2       3663.23       3718.82        60.63 o                         
  11   6   2       2683.95       2661.25        61.59 o                         
  12   6   2       1491.98       1514.05        48.64 o                         
  13   6   2       2624.96       2844.64        77.54 o                         
  14   6   2        477.10        529.11        50.28 o                         
  15   6   2       5534.98       5611.03       109.85 o                         
  16   6   2        180.24         67.25        60.35 o                         
  17   6   2        571.76        604.62        77.73 o                         
  18   6   2       2615.63       2689.40       155.73 o                         
  19   6   2         16.24         10.50        97.06 o                         
  20   6   2        678.10        709.62       106.75 o                         
  21   6   2         38.49        -13.15       130.43 o                         
  22   6   2        226.24        -47.16       219.28 o                         
 -22   7   2       6888.12       6829.42       253.42 o                         
 -21   7   2        318.32        345.81       112.19 o                         
 -20   7   2       8039.66       7587.43       231.65 o                         
 -19   7   2        384.99        238.56       135.11 o                         
 -18   7   2        592.07        524.27        93.71 o                         
 -17   7   2       3714.15       3633.91       133.30 o                         
 -16   7   2        305.92        296.64        64.71 o                         
 -15   7   2       2528.48       2412.36        88.75 o                         
 -14   7   2       3963.27       3946.96       117.83 o                         
 -13   7   2       2443.55       2474.23        49.23 o                         
 -12   7   2       3308.11       3256.39        50.90 o                         
 -11   7   2       3910.97       3929.48        55.09 o                         
 -10   7   2          8.08         11.55        22.02 o                         
  -9   7   2       2278.03       2186.74        40.76 o                         
  -8   7   2       2473.75       2285.84        40.61 o                         
  -7   7   2       2467.10       2215.79        43.41 o                         
  -6   7   2       8245.23       9321.52        49.96 o                         
  -5   7   2       1625.45       1762.93        36.82 o                         
  -4   7   2       5883.93       5148.33        46.24 o                         
  -3   7   2        335.94        368.03        21.84 o                         
  -2   7   2      59906.14      67141.20       691.35 o                         
  -1   7   2      12144.72      12600.00        89.33 o                         
   0   7   2        264.24        313.03        16.44 o                         
   1   7   2         86.58         22.12        15.09 o                         
   2   7   2       3070.86       2926.92        34.42 o                         
   3   7   2       3067.73       2968.03        34.30 o                         
   4   7   2      36635.16      36612.65        97.14 o                         
   5   7   2          2.69         19.39        17.41 o                         
   6   7   2      22590.60      21723.95        76.94 o                         
   7   7   2         20.48         22.85        18.30 o                         
   8   7   2      20181.01      20735.41        93.83 o                         
   9   7   2          5.19          1.02        28.18 o                         
  10   7   2       9703.91       9721.53        82.36 o                         
  11   7   2        218.54        138.61        35.18 o                         
  12   7   2       6766.81       6672.51        86.85 o                         
  13   7   2        222.23        181.05        44.79 o                         
  14   7   2        204.52        267.78        74.21 o                         
  15   7   2        385.57        463.24        62.01 o                         
  16   7   2         10.72        -62.91        62.91 o                         
  17   7   2       1801.43       1635.80       109.27 o                         
  18   7   2       5546.59       5642.64       179.90 o                         
  19   7   2       2175.65       2187.22       118.90 o                         
  20   7   2        309.33         92.91       110.07 o                         
  21   7   2        663.42        512.27       144.52 o                         
 -22   8   2         21.69        175.92       152.88 o                         
 -21   8   2       1272.10       1292.75       132.02 o                         
 -20   8   2        131.49        -50.36       106.56 o                         
 -19   8   2       2928.52       2740.69       126.08 o                         
 -18   8   2         42.56       -109.68       109.68 o                         
 -17   8   2       5274.87       5352.27       175.48 o                         
 -16   8   2        105.24        115.05        75.49 o                         
 -15   8   2       1228.00       1372.32        72.10 o                         
 -14   8   2       1630.71       1575.59        55.10 o                         
 -13   8   2       1640.60       1675.83        50.95 o                         
 -12   8   2      23527.30      23990.85       137.25 o                         
 -11   8   2        512.56        484.57        29.79 o                         
 -10   8   2      12778.71      12532.65        72.52 o                         
  -9   8   2         53.26         64.60        23.52 o                         
  -8   8   2        805.51        791.27        27.34 o                         
  -7   8   2        290.85        328.91        22.74 o                         
  -6   8   2      10705.33      10284.74        68.18 o                         
  -5   8   2       1679.75       1813.24        40.81 o                         
  -4   8   2      24030.88      23971.59       221.24 o                         
  -3   8   2        376.47        347.47        23.39 o                         
  -2   8   2      24751.31      24659.54        85.94 o                         
  -1   8   2      19026.47      20398.65       106.54 o                         
   0   8   2      44104.18      46581.83       357.35 o                         
   1   8   2        101.90         66.92        17.01 o                         
   2   8   2       6644.98       6606.47        46.78 o                         
   3   8   2       2624.18       2501.38        36.66 o                         
   4   8   2       1435.32       1557.62        33.78 o                         
   5   8   2         88.41        112.62        21.48 o                         
   6   8   2        454.23        455.47        22.94 o                         
   7   8   2       6456.40       6634.91        86.55 o                         
   8   8   2       3271.23       3408.43        60.40 o                         
   9   8   2       7156.71       7048.70        79.00 o                         
  10   8   2       4141.45       4208.43        74.08 o                         
  11   8   2       6352.60       6298.53        83.12 o                         
  12   8   2        186.73         89.74        45.21 o                         
  13   8   2       5189.94       5317.87       110.88 o                         
  14   8   2       6757.62       6786.33       119.67 o                         
  15   8   2       1015.76        962.52        70.85 o                         
  16   8   2       1038.33        996.05        84.38 o                         
  17   8   2        398.15        302.17        88.07 o                         
  18   8   2        101.57        -32.85        94.32 o                         
  19   8   2         78.58        235.01       105.83 o                         
  20   8   2        188.42        145.41       118.79 o                         
  21   8   2        847.62        690.07       192.80 o                         
 -21   9   2         37.24        112.62       132.64 o                         
 -20   9   2         36.98        335.45       121.31 o                         
 -19   9   2       1401.69       1539.87       123.03 o                         
 -18   9   2       3366.31       3333.46       136.07 o                         
 -17   9   2       3064.88       3208.48       130.89 o                         
 -16   9   2       2564.79       2636.85       100.81 o                         
 -15   9   2       7290.83       7341.44       145.60 o                         
 -14   9   2        994.85       1144.30        56.53 o                         
 -13   9   2       3534.83       3502.53        70.87 o                         
 -12   9   2       5776.08       5804.40        73.40 o                         
 -11   9   2        434.88        442.34        32.53 o                         
 -10   9   2        606.59        635.61        30.89 o                         
  -9   9   2         37.94         27.11        25.49 o                         
  -8   9   2       3456.10       3169.57        46.08 o                         
  -7   9   2        241.21        240.09        29.42 o                         
  -6   9   2        106.10        107.94        25.44 o                         
  -5   9   2       1978.51       1886.76        45.60 o                         
  -4   9   2        595.94        577.38        27.48 o                         
  -3   9   2       3083.54       3119.39        51.67 o                         
  -2   9   2        524.30        603.17        26.42 o                         
  -1   9   2        288.18        237.33        24.08 o                         
   0   9   2       5894.95       5762.82        43.96 o                         
   1   9   2       3258.37       3167.97        40.79 o                         
   2   9   2       1120.75        854.74        26.51 o                         
   3   9   2        608.82        520.48        22.88 o                         
   4   9   2         88.40        112.59        20.97 o                         
   5   9   2        375.80        338.44        26.25 o                         
   6   9   2      11725.47      12068.48        70.98 o                         
   7   9   2         49.68        -22.33        22.88 o                         
   8   9   2      16723.89      16822.58        79.89 o                         
   9   9   2        760.70        724.08        30.26 o                         
  10   9   2       3795.75       3546.25        78.46 o                         
  11   9   2       1595.69       1580.84        56.75 o                         
  12   9   2        528.53        617.35        62.86 o                         
  13   9   2        487.97        445.55        59.41 o                         
  14   9   2        910.22        897.81        69.50 o                         
  15   9   2         12.65        -45.82        69.35 o                         
  16   9   2        162.68         82.91        84.79 o                         
  17   9   2       1304.18       1387.83       115.25 o                         
  18   9   2        715.69        733.46       114.89 o                         
  19   9   2       3767.35       3641.22       220.63 o                         
  20   9   2        145.74        102.41       128.42 o                         
 -20  10   2        217.57        327.34       140.45 o                         
 -19  10   2         13.57         44.98       118.82 o                         
 -18  10   2        541.31        624.19       109.55 o                         
 -17  10   2        100.48        126.53        95.78 o                         
 -16  10   2       1883.95       1882.35       148.98 o                         
 -15  10   2          3.63         26.06        69.55 o                         
 -14  10   2        574.81        535.73        47.29 o                         
 -13  10   2       1628.38       1593.33        61.23 o                         
 -12  10   2       1792.61       1928.24        59.09 o                         
 -11  10   2         88.72        108.12        45.28 o                         
 -10  10   2       1186.03       1207.53        40.39 o                         
  -9  10   2        364.06        402.54        36.89 o                         
  -8  10   2      16514.41      16565.85       142.16 o                         
  -7  10   2         31.51         51.08        31.37 o                         
  -6  10   2       9204.02       9182.17        75.81 o                         
  -5  10   2       1253.87       1166.31        36.96 o                         
  -4  10   2         19.68         29.93        28.04 o                         
  -3  10   2        141.02         56.98        28.18 o                         
  -2  10   2        110.98        120.29        25.60 o                         
  -1  10   2        677.94        619.49        30.36 o                         
   0  10   2        635.17        658.31        28.93 o                         
   1  10   2        972.65       1091.87        32.67 o                         
   2  10   2          4.56          3.12        21.85 o                         
   3  10   2       1328.27       1381.97        36.02 o                         
   4  10   2      16935.13      16704.49       119.53 o                         
   5  10   2       1626.10       1690.69        40.11 o                         
   6  10   2      13409.70      13579.18       116.42 o                         
   7  10   2       2628.73       2475.24        68.28 o                         
   8  10   2       4000.96       3743.59        63.26 o                         
   9  10   2         99.07        139.90        33.18 o                         
  10  10   2       7681.46       7347.19        83.79 o                         
  11  10   2        408.83        291.36        49.50 o                         
  12  10   2        114.01        121.75        55.53 o                         
  13  10   2         50.21         96.83        63.16 o                         
  14  10   2        964.91       1057.87        81.87 o                         
  15  10   2        399.75        434.16        90.64 o                         
  16  10   2        476.55        420.09        99.85 o                         
  17  10   2        396.29        347.93       108.02 o                         
  18  10   2         27.46         66.45       116.49 o                         
  19  10   2       1244.48       1277.62       139.57 o                         
 -19  11   2        100.92        107.28       141.00 o                         
 -18  11   2        123.51         66.06       128.57 o                         
 -17  11   2        152.83        235.44       117.17 o                         
 -16  11   2          7.14         81.20        92.88 o                         
 -15  11   2        456.05        324.17        86.17 o                         
 -14  11   2        951.05        885.21        59.26 o                         
 -13  11   2          3.57         62.24        46.04 o                         
 -12  11   2          5.43         40.21        42.95 o                         
 -11  11   2        224.98        191.41        53.11 o                         
 -10  11   2         30.44         82.01        43.06 o                         
  -9  11   2       1033.18       1017.81        48.07 o                         
  -8  11   2       3168.20       3356.46        74.96 o                         
  -7  11   2         66.01        116.52        35.13 o                         
  -6  11   2        707.61        909.57        39.05 o                         
  -5  11   2         78.77         57.23        31.15 o                         
  -4  11   2        669.40        726.56        37.01 o                         
  -3  11   2       1319.09       1298.14        43.05 o                         
  -2  11   2        649.18        681.05        34.02 o                         
  -1  11   2         20.97        -29.11        29.11 o                         
   0  11   2       2421.22       2316.35        51.25 o                         
   1  11   2       5805.30       5950.77        53.36 o                         
   2  11   2       1299.40       1248.57        39.48 o                         
   3  11   2        770.44        725.40        34.98 o                         
   4  11   2       3088.91       3011.66        64.47 o                         
   5  11   2       3702.03       3715.74        79.73 o                         
   6  11   2       3817.17       3748.87        79.47 o                         
   7  11   2       2985.38       3020.19        58.07 o                         
   8  11   2       6196.42       6157.20        78.84 o                         
   9  11   2       3346.09       3191.45        68.09 o                         
  10  11   2       2510.16       2513.92        87.35 o                         
  11  11   2        261.07        254.10        40.17 o                         
  12  11   2        384.55        504.91        65.67 o                         
  13  11   2         87.89         82.22        77.20 o                         
  14  11   2        306.50        207.88       116.16 o                         
  15  11   2         41.60        -38.65        92.44 o                         
  16  11   2        748.36        443.90       109.50 o                         
  17  11   2        381.48        281.88       141.50 o                         
  18  11   2         47.12       -138.26       138.26 o                         
 -19  12   2         77.26        232.24       160.57 o                         
 -18  12   2       1053.96       1230.04       174.24 o                         
 -17  12   2       1999.38       1714.72       145.77 o                         
 -16  12   2        246.95        386.71       121.71 o                         
 -15  12   2        582.30        582.71        71.13 o                         
 -14  12   2         69.92         38.20        62.11 o                         
 -13  12   2        649.54        842.77        67.76 o                         
 -12  12   2       1846.90       1777.68        72.46 o                         
 -11  12   2       1475.71       1518.80        73.92 o                         
 -10  12   2       1094.36       1129.98        60.71 o                         
  -9  12   2        673.32        663.83        52.09 o                         
  -8  12   2      20597.41      20727.59       139.37 o                         
  -7  12   2        380.62        368.42        45.68 o                         
  -6  12   2       5009.93       4889.34        84.83 o                         
  -5  12   2         28.26        -32.20        37.99 o                         
  -4  12   2       1075.92       1006.84        42.92 o                         
  -3  12   2        772.93        797.99        42.06 o                         
  -2  12   2       4379.11       4393.27        88.53 o                         
  -1  12   2          2.95          8.88        34.23 o                         
   0  12   2       8305.09       7916.20        71.24 o                         
   1  12   2        201.48        201.70        40.71 o                         
   2  12   2       1311.66       1398.23        48.87 o                         
   3  12   2        627.78        599.70        38.24 o                         
   4  12   2       1460.42       1376.12        54.78 o                         
   5  12   2       1137.02       1064.88        46.70 o                         
   6  12   2      10733.17      10635.41       128.29 o                         
   7  12   2       2347.97       2372.99        66.69 o                         
   8  12   2        599.41        555.70        48.41 o                         
   9  12   2       1100.44       1145.03        52.16 o                         
  10  12   2       2430.86       2517.67        66.67 o                         
  11  12   2        250.90        360.38        51.96 o                         
  12  12   2         64.28        140.22        74.84 o                         
  13  12   2        539.94        532.31        88.43 o                         
  14  12   2         63.93       -104.21       104.21 o                         
  15  12   2        173.61        112.42       125.54 o                         
  16  12   2          6.42       -141.45       182.66 o                         
  17  12   2          4.04       -160.96       160.96 o                         
 -17  13   2         77.15       -143.22       143.22 o                         
 -16  13   2       1326.62       1226.89       220.31 o                         
 -15  13   2        469.72        260.13       126.34 o                         
 -14  13   2         94.49        120.99       129.03 o                         
 -13  13   2        408.25        411.26        75.41 o                         
 -12  13   2        242.29        283.83        69.07 o                         
 -11  13   2       1030.41       1027.59        71.75 o                         
 -10  13   2        299.10        373.94        62.35 o                         
  -9  13   2       3221.10       3166.72        97.18 o                         
  -8  13   2        209.08        290.45        53.44 o                         
  -7  13   2       2275.13       2035.16        67.34 o                         
  -6  13   2       3390.95       3216.24        81.23 o                         
  -5  13   2        156.64         94.40        50.48 o                         
  -4  13   2        677.70        719.26        48.09 o                         
  -3  13   2          2.93         22.06        41.93 o                         
  -2  13   2       1626.14       1544.64        52.80 o                         
  -1  13   2        128.73        108.85        46.13 o                         
   0  13   2       3667.85       3642.09        97.23 o                         
   1  13   2         79.74         54.60        48.93 o                         
   2  13   2      11541.04      11392.34       142.39 o                         
   3  13   2          8.11          1.01        40.10 o                         
   4  13   2       3092.79       3143.98        89.92 o                         
   5  13   2        315.94        280.23        46.97 o                         
   6  13   2        126.25         92.15        51.02 o                         
   7  13   2          1.30        -47.18        49.79 o                         
   8  13   2        424.64        491.32        54.78 o                         
   9  13   2          1.14        -31.77        55.26 o                         
  10  13   2       4262.06       4334.63       135.82 o                         
  11  13   2        148.35        117.21        61.82 o                         
  12  13   2       4056.97       4172.59       195.16 o                         
  13  13   2       1526.69       1867.79       136.17 o                         
  14  13   2       2324.96       2437.49       146.81 o                         
  15  13   2         55.65        184.91       131.86 o                         
  16  13   2       1135.92       1308.53       158.51 o                         
 -16  14   2         49.47        150.60       147.81 o                         
 -15  14   2       1292.82       1263.09        96.83 o                         
 -14  14   2       3141.01       3108.61       130.08 o                         
 -13  14   2        340.42        413.69       117.05 o                         
 -12  14   2      14776.11      15043.33       183.01 o                         
 -11  14   2         98.11        -12.99        72.75 o                         
 -10  14   2       8259.50       8287.95       147.70 o                         
  -9  14   2        962.25        894.95        74.79 o                         
  -8  14   2       1056.19       1089.34        76.99 o                         
  -7  14   2        338.44        301.43        61.33 o                         
  -6  14   2       7418.38       7262.11       119.38 o                         
  -5  14   2         52.71        129.75        54.82 o                         
  -4  14   2      11084.50      10886.42       124.18 o                         
  -3  14   2       1083.88        999.63        60.68 o                         
  -2  14   2       5515.22       5207.68       101.22 o                         
  -1  14   2        219.52        236.53        57.90 o                         
   0  14   2       7467.25       7333.86       123.49 o                         
   1  14   2        180.03        149.04        58.47 o                         
   2  14   2       4638.00       4586.65       110.35 o                         
   3  14   2        573.76        552.74        51.14 o                         
   4  14   2       1308.88       1289.65        60.74 o                         
   5  14   2       1550.52       1729.97        64.92 o                         
   6  14   2         29.67          1.49        54.45 o                         
   7  14   2       2420.75       2399.55        76.81 o                         
   8  14   2       1215.52       1238.64        70.67 o                         
   9  14   2        565.94        492.02        73.35 o                         
  10  14   2       2792.02       2652.99       106.59 o                         
  11  14   2        630.24        724.02       104.13 o                         
  12  14   2       1317.76       1420.29        98.45 o                         
  13  14   2       1063.42       1222.47       138.16 o                         
  14  14   2       3465.15       3792.75       175.94 o                         
  15  14   2       1068.17       1167.12       160.51 o                         
 -15  15   2       1063.77        967.11       116.75 o                         
 -14  15   2        295.46        229.18       115.71 o                         
 -13  15   2         90.91        137.71       107.67 o                         
 -12  15   2        819.69       1021.43       104.30 o                         
 -11  15   2       3686.22       3669.81       131.15 o                         
 -10  15   2       1130.79       1000.69        97.33 o                         
  -9  15   2       3330.09       3615.47       138.62 o                         
  -8  15   2       3333.35       3378.29       134.00 o                         
  -7  15   2        935.24        831.09        85.04 o                         
  -6  15   2         14.87        -21.41        73.35 o                         
  -5  15   2        256.63        176.08        69.32 o                         
  -4  15   2       2759.04       2956.67       101.59 o                         
  -3  15   2        863.69        805.34        67.52 o                         
  -2  15   2        925.39        954.27        68.83 o                         
  -1  15   2          1.24         26.10        64.89 o                         
   0  15   2        285.20        198.99        69.52 o                         
   1  15   2        153.30         25.31        67.34 o                         
   2  15   2       1789.76       1707.04        81.36 o                         
   3  15   2       1314.08       1342.24        82.65 o                         
   4  15   2       6149.13       6126.41       133.16 o                         
   5  15   2        128.91        136.95        65.36 o                         
   6  15   2       6071.44       6152.08       133.21 o                         
   7  15   2       1295.96       1440.41        98.71 o                         
   8  15   2       2176.67       2287.21        96.62 o                         
   9  15   2        906.56        919.72        86.41 o                         
  10  15   2       2524.19       2544.66       127.44 o                         
  11  15   2        736.15        611.70       178.43 o                         
  12  15   2       1417.04       1416.34        97.65 o                         
  13  15   2         47.76        198.71       146.61 o                         
  14  15   2         38.91        -62.20       156.61 o                         
 -13  16   2       1261.44       1203.64       200.64 o                         
 -12  16   2        685.79        641.33       120.40 o                         
 -11  16   2          2.09        100.46       105.18 o                         
 -10  16   2       3865.35       3687.58       147.61 o                         
  -9  16   2       1203.73       1158.85       107.25 o                         
  -8  16   2       3045.49       3008.08       125.28 o                         
  -7  16   2        894.20       1085.95       102.01 o                         
  -6  16   2        226.87        288.16        89.71 o                         
  -5  16   2         38.32         32.67        98.39 o                         
  -4  16   2       2389.07       2519.45       126.95 o                         
  -3  16   2        242.73        157.02        89.32 o                         
  -2  16   2       5572.14       5715.28       173.04 o                         
  -1  16   2       1183.81       1228.04        99.47 o                         
   0  16   2       2705.18       2829.56       125.47 o                         
   1  16   2        159.68        -24.65        92.37 o                         
   2  16   2       1351.98       1208.71       108.73 o                         
   3  16   2       1024.61       1137.40       101.49 o                         
   4  16   2        233.96        362.40        92.41 o                         
   5  16   2         80.81         58.11        92.19 o                         
   6  16   2        260.59         44.60        94.62 o                         
   7  16   2         37.31        -41.26        99.26 o                         
   8  16   2         18.01         63.31        99.78 o                         
   9  16   2       5464.18       5425.02       194.44 o                         
  10  16   2         80.16        200.53       116.82 o                         
  11  16   2       5808.87       6219.73       288.06 o                         
  12  16   2         86.80        -48.71       137.12 o                         
 -11  17   2        450.43        697.24       228.16 o                         
 -10  17   2        659.53        519.22       165.46 o                         
  -9  17   2       1191.58       1350.73       152.96 o                         
  -8  17   2         50.84          0.63       116.83 o                         
  -7  17   2       1183.86       1261.10       132.27 o                         
  -6  17   2        238.31        373.60       117.99 o                         
  -5  17   2          8.28       -107.77       107.77 o                         
  -4  17   2        354.04        402.07       113.29 o                         
  -3  17   2        676.04        681.34       116.63 o                         
  -2  17   2         33.75         -5.21       104.01 o                         
  -1  17   2       3159.88       3259.85       147.19 o                         
   0  17   2       2174.33       2352.41       130.13 o                         
   1  17   2        267.52        248.61       120.18 o                         
   2  17   2       2383.76       2326.70       135.09 o                         
   3  17   2        143.36         24.93       106.72 o                         
   4  17   2         78.97         47.58       110.66 o                         
   5  17   2        403.56        278.75       110.77 o                         
   6  17   2         13.57       -111.40       111.40 o                         
   7  17   2          7.46          2.39       112.95 o                         
   8  17   2        525.69        921.87       135.09 o                         
   9  17   2         53.44       -148.19       194.12 o                         
  10  17   2        116.02       -192.05       534.59 o                         
  -8  18   2          9.43       -129.32       229.32 o                         
  -7  18   2        120.60        400.41       163.86 o                         
  -6  18   2        838.40        941.33       140.94 o                         
  -5  18   2        366.31        283.79       131.55 o                         
  -4  18   2         74.23        102.50       129.58 o                         
  -3  18   2        151.34        129.03       126.96 o                         
  -2  18   2       2149.52       2274.56       148.26 o                         
  -1  18   2         27.86        175.95       125.55 o                         
   0  18   2        594.17        736.01       144.82 o                         
   1  18   2        159.79        171.93       127.37 o                         
   2  18   2        348.08        210.44       160.15 o                         
   3  18   2       1142.26       1042.55       153.11 o                         
   4  18   2       1127.79       1176.25       150.73 o                         
   5  18   2          8.54        -71.39       229.55 o                         
   6  18   2         19.90        355.20       181.79 o                         
   7  18   2        540.42        715.62       304.45 o                         
 -24   1   3          8.61        -57.85        84.29 o                         
 -23   1   3         59.92         29.06        84.94 o                         
 -22   1   3       2539.11       2460.97       106.07 o                         
 -21   1   3       1102.12       1230.18        70.46 o                         
 -20   1   3          6.04         28.85        64.84 o                         
 -19   1   3        173.77        105.82        46.88 o                         
 -18   1   3       2770.84       2619.62        77.13 o                         
 -17   1   3         66.96         45.18        39.67 o                         
 -16   1   3         54.67         56.36        32.98 o                         
 -15   1   3       1647.64       1651.47        42.85 o                         
 -14   1   3       8898.77       8958.08        67.11 o                         
 -13   1   3       1157.83       1111.96        31.82 o                         
 -12   1   3         49.85        121.89        19.73 o                         
 -11   1   3        871.18        870.48        25.68 o                         
 -10   1   3      27050.07      29078.27        85.94 o                         
  -9   1   3       3878.26       3837.90        36.91 o                         
  -8   1   3       1934.35       2465.26        30.24 o                         
  -7   1   3        657.41        500.37        16.62 o                         
  -6   1   3      61088.91      66842.34       211.35 o                         
  -5   1   3        131.58        119.81        12.70 o                         
  -4   1   3      29478.24      31176.44       147.34 o                         
  -3   1   3       1421.91       1336.17        21.25 o                         
  -2   1   3      47902.15      55281.61       801.13 o                         
  -1   1   3         72.39         49.36         6.77 o                         
   0   1   3      32996.70      36288.99       333.12 o                         
   1   1   3       1921.20       1723.29        20.40 o                         
   2   1   3         38.73         61.70         9.86 o                         
   3   1   3          0.13         13.47         8.84 o                         
   4   1   3       2564.14       2748.88        21.71 o                         
   5   1   3       2012.80       1858.27        21.61 o                         
   6   1   3       1827.23       1884.61        22.09 o                         
   7   1   3         12.46         20.73        11.23 o                         
   8   1   3       1967.56       2129.86        26.01 o                         
   9   1   3       1366.07       1210.98        31.99 o                         
  10   1   3       2989.54       2762.96        32.22 o                         
  11   1   3       1259.98       1158.66        26.62 o                         
  12   1   3      17350.83      18065.38        83.56 o                         
  13   1   3       4238.00       4151.96        44.23 o                         
  14   1   3       3965.60       4036.94        54.38 o                         
  15   1   3       1086.58       1082.64        38.11 o                         
  16   1   3       5693.29       5668.92        94.56 o                         
  17   1   3        959.06       1071.34        59.32 o                         
  18   1   3        564.28        675.19        62.36 o                         
  19   1   3        574.84        615.17        70.75 o                         
  20   1   3       1483.05       1627.65        89.28 o                         
  21   1   3          5.85        140.95        79.61 o                         
  22   1   3          2.19        -70.38        91.05 o                         
  23   1   3        363.17        871.83       388.97 o                         
 -24   2   3          9.95       -140.62       140.62 o                         
 -23   2   3       1956.14       2095.79       138.10 o                         
 -22   2   3         36.58        -54.83       108.72 o                         
 -21   2   3       1021.46       1075.47        67.99 o                         
 -20   2   3        198.07        176.15        53.96 o                         
 -19   2   3       1545.34       1544.78        63.38 o                         
 -18   2   3       3862.87       3734.79        94.33 o                         
 -17   2   3       4434.13       4190.99        77.81 o                         
 -16   2   3       3046.15       3107.00        74.78 o                         
 -15   2   3       3293.80       3330.11        53.21 o                         
 -14   2   3        132.53        124.86        24.09 o                         
 -13   2   3        195.14        174.54        21.99 o                         
 -12   2   3       5485.23       5209.76        47.44 o                         
 -11   2   3       2936.14       3175.91        38.65 o                         
 -10   2   3      39904.52      41300.78       117.98 o                         
  -9   2   3        672.88        668.09        20.86 o                         
  -8   2   3      29324.91      31223.82       109.33 o                         
  -7   2   3       4375.02       4472.34        37.17 o                         
  -6   2   3       1424.21       1145.60        24.46 o                         
  -5   2   3        260.53        228.95        13.47 o                         
  -4   2   3      42843.27      47318.63       191.34 o                         
  -3   2   3        167.96        146.00        12.52 o                         
  -2   2   3       2479.91       2695.06        23.89 o                         
  -1   2   3          0.48          9.22         9.52 o                         
   0   2   3      34668.18      37764.29       163.80 o                         
   1   2   3         81.25         59.69         8.89 o                         
   2   2   3     163499.73     186100.17       950.26 o                         
   3   2   3        138.57        138.66        10.11 o                         
   4   2   3        641.79        402.07        21.76 o                         
   5   2   3         98.63         59.71        13.65 o                         
   6   2   3      24511.62      28425.11       115.16 o                         
   7   2   3       5514.56       5225.07        46.96 o                         
   8   2   3        903.59        691.07        23.66 o                         
   9   2   3       4957.58       4863.69        48.99 o                         
  10   2   3      10126.76       9885.56        65.87 o                         
  11   2   3        964.87        865.28        30.93 o                         
  12   2   3        549.87        540.69        31.27 o                         
  13   2   3       4419.02       4290.35        69.61 o                         
  14   2   3         64.77        156.52        35.08 o                         
  15   2   3       2658.92       2689.94        81.56 o                         
  16   2   3       1236.64       1343.30        62.06 o                         
  17   2   3        141.19        195.10        56.44 o                         
  18   2   3        322.38        250.40        61.45 o                         
  19   2   3        231.29        254.85        71.48 o                         
  20   2   3        809.80        863.35        94.52 o                         
  21   2   3        148.90        222.65        88.26 o                         
  22   2   3       1605.18       1252.76       121.48 o                         
 -24   3   3        690.68        727.19       152.98 o                         
 -23   3   3         88.59        111.42       104.72 o                         
 -22   3   3        938.87        915.14       143.96 o                         
 -21   3   3        905.57        891.06       135.82 o                         
 -20   3   3        647.65        699.19        57.20 o                         
 -19   3   3       5116.97       5356.87        92.38 o                         
 -18   3   3       2789.42       2612.98        74.12 o                         
 -17   3   3       1856.70       2096.98        84.23 o                         
 -16   3   3       6591.17       6630.54        82.13 o                         
 -15   3   3        398.79        391.74        30.08 o                         
 -14   3   3        466.26        528.16        27.59 o                         
 -13   3   3       2832.15       2722.45        43.64 o                         
 -12   3   3       3169.21       3395.90        42.84 o                         
 -11   3   3       4187.78       4041.59        42.75 o                         
 -10   3   3        262.01        168.44        17.88 o                         
  -9   3   3       3265.76       3174.11        37.45 o                         
  -8   3   3       1081.62       1146.80        26.03 o                         
  -7   3   3       1858.81       1832.27        29.36 o                         
  -6   3   3      18745.70      18030.48        69.91 o                         
  -5   3   3        105.37         86.58        13.81 o                         
  -4   3   3      52811.39      57450.25       399.40 o                         
  -3   3   3       2937.65       2855.00        28.95 o                         
  -2   3   3       3760.53       4243.68        30.16 o                         
  -1   3   3          2.16          5.27        10.27 o                         
   0   3   3      30704.65      35566.46       212.77 o                         
   1   3   3        930.00        903.62        21.07 o                         
   2   3   3      35607.23      37115.71       154.45 o                         
   3   3   3        273.37        277.00        11.99 o                         
   4   3   3      40537.93      42308.23       180.35 o                         
   5   3   3        374.71        289.25        17.62 o                         
   6   3   3      21352.14      20756.92       137.60 o                         
   7   3   3       1458.71       1365.56        35.58 o                         
   8   3   3      28993.38      29123.21       111.31 o                         
   9   3   3       5154.69       5084.07        58.36 o                         
  10   3   3        648.61        501.13        28.45 o                         
  11   3   3       3584.99       3584.20        56.43 o                         
  12   3   3        201.50        250.23        32.80 o                         
  13   3   3       5002.94       5052.78        71.54 o                         
  14   3   3       3268.70       3324.52        74.10 o                         
  15   3   3       1190.52       1269.15        57.51 o                         
  16   3   3       5741.51       5753.55       139.84 o                         
  17   3   3        955.13       1057.77        65.97 o                         
  18   3   3        836.66       1026.33        75.74 o                         
  19   3   3       5981.79       6311.17       157.90 o                         
  20   3   3        175.46        162.68        85.75 o                         
  21   3   3       6175.90       6427.44       255.40 o                         
  22   3   3          4.28         50.09       129.50 o                         
 -24   4   3        775.82        925.27       243.66 o                         
 -23   4   3       1057.37       1091.32       135.96 o                         
 -22   4   3          6.32        -59.50       103.47 o                         
 -21   4   3       3950.22       3469.05       215.66 o                         
 -20   4   3         31.55        -24.63        89.29 o                         
 -19   4   3       4150.55       4336.16       145.88 o                         
 -18   4   3        826.76        839.19        49.44 o                         
 -17   4   3        527.31        538.47        41.86 o                         
 -16   4   3         38.92         71.03        35.25 o                         
 -15   4   3       1533.61       1552.73        43.87 o                         
 -14   4   3      25110.74      25214.40       150.91 o                         
 -13   4   3       5032.48       5017.54        53.28 o                         
 -12   4   3      11759.96      11323.32        68.21 o                         
 -11   4   3        683.12        583.72        22.44 o                         
 -10   4   3        471.07        435.87        19.86 o                         
  -9   4   3       1619.48       1521.20        31.32 o                         
  -8   4   3      39335.49      41515.34       154.42 o                         
  -7   4   3       3629.43       3597.84        35.50 o                         
  -6   4   3      40410.21      42278.59       246.08 o                         
  -5   4   3        372.97        371.39        16.39 o                         
  -4   4   3        781.76        683.28        17.95 o                         
  -3   4   3       4269.19       4079.66        38.54 o                         
  -2   4   3      74319.37      79291.84       254.24 o                         
  -1   4   3        337.44        282.55        12.72 o                         
   0   4   3      41668.56      42896.79       191.03 o                         
   1   4   3       9768.46       8929.21        76.60 o                         
   2   4   3       1989.86       1614.70        23.50 o                         
   3   4   3        662.47        543.99        16.53 o                         
   4   4   3       4709.16       6365.66        45.96 o                         
   5   4   3       1149.57       1002.10        28.41 o                         
   6   4   3       5508.47       6103.23        47.86 o                         
   7   4   3       3134.30       2966.06        44.42 o                         
   8   4   3       5642.38       6943.55        68.50 o                         
   9   4   3       1418.39       1293.78        41.73 o                         
  10   4   3        329.04        295.42        27.11 o                         
  11   4   3       7198.74       7029.23        72.77 o                         
  12   4   3       9942.65       9450.12        82.08 o                         
  13   4   3      11211.29      11253.71       114.63 o                         
  14   4   3        971.77       1015.46        55.82 o                         
  15   4   3       5369.80       5319.47       108.18 o                         
  16   4   3         71.25         47.46        53.38 o                         
  17   4   3         26.71        -38.12        60.05 o                         
  18   4   3       4313.55       4501.77       139.59 o                         
  19   4   3         18.44         -7.31        77.98 o                         
  20   4   3          2.53         49.85        92.42 o                         
  21   4   3        512.29        567.04       109.00 o                         
  22   4   3        196.27         25.89       150.67 o                         
 -23   5   3         87.98        -71.39       187.23 o                         
 -22   5   3         82.09         55.77       110.55 o                         
 -21   5   3       1410.86       1541.62       143.55 o                         
 -20   5   3       6159.93       5913.82       292.74 o                         
 -19   5   3       2154.96       2101.40        97.82 o                         
 -18   5   3       2540.98       2465.73        91.25 o                         
 -17   5   3        572.62        621.15        42.34 o                         
 -16   5   3       1297.35       1396.83        51.79 o                         
 -15   5   3        447.09        555.69        35.12 o                         
 -14   5   3       2609.91       2876.50        57.53 o                         
 -13   5   3       1551.41       1485.21        37.96 o                         
 -12   5   3         38.48         16.84        21.97 o                         
 -11   5   3       3256.38       3086.76        45.50 o                         
 -10   5   3       1800.92       1813.56        36.79 o                         
  -9   5   3       3515.51       3395.11        39.30 o                         
  -8   5   3       1983.09       1719.41        34.70 o                         
  -7   5   3       4333.05       4347.74        39.93 o                         
  -6   5   3       6524.11       6973.27        49.78 o                         
  -5   5   3       1248.67       1195.76        25.59 o                         
  -4   5   3      31006.47      33799.68       313.86 o                         
  -3   5   3       4821.07       5278.05        56.56 o                         
  -2   5   3      55974.93      61284.98       236.08 o                         
  -1   5   3       5763.95       5248.52        34.35 o                         
   0   5   3      12333.08      11958.25        89.89 o                         
   1   5   3         40.08         25.87        11.95 o                         
   2   5   3        284.69        153.31        13.78 o                         
   3   5   3          0.94        -12.60        12.60 o                         
   4   5   3      50327.50      54649.98       415.85 o                         
   5   5   3        229.08        235.88        14.16 o                         
   6   5   3      22409.69      22775.39       125.66 o                         
   7   5   3        531.35        438.85        24.78 o                         
   8   5   3         43.15         81.96        22.58 o                         
   9   5   3          1.20        -24.86        24.86 o                         
  10   5   3       6907.63       6780.77        69.42 o                         
  11   5   3        719.97        659.34        34.93 o                         
  12   5   3       3800.41       3762.74        67.28 o                         
  13   5   3         31.13         91.64        38.83 o                         
  14   5   3       3902.82       3562.44        87.21 o                         
  15   5   3        156.73        197.29        52.84 o                         
  16   5   3        259.95        298.54        60.05 o                         
  17   5   3       7574.35       7699.06       134.88 o                         
  18   5   3        698.25        700.32        78.39 o                         
  19   5   3       6327.87       6662.62       175.36 o                         
  20   5   3        817.63        866.47       115.57 o                         
  21   5   3       2532.68       2659.84       142.81 o                         
  22   5   3          1.53        207.54       227.85 o                         
 -23   6   3        947.93       1175.31       187.27 o                         
 -22   6   3        989.51       1034.86       130.76 o                         
 -21   6   3        214.67         -0.62        99.27 o                         
 -20   6   3        431.55        205.45       103.73 o                         
 -19   6   3          8.79        -77.84        77.84 o                         
 -18   6   3       4630.42       4444.71       132.80 o                         
 -17   6   3        141.02         79.43        61.68 o                         
 -16   6   3        770.36        732.36        52.67 o                         
 -15   6   3       1205.24       1068.77        45.46 o                         
 -14   6   3        647.91        707.50        33.99 o                         
 -13   6   3         17.20          7.30        25.32 o                         
 -12   6   3       1780.95       1697.91        43.51 o                         
 -11   6   3       2293.88       2307.70        43.56 o                         
 -10   6   3      14727.08      15274.95       111.80 o                         
  -9   6   3        469.64        478.12        24.92 o                         
  -8   6   3       4082.41       3985.94        47.61 o                         
  -7   6   3        913.97        931.71        26.16 o                         
  -6   6   3        750.57        726.76        23.81 o                         
  -5   6   3        420.45        358.55        17.96 o                         
  -4   6   3        466.55        703.11        31.29 o                         
  -3   6   3        577.46        544.16        21.80 o                         
  -2   6   3        519.10        547.33        20.75 o                         
  -1   6   3         26.65          9.74        12.82 o                         
   0   6   3         13.34         37.14        13.42 o                         
   1   6   3        135.21         84.40        14.30 o                         
   2   6   3      10710.63       9570.41        48.21 o                         
   3   6   3        881.54        821.90        23.79 o                         
   4   6   3      16908.38      16484.18       112.99 o                         
   5   6   3        389.36        343.81        17.83 o                         
   6   6   3       4251.24       4241.41        37.03 o                         
   7   6   3       1099.43        849.67        31.46 o                         
   8   6   3       9178.73       9119.98        69.26 o                         
   9   6   3       4089.25       3864.50        57.87 o                         
  10   6   3        388.32        423.48        35.50 o                         
  11   6   3        446.83        430.68        38.98 o                         
  12   6   3         63.12         43.13        38.61 o                         
  13   6   3        923.69        887.61        50.33 o                         
  14   6   3        460.57        484.62        52.04 o                         
  15   6   3        987.66        873.79        62.92 o                         
  16   6   3         16.40        106.08        62.13 o                         
  17   6   3          4.93        -40.48        72.64 o                         
  18   6   3        326.30        338.36        86.69 o                         
  19   6   3          4.14         77.21        92.22 o                         
  20   6   3       5246.24       5147.39       188.58 o                         
  21   6   3        256.26        159.62       120.77 o                         
 -22   7   3         12.71        199.58       211.04 o                         
 -21   7   3        146.34        418.68       134.10 o                         
 -20   7   3          1.32       -102.39       102.39 o                         
 -19   7   3         74.39         43.58        94.82 o                         
 -18   7   3         28.32        172.10        87.30 o                         
 -17   7   3        392.94        446.52        72.84 o                         
 -16   7   3         16.65         -6.18        61.09 o                         
 -15   7   3          1.36        -17.97        36.92 o                         
 -14   7   3        762.23        663.53        36.87 o                         
 -13   7   3          8.86          3.31        29.07 o                         
 -12   7   3       1225.03       1358.62        38.71 o                         
 -11   7   3       1001.02        907.65        33.03 o                         
 -10   7   3          0.03         -3.20        22.06 o                         
  -9   7   3         13.59         16.12        21.11 o                         
  -8   7   3          3.73        -11.07        20.70 o                         
  -7   7   3          3.73         41.37        17.86 o                         
  -6   7   3       6116.11       6569.60        48.68 o                         
  -5   7   3        443.65        528.72        23.41 o                         
  -4   7   3       5602.02       5978.19        51.01 o                         
  -3   7   3       1509.01       1646.63        35.38 o                         
  -2   7   3      17512.84      19225.39       111.74 o                         
  -1   7   3         92.65         51.92        18.94 o                         
   0   7   3      39262.64      45029.30       245.20 o                         
   1   7   3         88.39         74.11        16.54 o                         
   2   7   3       1700.49       1544.56        30.64 o                         
   3   7   3        605.74        530.77        20.89 o                         
   4   7   3          6.60         20.95        18.29 o                         
   5   7   3         59.66         52.33        17.87 o                         
   6   7   3          0.15         17.66        18.05 o                         
   7   7   3       9418.92       9368.09        79.25 o                         
   8   7   3       1435.48       1510.05        50.72 o                         
   9   7   3       1388.94       1442.56        46.85 o                         
  10   7   3        647.61        548.44        37.36 o                         
  11   7   3         68.08         85.80        36.52 o                         
  12   7   3       4821.44       4689.63        82.48 o                         
  13   7   3        124.00         88.57        48.58 o                         
  14   7   3         33.64         -8.80        60.49 o                         
  15   7   3       1699.25       1493.60        72.63 o                         
  16   7   3        861.67        863.58        75.99 o                         
  17   7   3         55.08        -63.29        98.77 o                         
  18   7   3         15.00        -88.53        88.53 o                         
  19   7   3        244.51        135.67       108.24 o                         
  20   7   3         86.77         47.58       110.83 o                         
  21   7   3        428.51        206.86       188.73 o                         
 -22   8   3        152.74        164.50       160.77 o                         
 -21   8   3          3.22       -112.03       117.83 o                         
 -20   8   3        498.24        678.12       113.95 o                         
 -19   8   3          2.52        108.07        96.73 o                         
 -18   8   3       1187.41       1360.32        98.99 o                         
 -17   8   3       2122.47       2118.68        93.77 o                         
 -16   8   3       1098.66        994.95        73.38 o                         
 -15   8   3        648.02        643.47        45.30 o                         
 -14   8   3         77.53        121.96        39.23 o                         
 -13   8   3         17.32         41.00        33.45 o                         
 -12   8   3       2805.40       2731.09        58.93 o                         
 -11   8   3          5.31          4.69        27.20 o                         
 -10   8   3       1932.69       2031.66        43.49 o                         
  -9   8   3         17.72         18.20        24.53 o                         
  -8   8   3        569.25        612.58        26.04 o                         
  -7   8   3         54.48         38.18        23.67 o                         
  -6   8   3        500.03        684.78        27.58 o                         
  -5   8   3         27.09         42.02        21.16 o                         
  -4   8   3        286.35        540.84        25.19 o                         
  -3   8   3        290.72        311.06        23.17 o                         
  -2   8   3      23466.53      25671.00       137.43 o                         
  -1   8   3       1700.82       1799.72        39.15 o                         
   0   8   3      14494.10      16946.22       128.94 o                         
   1   8   3        200.71        214.28        18.86 o                         
   2   8   3      12472.02      12995.69       101.32 o                         
   3   8   3         51.46         59.90        19.45 o                         
   4   8   3      27681.73      28786.91       110.56 o                         
   5   8   3        243.68        209.39        21.05 o                         
   6   8   3       9568.85       9685.17        70.75 o                         
   7   8   3        437.20        437.25        24.43 o                         
   8   8   3      20336.54      21160.29       230.85 o                         
   9   8   3        561.77        603.97        38.98 o                         
  10   8   3        305.15        334.52        37.55 o                         
  11   8   3       1275.78       1233.11        50.16 o                         
  12   8   3        351.62        327.89        48.82 o                         
  13   8   3         23.64        -26.24        50.34 o                         
  14   8   3          1.48         -2.84        58.55 o                         
  15   8   3         20.96         -5.02        66.23 o                         
  16   8   3        607.77        595.70        85.50 o                         
  17   8   3         23.04        -79.27        88.74 o                         
  18   8   3        375.53        180.92       101.63 o                         
  19   8   3        564.85        452.99       113.71 o                         
  20   8   3        913.96        814.66       205.99 o                         
 -21   9   3        678.39        759.02       137.43 o                         
 -20   9   3         11.06         81.48       118.62 o                         
 -19   9   3        124.13        246.20       107.08 o                         
 -18   9   3       2484.42       2678.28       123.78 o                         
 -17   9   3        349.79        549.02       113.27 o                         
 -16   9   3       3166.38       3269.16       122.35 o                         
 -15   9   3        460.17        499.09        46.46 o                         
 -14   9   3        933.71       1031.76        48.99 o                         
 -13   9   3        606.68        607.84        44.52 o                         
 -12   9   3        632.67        645.83        39.48 o                         
 -11   9   3       6087.37       6182.98        85.34 o                         
 -10   9   3      11034.89      10533.02       104.17 o                         
  -9   9   3       3443.21       3242.30        50.94 o                         
  -8   9   3       2783.85       2637.00        57.20 o                         
  -7   9   3        163.77        115.83        27.36 o                         
  -6   9   3       1802.29       1855.27        46.67 o                         
  -5   9   3        166.98        169.29        25.62 o                         
  -4   9   3        327.81        323.87        26.28 o                         
  -3   9   3         32.64         15.47        22.96 o                         
  -2   9   3      23567.74      23369.65       106.27 o                         
  -1   9   3       3658.37       3533.90        47.72 o                         
   0   9   3      28941.83      28847.17       102.25 o                         
   1   9   3       1898.21       2010.38        45.42 o                         
   2   9   3       7879.86       7414.39        69.37 o                         
   3   9   3       1044.33       1064.76        30.56 o                         
   4   9   3      10129.46       9482.92        68.16 o                         
   5   9   3       6216.08       6336.51        56.00 o                         
   6   9   3       1239.73       1297.15        35.14 o                         
   7   9   3         10.26          0.56        24.07 o                         
   8   9   3        463.58        531.50        28.66 o                         
   9   9   3        504.33        510.26        28.41 o                         
  10   9   3       9513.24       9092.03        97.92 o                         
  11   9   3       1127.04       1217.34        56.78 o                         
  12   9   3      12093.13      12378.82       127.23 o                         
  13   9   3        541.55        586.17        62.15 o                         
  14   9   3       1060.70       1230.91        74.99 o                         
  15   9   3        452.86        489.60        80.08 o                         
  16   9   3       1238.88       1328.15       104.04 o                         
  17   9   3       1240.37       1380.70       113.02 o                         
  18   9   3        788.20        626.46       115.17 o                         
  19   9   3        829.77        590.80       125.08 o                         
  20   9   3       1016.38        982.15       203.03 o                         
 -21  10   3        761.27        840.80       228.23 o                         
 -20  10   3        813.50        992.61       149.23 o                         
 -19  10   3       4622.27       4922.82       193.63 o                         
 -18  10   3         64.10       -109.72       112.00 o                         
 -17  10   3       1232.77       1205.21       104.43 o                         
 -16  10   3       2657.56       2734.85       108.71 o                         
 -15  10   3         32.33          2.54        46.87 o                         
 -14  10   3      13707.06      13157.51       146.93 o                         
 -13  10   3         13.93          4.83        42.46 o                         
 -12  10   3       3620.35       3447.93        81.24 o                         
 -11  10   3          5.90        -11.40        36.73 o                         
 -10  10   3       3735.22       3803.23        75.53 o                         
  -9  10   3        991.72        899.04        41.13 o                         
  -8  10   3      17224.33      17972.91       102.56 o                         
  -7  10   3          3.01         12.98        29.62 o                         
  -6  10   3       7805.84       8019.91        74.04 o                         
  -5  10   3        637.89        601.69        32.07 o                         
  -4  10   3         40.33         63.95        28.57 o                         
  -3  10   3       1080.07       1043.46        35.30 o                         
  -2  10   3       6542.35       6075.46        61.15 o                         
  -1  10   3        228.30        284.20        26.99 o                         
   0  10   3      28837.47      30268.45       330.16 o                         
   1  10   3       2744.30       2594.78        46.20 o                         
   2  10   3       4783.00       4843.85        51.37 o                         
   3  10   3      11974.23      12145.23       115.83 o                         
   4  10   3       1261.85       1376.24        37.59 o                         
   5  10   3       5095.39       5112.86        61.84 o                         
   6  10   3        995.89       1039.25        35.31 o                         
   7  10   3         69.01         56.66        28.12 o                         
   8  10   3       1597.32       1685.95        43.41 o                         
   9  10   3        727.06        696.60        37.60 o                         
  10  10   3       4677.51       4515.71        64.45 o                         
  11  10   3       1824.62       1825.91        64.45 o                         
  12  10   3       1459.10       1462.55        69.21 o                         
  13  10   3       2593.20       2682.33        92.36 o                         
  14  10   3         20.19         68.50        74.42 o                         
  15  10   3       1106.84       1191.07       101.64 o                         
  16  10   3       2554.81       2700.97       125.65 o                         
  17  10   3         91.96        169.24       112.09 o                         
  18  10   3        405.93        670.16       125.41 o                         
  19  10   3         14.28        217.93       174.41 o                         
 -20  11   3         43.01       -226.67       226.67 o                         
 -19  11   3       5200.88       5013.70       254.64 o                         
 -18  11   3          6.92         30.91       152.10 o                         
 -17  11   3       3241.81       2999.36       148.58 o                         
 -16  11   3        772.68        721.17        98.11 o                         
 -15  11   3       1676.38       1802.66        72.48 o                         
 -14  11   3        772.31        769.82        59.10 o                         
 -13  11   3       6273.05       6045.34        98.84 o                         
 -12  11   3       1571.87       1513.21        65.24 o                         
 -11  11   3       1964.31       1916.25        64.02 o                         
 -10  11   3       5860.77       5818.28        91.60 o                         
  -9  11   3       1417.42       1454.42        53.22 o                         
  -8  11   3        245.46        241.07        40.82 o                         
  -7  11   3         11.62         77.78        35.31 o                         
  -6  11   3      17887.31      18123.05       139.70 o                         
  -5  11   3        528.00        455.21        35.02 o                         
  -4  11   3       7281.17       7440.74        95.33 o                         
  -3  11   3       4214.26       4083.97        65.71 o                         
  -2  11   3        588.15        600.39        34.76 o                         
  -1  11   3       1570.63       1560.41        42.42 o                         
   0  11   3       3423.92       3159.99        72.31 o                         
   1  11   3       1592.14       1408.74        37.85 o                         
   2  11   3      21121.27      20727.57       100.77 o                         
   3  11   3          6.27        -25.60        25.60 o                         
   4  11   3      29333.00      28982.69       271.37 o                         
   5  11   3         12.38         -6.26        30.20 o                         
   6  11   3      18404.41      18600.32       139.20 o                         
   7  11   3        152.81        179.13        35.51 o                         
   8  11   3      16903.67      16849.15       178.33 o                         
   9  11   3        169.21        130.98        37.01 o                         
  10  11   3       3673.89       3657.57        78.95 o                         
  11  11   3        121.12        101.62        57.23 o                         
  12  11   3        463.27        562.34        65.88 o                         
  13  11   3        405.38        512.30        79.30 o                         
  14  11   3          8.52        -17.28        88.28 o                         
  15  11   3       1927.85       2167.94       117.22 o                         
  16  11   3       2435.06       2466.06       134.30 o                         
  17  11   3       2196.59       2463.46       180.28 o                         
  18  11   3        549.61        414.44       215.81 o                         
 -19  12   3         15.20        145.51       175.62 o                         
 -18  12   3        531.45        444.30       168.27 o                         
 -17  12   3          4.60       -137.81       137.81 o                         
 -16  12   3        561.36        408.00       123.38 o                         
 -15  12   3        788.55        844.72        79.74 o                         
 -14  12   3       5263.90       5403.47       132.42 o                         
 -13  12   3        288.59        282.89        64.13 o                         
 -12  12   3      13298.51      12932.30       234.53 o                         
 -11  12   3        154.47        175.23        56.09 o                         
 -10  12   3       7014.50       7010.43       107.58 o                         
  -9  12   3       1121.82       1113.89        58.46 o                         
  -8  12   3       3598.21       3524.23        83.58 o                         
  -7  12   3       2625.03       2323.36        67.87 o                         
  -6  12   3       4655.76       4574.74        86.05 o                         
  -5  12   3        123.71         93.40        38.51 o                         
  -4  12   3      11223.09      10827.53        96.61 o                         
  -3  12   3          0.82        -25.42        37.28 o                         
  -2  12   3       7566.32       7763.26        81.46 o                         
  -1  12   3        101.18         30.46        33.71 o                         
   0  12   3       1790.11       1891.40        53.34 o                         
   1  12   3         82.12         31.79        27.09 o                         
   2  12   3        475.02        515.47        35.31 o                         
   3  12   3        164.54         99.57        36.48 o                         
   4  12   3        813.07        829.19        46.90 o                         
   5  12   3        130.54        144.99        42.90 o                         
   6  12   3          3.81        -17.02        41.08 o                         
   7  12   3       2917.11       3000.50        65.01 o                         
   8  12   3        454.00        434.52        46.13 o                         
   9  12   3       6461.15       6179.14        85.59 o                         
  10  12   3        177.62        187.76        44.24 o                         
  11  12   3       2244.46       2177.70        80.03 o                         
  12  12   3        934.43        997.98        89.00 o                         
  13  12   3        597.98        696.59        98.04 o                         
  14  12   3       2425.26       2644.64       141.23 o                         
  15  12   3        350.93        457.05       125.09 o                         
  16  12   3       2538.26       2494.38       179.67 o                         
  17  12   3        395.91        231.89       188.23 o                         
 -18  13   3       1589.26       1680.33       252.32 o                         
 -17  13   3       3008.21       3108.39       174.95 o                         
 -16  13   3        204.73        246.91       119.53 o                         
 -15  13   3       3214.64       3482.97       141.13 o                         
 -14  13   3          6.08         -4.90        78.09 o                         
 -13  13   3        526.79        517.80        76.51 o                         
 -12  13   3         99.37        249.68        87.01 o                         
 -11  13   3        859.18        724.77        73.22 o                         
 -10  13   3       1856.77       1779.51        71.70 o                         
  -9  13   3        110.12        123.50        54.29 o                         
  -8  13   3        367.32        384.17        53.55 o                         
  -7  13   3       1925.17       1889.62        66.75 o                         
  -6  13   3       2338.12       2466.57        69.24 o                         
  -5  13   3         28.01         -5.48        44.72 o                         
  -4  13   3          3.59        -23.27        44.58 o                         
  -3  13   3       3256.99       3147.67        76.28 o                         
  -2  13   3       7930.34       7947.74        95.84 o                         
  -1  13   3        947.77        849.69        44.34 o                         
   0  13   3       4758.26       4461.69        83.23 o                         
   1  13   3       1844.04       1818.49        68.03 o                         
   2  13   3       2704.82       2649.79        69.51 o                         
   3  13   3         10.41         21.82        41.98 o                         
   4  13   3       5466.68       5411.29        94.98 o                         
   5  13   3       1780.20       1760.87        63.80 o                         
   6  13   3       1985.82       1996.66        65.85 o                         
   7  13   3          4.76         24.85        49.16 o                         
   8  13   3        159.59         91.44        56.24 o                         
   9  13   3        270.71        223.09        61.34 o                         
  10  13   3       1940.65       1822.67        69.24 o                         
  11  13   3        226.90        141.83        67.51 o                         
  12  13   3       4881.00       4662.72       185.02 o                         
  13  13   3         36.53         55.19       130.33 o                         
  14  13   3         72.53         56.72       135.38 o                         
  15  13   3        336.22         78.03       163.96 o                         
  16  13   3       1516.81       1772.24       167.69 o                         
 -16  14   3        109.15        297.37       135.04 o                         
 -15  14   3        291.49        234.79        93.61 o                         
 -14  14   3          3.37          8.53        87.58 o                         
 -13  14   3        614.88        440.70        88.19 o                         
 -12  14   3        423.98        572.10        83.41 o                         
 -11  14   3       1097.31        975.51        84.41 o                         
 -10  14   3        790.68        746.01        75.14 o                         
  -9  14   3        230.50        200.32        87.57 o                         
  -8  14   3        203.44        252.33        62.19 o                         
  -7  14   3         17.13         47.51        58.95 o                         
  -6  14   3         54.03         -8.39        53.95 o                         
  -5  14   3        523.74        484.31        55.95 o                         
  -4  14   3          3.14        -14.51        53.64 o                         
  -3  14   3        111.47         56.58        49.54 o                         
  -2  14   3       1021.43        942.98        54.90 o                         
  -1  14   3       1133.56       1193.10        59.69 o                         
   0  14   3       1119.87       1137.33        68.34 o                         
   1  14   3        147.72        -10.42        58.80 o                         
   2  14   3        478.40        561.19        61.24 o                         
   3  14   3        921.93        885.59        54.02 o                         
   4  14   3        401.19        428.79        54.13 o                         
   5  14   3        511.48        398.17        56.13 o                         
   6  14   3         51.25         60.37        55.65 o                         
   7  14   3          4.72          1.98        59.08 o                         
   8  14   3        194.76        264.08        68.51 o                         
   9  14   3        119.39        106.19        69.36 o                         
  10  14   3         63.00         41.54        92.56 o                         
  11  14   3        859.60        911.30        84.41 o                         
  12  14   3        657.40        705.83       140.71 o                         
  13  14   3        245.20        499.33       134.46 o                         
  14  14   3         37.16         -2.40       141.54 o                         
  15  14   3        187.50        123.20       153.99 o                         
 -15  15   3         95.45        154.95       174.03 o                         
 -14  15   3         37.65         95.64       113.58 o                         
 -13  15   3        115.99        128.88       106.96 o                         
 -12  15   3         92.55         28.90        97.95 o                         
 -11  15   3        164.71         71.68        93.57 o                         
 -10  15   3       1321.73       1276.67        99.61 o                         
  -9  15   3         15.56         53.00        86.17 o                         
  -8  15   3        163.83        156.04        81.52 o                         
  -7  15   3        150.28         61.52        77.69 o                         
  -6  15   3       1667.50       1463.88        85.90 o                         
  -5  15   3       1051.90        967.67        80.00 o                         
  -4  15   3          1.99        -11.25        75.94 o                         
  -3  15   3         62.32        -36.93        60.35 o                         
  -2  15   3       2867.95       2821.45        89.58 o                         
  -1  15   3        874.97        866.02        76.21 o                         
   0  15   3         54.56         76.19        65.54 o                         
   1  15   3        794.81        860.16        76.76 o                         
   2  15   3        482.69        403.96        74.73 o                         
   3  15   3       1641.39       1547.61        86.35 o                         
   4  15   3       1981.60       1951.72        84.63 o                         
   5  15   3       1278.95       1246.71        80.78 o                         
   6  15   3       2749.62       3043.80       110.12 o                         
   7  15   3       1366.74       1598.22        88.68 o                         
   8  15   3         28.19         29.41        81.96 o                         
   9  15   3        480.15        548.59        84.86 o                         
  10  15   3        547.90        647.48        86.85 o                         
  11  15   3        235.52        108.05        92.16 o                         
  12  15   3       1416.09       1761.03       196.09 o                         
  13  15   3          7.60         96.09       210.70 o                         
 -13  16   3        346.83        758.18       194.12 o                         
 -12  16   3        854.14       1173.74       129.41 o                         
 -11  16   3        492.07        483.71       112.03 o                         
 -10  16   3       5854.04       5619.70       218.94 o                         
  -9  16   3        341.12        254.70       100.67 o                         
  -8  16   3       6986.17       6483.83       245.27 o                         
  -7  16   3         65.40         85.74        94.52 o                         
  -6  16   3        893.33       1024.75       100.94 o                         
  -5  16   3         20.52        -66.51        89.37 o                         
  -4  16   3        416.05        366.35       100.28 o                         
  -3  16   3        172.58        149.18        92.92 o                         
  -2  16   3         35.52         30.70        93.31 o                         
  -1  16   3        251.32        126.90        94.42 o                         
   0  16   3       1410.97       1379.11       108.43 o                         
   1  16   3        350.64        358.29        96.15 o                         
   2  16   3       1240.28       1467.95       110.02 o                         
   3  16   3       1272.83       1329.47       101.96 o                         
   4  16   3       4509.16       4662.52       161.75 o                         
   5  16   3          4.36        -78.69        92.65 o                         
   6  16   3        430.56        448.89        97.45 o                         
   7  16   3         99.38        -25.51       100.23 o                         
   8  16   3       3548.96       3898.92       203.52 o                         
   9  16   3        336.16        214.09       109.09 o                         
  10  16   3        475.47        466.73       216.63 o                         
  11  16   3       1168.94       1204.90       150.38 o                         
 -11  17   3       4314.33       3768.57       267.19 o                         
 -10  17   3        277.03        138.69       163.85 o                         
  -9  17   3       2143.07       2196.49       174.10 o                         
  -8  17   3        319.39        413.16       124.07 o                         
  -7  17   3        261.64        313.95       118.08 o                         
  -6  17   3        140.94        331.24       119.26 o                         
  -5  17   3         90.99         66.99       111.65 o                         
  -4  17   3       1364.62       1429.68       124.20 o                         
  -3  17   3         71.39         -1.13       111.60 o                         
  -2  17   3       2359.50       2471.23       135.02 o                         
  -1  17   3        160.30        309.00       110.79 o                         
   0  17   3       5413.39       5709.37       204.24 o                         
   1  17   3         29.53        134.99       132.66 o                         
   2  17   3       6991.38       7017.35       214.12 o                         
   3  17   3        385.93        327.68       111.46 o                         
   4  17   3       2982.53       3028.17       201.70 o                         
   5  17   3        277.06        171.61       113.31 o                         
   6  17   3        319.26        362.93       127.86 o                         
   7  17   3          0.62       -141.02       141.02 o                         
   8  17   3       2408.09       2644.88       209.16 o                         
   9  17   3         21.84         27.00       199.78 o                         
  -8  18   3       2382.87       2659.30       352.56 o                         
  -7  18   3        569.64        774.22       191.09 o                         
  -6  18   3       2401.96       2493.29       173.70 o                         
  -5  18   3          3.11       -159.23       159.23 o                         
  -4  18   3        394.45        284.88       195.12 o                         
  -3  18   3       1598.24       1443.66       156.43 o                         
  -2  18   3       1317.00       1094.80       151.18 o                         
  -1  18   3         33.14         65.58       138.73 o                         
   0  18   3       1324.73       1142.70       171.95 o                         
   1  18   3       4224.02       4348.74       246.88 o                         
   2  18   3         89.19        435.23       157.15 o                         
   3  18   3       2012.47       1627.59       158.29 o                         
   4  18   3          4.00         94.87       146.30 o                         
   5  18   3        230.97        251.74       179.93 o                         
   6  18   3        359.86        444.24       236.72 o                         
 -24   0   4       2968.23       3146.95       215.52 o                         
 -23   0   4       2187.66       2802.43       226.54 o                         
 -22   0   4        335.87        237.92        96.70 o                         
 -21   0   4        594.31        545.42        92.33 o                         
 -20   0   4        583.82        430.62       155.64 o                         
 -19   0   4        672.52        514.49        86.32 o                         
 -18   0   4        264.93        238.74        64.46 o                         
 -17   0   4       7026.17       6732.87       142.34 o                         
 -16   0   4      13947.85      14067.69       133.38 o                         
 -15   0   4      11381.00      11217.44       116.24 o                         
 -14   0   4      29441.20      28815.72       172.94 o                         
 -13   0   4        102.20        112.19        30.93 o                         
 -12   0   4       3848.73       3593.72        61.38 o                         
 -11   0   4      10121.19      10521.43        82.10 o                         
 -10   0   4      29583.60      32478.58       148.15 o                         
  -9   0   4       1072.63       1025.17        35.75 o                         
  -8   0   4      45450.02      51855.86       541.97 o                         
  -7   0   4         37.25         94.71        20.32 o                         
  -6   0   4      10158.03      11385.02        79.62 o                         
  -5   0   4       4328.88       4183.18        64.13 o                         
  -4   0   4     100463.59     111340.58      1260.35 o                         
  -3   0   4         24.57         31.50        15.62 o                         
  -2   0   4     225088.06     265780.59      4820.31 o                         
  -1   0   4       3688.44       3369.72        96.09 o                         
   0   0   4      31736.80      35879.83       346.97 o                         
   1   0   4       2773.86       2561.23        37.47 o                         
   2   0   4     142489.80     159165.98       745.67 o                         
   3   0   4       5765.50       5141.01        56.01 o                         
   4   0   4       2224.13       2859.27        32.48 o                         
   5   0   4         71.07        149.38        16.31 o                         
   6   0   4        313.88        343.93        19.56 o                         
   7   0   4       2528.80       2634.04        42.24 o                         
   8   0   4       4259.09       4730.40        48.52 o                         
   9   0   4       1730.39       1746.78        39.95 o                         
  10   0   4        216.90        200.19        23.50 o                         
  11   0   4      18270.14      18370.84       109.78 o                         
  12   0   4      31292.03      32741.63       144.84 o                         
  13   0   4      16861.47      16319.58       147.98 o                         
  14   0   4      16990.22      16321.09       123.43 o                         
  15   0   4        689.64        715.47        52.50 o                         
  16   0   4       8533.30       8278.24       111.49 o                         
  17   0   4       1079.43       1102.06        62.70 o                         
  18   0   4         29.36         37.50        55.62 o                         
  19   0   4        123.37       -133.45       133.45 o                         
  20   0   4       3245.82       3505.76       750.16 o                         
  21   0   4        407.47       1022.32       223.55 o                         
  22   0   4         27.94       -191.61       336.28 o                         
 -24   1   4       1587.91       1413.95       122.21 o                         
 -23   1   4       1578.39       1453.90        99.19 o                         
 -22   1   4       1278.76       1352.16        88.04 o                         
 -21   1   4       7122.32       7151.87       137.64 o                         
 -20   1   4         19.46        -33.24        62.51 o                         
 -19   1   4       2177.83       2201.82        80.26 o                         
 -18   1   4       1268.16       1079.65        52.54 o                         
 -17   1   4        676.11        738.42        46.37 o                         
 -16   1   4       3435.38       3509.81        78.69 o                         
 -15   1   4      12747.29      13063.51       127.51 o                         
 -14   1   4       1809.41       1918.54        45.35 o                         
 -13   1   4      12284.74      11730.30        71.69 o                         
 -12   1   4         70.23         74.93        20.71 o                         
 -11   1   4       1313.63       1259.89        31.01 o                         
 -10   1   4      26380.79      29518.42       112.07 o                         
  -9   1   4       1368.09       1543.09        31.54 o                         
  -8   1   4      15960.68      15294.00        72.00 o                         
  -7   1   4       4965.55       5150.89        43.11 o                         
  -6   1   4        113.68        280.26        15.49 o                         
  -5   1   4       2233.08       2214.68        28.90 o                         
  -4   1   4      21942.93      23891.92       420.62 o                         
  -3   1   4          0.34         14.59        11.51 o                         
  -2   1   4       1101.17       1651.62        25.78 o                         
  -1   1   4        200.72        165.23         9.58 o                         
   0   1   4      12392.84      13567.26       127.22 o                         
   1   1   4          0.54          2.31        10.71 o                         
   2   1   4      72989.23      83311.39       425.68 o                         
   3   1   4          0.10          1.15         9.50 o                         
   4   1   4         89.70         91.16        10.30 o                         
   5   1   4       1992.31       1862.75        23.48 o                         
   6   1   4        289.49        717.02        17.74 o                         
   7   1   4         62.04         71.12        12.51 o                         
   8   1   4       4240.54       4024.97        33.18 o                         
   9   1   4          9.80         -1.58        13.73 o                         
  10   1   4       6118.10       6457.99        41.57 o                         
  11   1   4       9177.77       9162.18        52.68 o                         
  12   1   4       3734.12       3508.10        42.64 o                         
  13   1   4      14927.05      15056.05       132.82 o                         
  14   1   4       3700.28       3425.92        53.53 o                         
  15   1   4       3967.04       3800.20        82.49 o                         
  16   1   4        444.67        495.48        50.01 o                         
  17   1   4       2182.51       2255.86        76.03 o                         
  18   1   4        143.63        118.99        59.26 o                         
  19   1   4       4475.42       4814.55       125.22 o                         
  20   1   4         69.43         78.20        76.84 o                         
  21   1   4       1296.10       1289.92       123.79 o                         
  22   1   4         60.23        222.54       171.39 o                         
 -24   2   4       1465.89       1501.43       101.76 o                         
 -23   2   4        227.35        114.45        77.24 o                         
 -22   2   4       2372.07       2341.05        99.20 o                         
 -21   2   4         16.78         41.74        59.86 o                         
 -20   2   4       8422.85       8381.24       116.01 o                         
 -19   2   4       1024.51       1093.59        62.45 o                         
 -18   2   4        792.85        852.70        58.23 o                         
 -17   2   4       1575.13       1475.31        58.27 o                         
 -16   2   4        290.35        323.04        35.77 o                         
 -15   2   4        384.84        367.73        29.39 o                         
 -14   2   4       2384.71       2361.73        46.97 o                         
 -13   2   4        249.64        260.40        23.24 o                         
 -12   2   4       8996.17       8748.08        57.94 o                         
 -11   2   4        746.10        720.44        24.51 o                         
 -10   2   4      12585.57      13616.40        64.07 o                         
  -9   2   4       4392.01       4470.84        40.50 o                         
  -8   2   4      40460.65      43843.58       197.48 o                         
  -7   2   4          6.91         13.80        13.05 o                         
  -6   2   4      37948.28      40546.54       109.34 o                         
  -5   2   4       1126.15       1130.12        25.94 o                         
  -4   2   4      13424.40      14294.22        52.10 o                         
  -3   2   4          4.85          1.18        12.89 o                         
  -2   2   4      36385.45      39517.47       271.24 o                         
  -1   2   4        154.75        153.38        13.16 o                         
   0   2   4      54754.88      60142.51       320.57 o                         
   1   2   4        598.86        457.40        13.24 o                         
   2   2   4      24516.29      24088.41       124.62 o                         
   3   2   4        490.34        487.26        14.93 o                         
   4   2   4      19021.38      20920.53       110.28 o                         
   5   2   4       3315.53       2962.82        38.34 o                         
   6   2   4        307.70        642.14        21.60 o                         
   7   2   4       2794.28       2491.93        37.45 o                         
   8   2   4        176.43        128.21        20.25 o                         
   9   2   4        648.06        572.42        25.76 o                         
  10   2   4       8553.12       9164.54        67.39 o                         
  11   2   4        344.91        326.17        27.47 o                         
  12   2   4       6595.31       6781.87        81.27 o                         
  13   2   4       1996.42       1956.93        50.90 o                         
  14   2   4         70.86         87.55        38.64 o                         
  15   2   4        501.89        509.69        48.76 o                         
  16   2   4       2414.70       2440.30        83.29 o                         
  17   2   4        450.11        455.54        59.49 o                         
  18   2   4       3875.25       3806.29       114.65 o                         
  19   2   4        349.90        498.75        81.54 o                         
  20   2   4       4349.12       4349.64       150.64 o                         
  21   2   4        359.49        442.78        96.09 o                         
  22   2   4       1051.88        877.14       131.85 o                         
 -24   3   4        350.83        266.09       218.55 o                         
 -23   3   4        322.04        333.24       105.82 o                         
 -22   3   4        581.85        617.03        72.34 o                         
 -21   3   4        230.70        195.11        74.14 o                         
 -20   3   4         33.45         31.46        53.84 o                         
 -19   3   4         26.54         17.46        68.19 o                         
 -18   3   4          3.95        -28.40        59.72 o                         
 -17   3   4       2635.95       2600.55        70.08 o                         
 -16   3   4       3727.91       3763.69        72.86 o                         
 -15   3   4        341.70        378.68        29.78 o                         
 -14   3   4       5345.41       5394.03        57.96 o                         
 -13   3   4        489.42        417.78        24.73 o                         
 -12   3   4       4272.93       4180.84        47.79 o                         
 -11   3   4         96.74         68.38        19.07 o                         
 -10   3   4          2.23          9.27        17.46 o                         
  -9   3   4       4110.14       4256.10        40.91 o                         
  -8   3   4       2574.69       2458.78        33.08 o                         
  -7   3   4       2014.49       1858.67        30.08 o                         
  -6   3   4       6499.46       7778.29        44.75 o                         
  -5   3   4       1326.35       1381.66        26.75 o                         
  -4   3   4      15537.57      16572.68        85.16 o                         
  -3   3   4       1588.78       1548.29        24.22 o                         
  -2   3   4      11677.98      12173.05        62.68 o                         
  -1   3   4          0.93          7.23        12.28 o                         
   0   3   4       9486.00      10587.48        61.38 o                         
   1   3   4        645.62        608.97        22.09 o                         
   2   3   4       3223.41       2869.98        25.74 o                         
   3   3   4       1265.10       1246.70        20.90 o                         
   4   3   4       4937.08       5156.37        39.05 o                         
   5   3   4       3498.44       3446.06        39.60 o                         
   6   3   4       2522.45       2558.88        36.87 o                         
   7   3   4        170.88         97.71        18.76 o                         
   8   3   4        227.79        252.23        22.05 o                         
   9   3   4        360.83        340.15        24.01 o                         
  10   3   4       5103.44       4986.96        68.05 o                         
  11   3   4         18.12         55.65        28.17 o                         
  12   3   4       4393.06       4397.98        76.28 o                         
  13   3   4        263.02        279.92        36.92 o                         
  14   3   4       2088.73       1786.63        63.66 o                         
  15   3   4        632.09        639.75        56.46 o                         
  16   3   4       3193.97       2887.47        92.51 o                         
  17   3   4        533.32        483.10        63.94 o                         
  18   3   4        237.73        175.62        72.35 o                         
  19   3   4        664.82        767.96        88.26 o                         
  20   3   4       2067.25       2114.11       103.50 o                         
  21   3   4       1266.90       1363.18       115.61 o                         
  22   3   4         93.25        -77.73       155.79 o                         
 -24   4   4         96.49        215.84       170.20 o                         
 -23   4   4        201.90        157.57       141.23 o                         
 -22   4   4        124.44        184.21       122.40 o                         
 -21   4   4         31.73         27.39        76.81 o                         
 -20   4   4       9137.94       8782.46       138.09 o                         
 -19   4   4        681.83        637.86        54.12 o                         
 -18   4   4        140.35        121.39        44.78 o                         
 -17   4   4       2883.29       2654.07        71.25 o                         
 -16   4   4       3806.46       3618.04        74.75 o                         
 -15   4   4        328.69        258.12        30.43 o                         
 -14   4   4        823.60        804.76        31.94 o                         
 -13   4   4       2231.95       2145.76        44.08 o                         
 -12   4   4         47.12         33.56        20.87 o                         
 -11   4   4        281.93        302.97        21.04 o                         
 -10   4   4        530.89        605.92        23.41 o                         
  -9   4   4         58.15         35.78        16.62 o                         
  -8   4   4       2633.27       2484.84        34.57 o                         
  -7   4   4        987.74       1076.86        26.41 o                         
  -6   4   4       3240.03       3547.16        36.67 o                         
  -5   4   4       1361.29       1241.20        27.52 o                         
  -4   4   4       3843.64       4336.00        34.89 o                         
  -3   4   4        294.60        232.90        13.25 o                         
  -2   4   4        899.23       1150.30        22.15 o                         
  -1   4   4         29.21         33.06        11.28 o                         
   0   4   4        633.63        513.31        15.99 o                         
   1   4   4         31.71         17.01        12.03 o                         
   2   4   4       8899.48       9403.02        45.33 o                         
   3   4   4       2424.88       2389.86        26.74 o                         
   4   4   4       6146.69       7443.05        57.75 o                         
   5   4   4        578.59        607.42        17.62 o                         
   6   4   4      11311.12      12362.00       120.82 o                         
   7   4   4          1.49        -19.06        19.06 o                         
   8   4   4       6211.41       6908.73        59.24 o                         
   9   4   4       1783.39       1783.30        45.67 o                         
  10   4   4       1266.63       1220.69        36.31 o                         
  11   4   4         81.00         54.86        28.25 o                         
  12   4   4       2000.55       2073.85        53.31 o                         
  13   4   4        894.70        875.75        45.27 o                         
  14   4   4       2211.02       2206.51        65.04 o                         
  15   4   4       1470.97       1418.99        62.31 o                         
  16   4   4       1310.33       1320.72        65.65 o                         
  17   4   4        108.47         92.28        61.80 o                         
  18   4   4       1437.51       1296.43        86.23 o                         
  19   4   4        565.81        587.41        85.71 o                         
  20   4   4        384.95        457.88       105.03 o                         
  21   4   4        567.87        598.28       113.34 o                         
  22   4   4        931.16        643.40       234.81 o                         
 -23   5   4        968.70       1043.98       166.67 o                         
 -22   5   4         61.96        -38.38       173.38 o                         
 -21   5   4        185.16        202.55       107.77 o                         
 -20   5   4        145.05         95.78        85.58 o                         
 -19   5   4       2355.02       2210.91        77.65 o                         
 -18   5   4        231.66        242.77        46.70 o                         
 -17   5   4       2855.88       2756.44        71.45 o                         
 -16   5   4       3123.81       2931.42        76.35 o                         
 -15   5   4        138.49        120.28        35.42 o                         
 -14   5   4        259.64        230.70        31.17 o                         
 -13   5   4         54.17         75.67        24.57 o                         
 -12   5   4      14715.15      14622.99        83.78 o                         
 -11   5   4       3149.31       3101.27        45.00 o                         
 -10   5   4       1677.16       1665.97        36.74 o                         
  -9   5   4       3153.27       2930.19        40.31 o                         
  -8   5   4       3775.80       4004.50        51.42 o                         
  -7   5   4       2408.35       2368.09        36.48 o                         
  -6   5   4        800.93        804.50        22.76 o                         
  -5   5   4       1126.26       1143.37        33.98 o                         
  -4   5   4      38762.93      42186.36       380.05 o                         
  -3   5   4       3023.04       2846.63        29.05 o                         
  -2   5   4      43444.76      48076.07       389.95 o                         
  -1   5   4         34.94         15.13        12.59 o                         
   0   5   4      18393.51      18342.88        86.53 o                         
   1   5   4       7418.80       7366.44        58.04 o                         
   2   5   4      12250.91      11298.54       101.12 o                         
   3   5   4         11.57        -13.80        13.80 o                         
   4   5   4       1509.89       1805.27        27.77 o                         
   5   5   4       6080.62       6131.51        49.75 o                         
   6   5   4          9.11         30.57        19.45 o                         
   7   5   4       2194.27       2120.88        42.55 o                         
   8   5   4      14157.68      14713.02        95.80 o                         
   9   5   4       1044.47        967.24        34.52 o                         
  10   5   4      12983.12      13249.72        88.67 o                         
  11   5   4        757.84        772.02        37.15 o                         
  12   5   4       7473.94       7350.72        79.78 o                         
  13   5   4        479.61        506.71        45.94 o                         
  14   5   4        746.98        759.10        52.18 o                         
  15   5   4        247.47        326.50        59.27 o                         
  16   5   4        289.58        291.06        60.66 o                         
  17   5   4        969.22       1044.50        77.51 o                         
  18   5   4        121.32        199.62        78.01 o                         
  19   5   4        940.91       1009.01       101.05 o                         
  20   5   4        259.25        115.71       102.66 o                         
  21   5   4        199.02        412.15       127.34 o                         
 -23   6   4       2203.33       2286.77       207.43 o                         
 -22   6   4        940.21        938.25       174.38 o                         
 -21   6   4       1625.80       1490.46       115.81 o                         
 -20   6   4       2283.33       2392.95       118.28 o                         
 -19   6   4       1382.72       1381.43        96.79 o                         
 -18   6   4       7344.20       6933.68       149.95 o                         
 -17   6   4          7.95        -10.00        42.75 o                         
 -16   6   4       1942.66       2045.76        61.27 o                         
 -15   6   4         36.41         43.99        35.47 o                         
 -14   6   4        704.72        640.67        34.19 o                         
 -13   6   4        523.00        596.50        30.61 o                         
 -12   6   4      10676.74      10500.71        72.91 o                         
 -11   6   4       2398.60       2399.50        50.58 o                         
 -10   6   4      20069.09      20390.66        83.98 o                         
  -9   6   4        250.39        295.50        22.84 o                         
  -8   6   4       4928.71       4590.24        46.45 o                         
  -7   6   4        624.61        582.56        22.23 o                         
  -6   6   4      18444.95      19198.35        97.57 o                         
  -5   6   4        352.36        338.32        17.26 o                         
  -4   6   4      11701.41      11773.79        57.88 o                         
  -3   6   4       5439.23       5283.10        43.67 o                         
  -2   6   4        888.04        845.99        20.87 o                         
  -1   6   4        495.70        431.18        18.39 o                         
   0   6   4       8001.85       8245.67        55.77 o                         
   1   6   4       8070.66       7617.23        45.10 o                         
   2   6   4       1603.35       1546.83        37.81 o                         
   3   6   4       3635.43       3340.95        35.44 o                         
   4   6   4        191.09        151.42        16.24 o                         
   5   6   4       3558.58       3399.37        36.01 o                         
   6   6   4         49.00         83.94        16.98 o                         
   7   6   4       6625.50       6435.34        59.54 o                         
   8   6   4      15351.81      15578.69        89.29 o                         
   9   6   4        624.32        576.40        32.67 o                         
  10   6   4      10346.34      10248.89        81.96 o                         
  11   6   4        508.21        466.49        38.58 o                         
  12   6   4         37.45         25.91        37.89 o                         
  13   6   4       3378.03       3384.82        84.82 o                         
  14   6   4         37.16         -4.94        48.88 o                         
  15   6   4        324.70        337.62        60.92 o                         
  16   6   4         29.24        -19.37        64.86 o                         
  17   6   4         39.80         77.97        74.25 o                         
  18   6   4       1672.76       1480.55       124.90 o                         
  19   6   4        129.93        287.20        98.53 o                         
  20   6   4        629.11        290.85       111.30 o                         
  21   6   4        186.36         -8.09       159.01 o                         
 -23   7   4         23.39        304.32       225.41 o                         
 -22   7   4        329.23        328.21       131.69 o                         
 -21   7   4       4953.99       5070.10       241.79 o                         
 -20   7   4         91.77        245.42       105.75 o                         
 -19   7   4       3926.22       4220.30       198.53 o                         
 -18   7   4       1291.95       1238.21        97.90 o                         
 -17   7   4       1592.58       1662.19        62.19 o                         
 -16   7   4       4662.40       4275.05        82.00 o                         
 -15   7   4       1878.17       1954.15        57.67 o                         
 -14   7   4       2276.51       2253.35        59.38 o                         
 -13   7   4       2025.70       1977.42        48.86 o                         
 -12   7   4       2730.63       2616.18        54.04 o                         
 -11   7   4       5144.17       4865.17        60.06 o                         
 -10   7   4        565.43        592.07        29.07 o                         
  -9   7   4        203.86        190.32        24.53 o                         
  -8   7   4      20211.71      19245.23        84.58 o                         
  -7   7   4        918.04        940.00        29.66 o                         
  -6   7   4      20483.74      19961.54        86.03 o                         
  -5   7   4       2629.21       2502.03        40.35 o                         
  -4   7   4      17822.15      19444.35        81.86 o                         
  -3   7   4        299.26        278.60        20.30 o                         
  -2   7   4      37281.23      39718.63       196.18 o                         
  -1   7   4         77.13         57.16        15.03 o                         
   0   7   4      29592.95      29975.71       165.49 o                         
   1   7   4       2850.62       2796.35        46.36 o                         
   2   7   4       9962.27      10206.52        78.01 o                         
   3   7   4        966.82        973.22        26.14 o                         
   4   7   4      23283.56      23409.85       159.91 o                         
   5   7   4        219.96        217.43        19.00 o                         
   6   7   4      73486.49      75424.98       394.90 o                         
   7   7   4       1175.05       1134.85        28.26 o                         
   8   7   4      15328.04      15202.82        92.55 o                         
   9   7   4       4394.23       4285.19        65.11 o                         
  10   7   4       3484.51       3483.42        68.39 o                         
  11   7   4       7637.30       7694.72       120.15 o                         
  12   7   4        988.34        824.20        49.55 o                         
  13   7   4        739.49        712.07        58.33 o                         
  14   7   4       2950.23       2853.02        98.44 o                         
  15   7   4         57.41        103.99        63.54 o                         
  16   7   4          1.93         54.96        72.46 o                         
  17   7   4       3637.75       3900.71       175.31 o                         
  18   7   4         29.05        -30.10        93.44 o                         
  19   7   4       6000.18       6241.36       289.24 o                         
  20   7   4         53.65        137.67       135.17 o                         
 -22   8   4        179.03         43.53       130.44 o                         
 -21   8   4        795.71        959.49       124.93 o                         
 -20   8   4         24.39        171.91       104.97 o                         
 -19   8   4          4.78        131.12       103.06 o                         
 -18   8   4         27.33        258.60        91.61 o                         
 -17   8   4        135.39        226.20        58.69 o                         
 -16   8   4       9390.07       9246.87       103.72 o                         
 -15   8   4         14.66         41.28        43.64 o                         
 -14   8   4       8437.79       8267.83        93.77 o                         
 -13   8   4         33.04         71.49        34.49 o                         
 -12   8   4       1737.97       1708.70        45.15 o                         
 -11   8   4        304.08        265.71        28.68 o                         
 -10   8   4       9659.09       9509.34       107.26 o                         
  -9   8   4       1747.82       1733.81        43.21 o                         
  -8   8   4       5187.14       5122.96        52.09 o                         
  -7   8   4        288.20        278.59        27.19 o                         
  -6   8   4        941.52        923.20        30.50 o                         
  -5   8   4       1063.49        888.07        29.32 o                         
  -4   8   4      25871.04      26511.85       135.92 o                         
  -3   8   4        175.22        164.05        21.22 o                         
  -2   8   4       7876.11       7817.92        57.83 o                         
  -1   8   4       1352.29       1121.89        26.82 o                         
   0   8   4       3247.98       3156.58        40.39 o                         
   1   8   4        796.65        809.84        25.52 o                         
   2   8   4       3483.61       3269.46        39.61 o                         
   3   8   4        348.86        322.76        20.97 o                         
   4   8   4        302.76        283.09        21.10 o                         
   5   8   4       7426.73       7416.15        57.37 o                         
   6   8   4        615.86        774.49        27.04 o                         
   7   8   4       5547.18       5341.07        62.36 o                         
   8   8   4       2976.13       2831.81        44.95 o                         
   9   8   4       2956.30       2820.11        72.87 o                         
  10   8   4       4567.35       4451.43        81.41 o                         
  11   8   4       5972.75       5904.24        93.15 o                         
  12   8   4        452.56        460.91        52.38 o                         
  13   8   4       1953.46       1713.66        67.88 o                         
  14   8   4       5017.09       4872.55       146.75 o                         
  15   8   4        434.93        506.35        76.27 o                         
  16   8   4       3963.31       4218.19       187.02 o                         
  17   8   4        578.43        543.78        98.03 o                         
  18   8   4        127.70        151.29       104.81 o                         
  19   8   4        142.12        -55.19       114.26 o                         
  20   8   4         56.83         71.45       159.63 o                         
 -21   9   4        902.09        500.50       167.27 o                         
 -20   9   4       1507.90       1605.30       155.53 o                         
 -19   9   4       2769.48       3043.80       136.33 o                         
 -18   9   4         85.08        129.14        94.10 o                         
 -17   9   4       3998.30       4095.09       157.55 o                         
 -16   9   4          7.60         -6.01        48.45 o                         
 -15   9   4       2239.33       2017.30        65.27 o                         
 -14   9   4        311.26        294.90        45.05 o                         
 -13   9   4        257.16        249.13        40.55 o                         
 -12   9   4       4829.26       4797.37        73.03 o                         
 -11   9   4        269.53        260.00        32.20 o                         
 -10   9   4       2622.80       2661.86        56.28 o                         
  -9   9   4       2656.08       2653.92        53.29 o                         
  -8   9   4       1635.84       1957.19        48.92 o                         
  -7   9   4       1093.15       1188.14        36.67 o                         
  -6   9   4        401.41        506.72        29.00 o                         
  -5   9   4       2202.36       2437.87        59.67 o                         
  -4   9   4      19188.56      19818.92       104.92 o                         
  -3   9   4         19.22         30.03        23.37 o                         
  -2   9   4      18433.09      18602.23        90.23 o                         
  -1   9   4       1933.55       1756.28        42.51 o                         
   0   9   4       7388.50       6819.52        51.76 o                         
   1   9   4       5358.75       5573.19        50.95 o                         
   2   9   4      25462.87      25498.73       180.74 o                         
   3   9   4        518.43        467.20        24.93 o                         
   4   9   4      11776.35      11772.88        83.01 o                         
   5   9   4         48.06         44.54        23.04 o                         
   6   9   4        102.36        154.72        25.33 o                         
   7   9   4       1749.32       1673.42        49.92 o                         
   8   9   4        806.92        752.59        30.39 o                         
   9   9   4       3774.77       3703.58        76.09 o                         
  10   9   4       4230.36       4179.92        87.72 o                         
  11   9   4        752.52        652.03        53.87 o                         
  12   9   4         87.28         75.58        54.58 o                         
  13   9   4        252.05        227.81        60.58 o                         
  14   9   4        325.03        323.57        69.19 o                         
  15   9   4       5177.42       5543.89       190.82 o                         
  16   9   4        114.08        226.52        93.13 o                         
  17   9   4       2714.71       2944.49       131.35 o                         
  18   9   4        404.84        609.98       149.56 o                         
  19   9   4        935.60       1187.72       206.23 o                         
 -21  10   4        206.79          9.90       231.51 o                         
 -20  10   4       6106.40       5867.78       294.45 o                         
 -19  10   4        199.34        -79.66       134.82 o                         
 -18  10   4        888.75        738.24       108.65 o                         
 -17  10   4        779.57        834.88       100.81 o                         
 -16  10   4        796.49        859.49        61.64 o                         
 -15  10   4       1998.68       1937.18        66.61 o                         
 -14  10   4        632.76        638.60        52.28 o                         
 -13  10   4        160.41        168.69        44.46 o                         
 -12  10   4       1158.62       1224.29        48.17 o                         
 -11  10   4        140.94        147.16        39.23 o                         
 -10  10   4        191.64        174.96        39.39 o                         
  -9  10   4        307.26        315.35        38.31 o                         
  -8  10   4       5812.39       5827.73        74.92 o                         
  -7  10   4        141.15        107.17        31.19 o                         
  -6  10   4       3148.55       3027.25        58.70 o                         
  -5  10   4        384.47        461.90        32.78 o                         
  -4  10   4      11210.77      11860.18        81.14 o                         
  -3  10   4         15.57         -9.47        26.22 o                         
  -2  10   4       8548.28       8990.17        71.54 o                         
  -1  10   4       1167.04       1220.48        39.78 o                         
   0  10   4       1388.67       1384.59        35.78 o                         
   1  10   4         28.13          2.84        24.13 o                         
   2  10   4       6667.65       6673.39        75.44 o                         
   3  10   4          7.31         34.19        24.28 o                         
   4  10   4        358.21        327.20        27.89 o                         
   5  10   4       2085.42       2040.59        44.68 o                         
   6  10   4       9203.58       8867.74        71.56 o                         
   7  10   4       6390.82       6209.97        71.24 o                         
   8  10   4       6007.15       5631.15        77.49 o                         
   9  10   4         44.95         67.41        32.50 o                         
  10  10   4       2822.01       2971.31        83.42 o                         
  11  10   4        186.21        183.44        54.10 o                         
  12  10   4       2718.15       2934.79        91.67 o                         
  13  10   4         96.90          6.03        70.19 o                         
  14  10   4       1705.33       1831.37        95.94 o                         
  15  10   4        764.63        852.57       103.93 o                         
  16  10   4       1145.16       1450.50       115.67 o                         
  17  10   4        596.50        723.40       120.74 o                         
  18  10   4       3448.73       3772.15       173.14 o                         
  19  10   4         20.86        409.16       294.22 o                         
 -20  11   4        542.95        387.50       215.08 o                         
 -19  11   4         34.50        -51.28       149.69 o                         
 -18  11   4        223.47       -145.25       150.01 o                         
 -17  11   4        271.22        251.28       118.59 o                         
 -16  11   4         66.03         37.18        65.88 o                         
 -15  11   4        323.95        257.21        63.94 o                         
 -14  11   4        278.06        214.94        54.86 o                         
 -13  11   4         25.12         -1.06        45.32 o                         
 -12  11   4       1390.55       1476.64        67.83 o                         
 -11  11   4         11.16         31.22        49.10 o                         
 -10  11   4       2126.33       2103.92        66.29 o                         
  -9  11   4          4.62        -11.45        41.92 o                         
  -8  11   4         78.17        131.78        43.15 o                         
  -7  11   4          4.22         -3.11        35.58 o                         
  -6  11   4        235.05        224.37        35.85 o                         
  -5  11   4        352.73        375.23        35.54 o                         
  -4  11   4       2309.87       2355.39        57.50 o                         
  -3  11   4          7.41        -30.51        30.51 o                         
  -2  11   4        205.03        244.77        32.21 o                         
  -1  11   4         22.49        -16.03        29.03 o                         
   0  11   4        275.99        335.12        32.20 o                         
   1  11   4        981.71        997.23        33.69 o                         
   2  11   4       3123.05       3163.29        70.22 o                         
   3  11   4       5632.06       5463.89        64.36 o                         
   4  11   4        115.34         95.49        34.28 o                         
   5  11   4       4267.75       4213.29        61.59 o                         
   6  11   4       1135.69       1134.83        45.01 o                         
   7  11   4         61.41         77.75        34.71 o                         
   8  11   4        182.00        171.63        36.80 o                         
   9  11   4          1.87         -9.70        37.02 o                         
  10  11   4       1522.14       1534.07        59.42 o                         
  11  11   4          3.75        -53.78        58.72 o                         
  12  11   4        502.18        445.15        82.26 o                         
  13  11   4          3.05         71.08        80.24 o                         
  14  11   4       1116.23       1199.03       104.34 o                         
  15  11   4        222.58         88.91       124.33 o                         
  16  11   4         24.49        169.91       140.32 o                         
  17  11   4          8.10        187.80       153.38 o                         
  18  11   4       1041.11       1592.46       177.23 o                         
 -19  12   4        882.72        918.38       162.56 o                         
 -18  12   4        121.51        132.13       173.67 o                         
 -17  12   4        982.20       1191.35       138.34 o                         
 -16  12   4        227.71         50.10        84.23 o                         
 -15  12   4          6.90        -36.99        76.20 o                         
 -14  12   4          9.72         84.00        68.36 o                         
 -13  12   4       1222.13       1126.53        73.20 o                         
 -12  12   4         42.88          8.07        58.60 o                         
 -11  12   4         20.24         72.02        54.55 o                         
 -10  12   4       2440.49       2354.84        72.48 o                         
  -9  12   4       1008.38        917.71        56.32 o                         
  -8  12   4      14107.26      13904.28       185.07 o                         
  -7  12   4        136.71        152.12        45.47 o                         
  -6  12   4       3951.19       4082.30        83.83 o                         
  -5  12   4        336.11        335.25        42.28 o                         
  -4  12   4        760.15        667.43        43.29 o                         
  -3  12   4        452.18        441.51        40.18 o                         
  -2  12   4       2276.13       2069.16        55.70 o                         
  -1  12   4         43.23        -14.43        35.48 o                         
   0  12   4        451.74        471.08        37.68 o                         
   1  12   4        767.12        763.96        38.83 o                         
   2  12   4       7167.57       7138.92        72.01 o                         
   3  12   4        503.29        461.99        38.42 o                         
   4  12   4        618.22        653.71        39.98 o                         
   5  12   4        867.99        856.42        43.57 o                         
   6  12   4       1420.17       1532.43        48.04 o                         
   7  12   4       2972.87       3036.59        71.50 o                         
   8  12   4        932.88        981.54        47.20 o                         
   9  12   4        485.57        447.52        45.21 o                         
  10  12   4        992.33       1007.22        51.63 o                         
  11  12   4         67.19         25.92        70.12 o                         
  12  12   4       1068.71       1152.90        92.28 o                         
  13  12   4        100.17         23.75        93.68 o                         
  14  12   4        274.92        391.83       119.02 o                         
  15  12   4          5.28       -105.85       124.32 o                         
  16  12   4        127.14        301.74       182.38 o                         
  17  12   4         11.07       -136.75       168.08 o                         
 -18  13   4        773.91        640.07       182.74 o                         
 -17  13   4        270.15        220.14       115.95 o                         
 -16  13   4        932.68        823.02        95.78 o                         
 -15  13   4        117.37        236.11        86.74 o                         
 -14  13   4        202.81        367.65        80.11 o                         
 -13  13   4       4059.16       4043.21       127.98 o                         
 -12  13   4       1907.16       1862.69        87.06 o                         
 -11  13   4       3687.71       3379.83       110.55 o                         
 -10  13   4       1490.59       1320.40        68.23 o                         
  -9  13   4        285.38        343.30        56.84 o                         
  -8  13   4        173.02        224.38        56.32 o                         
  -7  13   4         18.20        -44.11        49.54 o                         
  -6  13   4        137.05         85.27        49.57 o                         
  -5  13   4       1347.64       1224.55        57.54 o                         
  -4  13   4       6335.38       6024.93        92.91 o                         
  -3  13   4       1041.10       1139.90        52.50 o                         
  -2  13   4       9147.33       9194.07        98.77 o                         
  -1  13   4       2940.94       2848.47        71.44 o                         
   0  13   4       7478.11       7181.64        88.49 o                         
   1  13   4        919.78        825.63        50.02 o                         
   2  13   4       9227.72       9042.88        84.30 o                         
   3  13   4       2736.52       2673.71        71.45 o                         
   4  13   4       3382.14       3446.89        79.48 o                         
   5  13   4       1415.63       1357.47        56.32 o                         
   6  13   4       1014.95       1074.06        56.27 o                         
   7  13   4        173.05        152.92        49.31 o                         
   8  13   4       1086.59       1039.81        54.97 o                         
   9  13   4       4717.43       4659.53        93.80 o                         
  10  13   4       1712.14       1585.72        70.06 o                         
  11  13   4       2863.74       3137.48       204.66 o                         
  12  13   4       2416.62       2533.99       136.91 o                         
  13  13   4       3173.18       3218.78       154.05 o                         
  14  13   4        957.76        917.38       138.49 o                         
  15  13   4       1370.77       1200.74       167.81 o                         
  16  13   4         51.01        -19.09       169.89 o                         
 -16  14   4       5799.25       6083.84       195.76 o                         
 -15  14   4        284.29        277.90       111.50 o                         
 -14  14   4        691.98        706.07       104.72 o                         
 -13  14   4          0.88        -98.13        98.13 o                         
 -12  14   4        995.91        849.97       120.78 o                         
 -11  14   4        272.48        311.16        79.80 o                         
 -10  14   4      10158.04       9936.46       158.28 o                         
  -9  14   4        520.25        614.97        71.14 o                         
  -8  14   4       2316.28       2378.01        85.37 o                         
  -7  14   4          0.73         -7.37        56.59 o                         
  -6  14   4         19.36         78.88        55.83 o                         
  -5  14   4        776.26        804.06        61.19 o                         
  -4  14   4       2009.92       1950.14        67.68 o                         
  -3  14   4        326.37        352.64        54.23 o                         
  -2  14   4       3278.21       3061.97        83.91 o                         
  -1  14   4       2435.66       2395.90        98.97 o                         
   0  14   4        906.20        769.14        58.13 o                         
   1  14   4       3728.94       3896.00       106.76 o                         
   2  14   4       6002.09       5586.96       114.04 o                         
   3  14   4       1267.63       1313.25        59.31 o                         
   4  14   4          2.69         34.33        51.58 o                         
   5  14   4        120.79        181.05        54.47 o                         
   6  14   4         50.26         90.86        56.82 o                         
   7  14   4        222.23        214.30        64.83 o                         
   8  14   4       2493.23       2577.01       101.64 o                         
   9  14   4        613.67        587.24        74.14 o                         
  10  14   4       1738.78       1836.41        93.05 o                         
  11  14   4        237.92         72.58        90.53 o                         
  12  14   4       1768.21       1551.27       142.69 o                         
  13  14   4        543.11        431.07       192.24 o                         
  14  14   4       4631.44       4749.89       351.19 o                         
 -15  15   4       1918.37       2176.91       192.39 o                         
 -14  15   4        511.08        463.30       117.51 o                         
 -13  15   4        544.91        416.99       110.22 o                         
 -12  15   4        157.14        427.97       103.51 o                         
 -11  15   4         97.77         25.99        91.98 o                         
 -10  15   4        900.16        958.96       126.73 o                         
  -9  15   4        576.98        615.78        90.32 o                         
  -8  15   4       2059.44       2259.69       106.01 o                         
  -7  15   4        494.16        475.50        80.29 o                         
  -6  15   4       8365.22       8409.55       156.14 o                         
  -5  15   4        771.73        564.83        76.69 o                         
  -4  15   4       2607.71       2592.81        98.92 o                         
  -3  15   4        361.58        291.52        65.44 o                         
  -2  15   4       1523.68       1581.25        75.31 o                         
  -1  15   4        224.18        317.59        61.31 o                         
   0  15   4       7211.51       7059.46       145.31 o                         
   1  15   4        735.16        879.06        78.78 o                         
   2  15   4       5273.97       5024.03       138.57 o                         
   3  15   4       3561.57       3597.12       116.52 o                         
   4  15   4       7337.96       7288.77       138.80 o                         
   5  15   4          1.42        101.35        77.65 o                         
   6  15   4      12969.33      12839.41       163.10 o                         
   7  15   4        900.03        919.58       132.70 o                         
   8  15   4       1832.02       2097.57       100.10 o                         
   9  15   4        526.25        524.85        85.76 o                         
  10  15   4         74.06         98.67        85.42 o                         
  11  15   4       3938.35       4077.84       161.98 o                         
  12  15   4         25.85       -154.66       154.66 o                         
  13  15   4        732.32       1060.51       210.48 o                         
 -13  16   4        450.73        513.42       172.23 o                         
 -12  16   4       5553.26       5964.53       235.36 o                         
 -11  16   4        237.19        182.89       177.86 o                         
 -10  16   4        438.36        253.51       109.11 o                         
  -9  16   4       2266.94       2251.97       126.92 o                         
  -8  16   4         23.93         93.26        98.62 o                         
  -7  16   4       1904.54       2082.41       115.49 o                         
  -6  16   4       3394.62       3265.80       128.14 o                         
  -5  16   4        351.91        309.80        90.22 o                         
  -4  16   4        228.65        203.70        98.19 o                         
  -3  16   4        104.81        138.86        94.49 o                         
  -2  16   4        182.38         88.71        92.41 o                         
  -1  16   4        428.39        297.07        94.71 o                         
   0  16   4       1590.86       1766.83       115.19 o                         
   1  16   4          1.89        -68.45        95.83 o                         
   2  16   4          4.15         37.23        92.78 o                         
   3  16   4        198.88        276.83        94.25 o                         
   4  16   4       3535.38       3362.96       132.09 o                         
   5  16   4        614.22        595.44        96.90 o                         
   6  16   4        119.74         85.41        97.04 o                         
   7  16   4       1095.62       1237.13       113.66 o                         
   8  16   4        147.69        231.04       115.69 o                         
   9  16   4       2151.27       2289.93       144.68 o                         
  10  16   4        662.96        693.84       132.93 o                         
  11  16   4       1199.08       1187.11       253.41 o                         
 -11  17   4        258.97        348.94       221.75 o                         
 -10  17   4        369.17       -127.77       160.16 o                         
  -9  17   4          8.92       -127.45       127.45 o                         
  -8  17   4         46.50        -63.48       121.67 o                         
  -7  17   4          1.65         -8.05       122.28 o                         
  -6  17   4        242.81        253.11       118.75 o                         
  -5  17   4         96.45         19.59       113.68 o                         
  -4  17   4        685.73        744.02       120.07 o                         
  -3  17   4         49.92        169.67       112.36 o                         
  -2  17   4        947.76        958.32       121.70 o                         
  -1  17   4       1004.33       1293.07       122.84 o                         
   0  17   4       1652.06       2015.54       133.84 o                         
   1  17   4        940.98       1105.93       121.31 o                         
   2  17   4       3382.06       3551.51       165.11 o                         
   3  17   4         46.59        108.17       131.74 o                         
   4  17   4        330.61        222.95       135.35 o                         
   5  17   4        171.93        133.47       201.45 o                         
   6  17   4        492.55        581.50       137.84 o                         
   7  17   4          7.33        113.22       133.59 o                         
   8  17   4       1238.77       1088.08       274.20 o                         
   9  17   4         65.83        -99.93       389.93 o                         
  -7  18   4         48.89         -7.13       184.25 o                         
  -6  18   4          0.11        -56.58       144.96 o                         
  -5  18   4        194.83        377.35       151.42 o                         
  -4  18   4          4.86       -157.79       157.79 o                         
  -3  18   4       2127.54       2287.20       172.00 o                         
  -2  18   4         89.15        213.44       147.14 o                         
  -1  18   4          1.04         85.88       142.62 o                         
   0  18   4        193.97        191.36       142.64 o                         
   1  18   4       2665.69       2583.79       172.02 o                         
   2  18   4        486.58        371.68       166.51 o                         
   3  18   4        398.57        314.79       227.31 o                         
   4  18   4        146.65        409.01       182.60 o                         
   5  18   4        477.57        649.44       233.29 o                         
 -24   1   5         60.61        201.48       140.35 o                         
 -23   1   5        606.59        558.38        82.16 o                         
 -22   1   5        701.07        528.75        87.64 o                         
 -21   1   5        456.46        458.29        65.09 o                         
 -20   1   5        112.30        165.24        54.30 o                         
 -19   1   5       3512.10       3790.05       105.00 o                         
 -18   1   5      14621.01      14349.62       120.97 o                         
 -17   1   5        905.29        898.43        48.13 o                         
 -16   1   5       2728.21       2738.03        69.42 o                         
 -15   1   5          6.12         27.33        28.09 o                         
 -14   1   5      25532.24      26244.97       106.94 o                         
 -13   1   5       3828.08       3828.65        50.09 o                         
 -12   1   5       5995.16       5853.23        53.15 o                         
 -11   1   5        988.48        923.67        26.59 o                         
 -10   1   5        116.17        102.47        18.03 o                         
  -9   1   5        158.47        169.83        17.16 o                         
  -8   1   5      13254.80      14535.86       135.09 o                         
  -7   1   5       4381.78       4518.25        37.54 o                         
  -6   1   5        170.32        269.29        16.08 o                         
  -5   1   5        514.02        489.14        18.27 o                         
  -4   1   5      20761.23      23665.90        81.31 o                         
  -3   1   5       1047.24       1014.73        22.66 o                         
  -2   1   5      18335.06      19648.98       100.43 o                         
  -1   1   5        943.67        867.11        22.13 o                         
   0   1   5     134224.38     151800.09      1507.89 o                         
   1   1   5        756.19        681.63        18.64 o                         
   2   1   5      26862.61      28294.70       126.00 o                         
   3   1   5       1272.65       1191.57        22.88 o                         
   4   1   5      21464.42      21553.72        94.48 o                         
   5   1   5        845.74        730.92        22.21 o                         
   6   1   5        133.49         94.70        12.61 o                         
   7   1   5        297.87        220.44        14.52 o                         
   8   1   5      17492.29      18223.59        65.22 o                         
   9   1   5        371.68        367.97        18.27 o                         
  10   1   5       6972.23       6772.25        44.12 o                         
  11   1   5       4310.03       4195.58        47.86 o                         
  12   1   5       4935.62       4929.41        51.41 o                         
  13   1   5       3460.39       3453.00        53.62 o                         
  14   1   5         23.25          7.31        36.98 o                         
  15   1   5        284.96        226.23        49.35 o                         
  16   1   5       1129.05       1127.15        56.94 o                         
  17   1   5         29.94         26.11        58.52 o                         
  18   1   5       1688.98       1746.41        75.77 o                         
  19   1   5        102.52        154.26        76.02 o                         
  20   1   5        122.97        170.98       114.03 o                         
  21   1   5        402.52        576.68       166.77 o                         
  22   1   5       2609.42       2543.42       251.28 o                         
 -24   2   5       1011.12        990.76       130.09 o                         
 -23   2   5         24.55         38.06        77.85 o                         
 -22   2   5       1733.99       1659.20        84.92 o                         
 -21   2   5        171.29        280.03        62.70 o                         
 -20   2   5       1088.18       1081.04        64.07 o                         
 -19   2   5        761.39        704.18        53.08 o                         
 -18   2   5       5769.81       5600.66        93.88 o                         
 -17   2   5         16.55          3.11        43.84 o                         
 -16   2   5       3448.04       3742.09        79.62 o                         
 -15   2   5        241.28        266.79        29.38 o                         
 -14   2   5       7519.76       7558.72        64.66 o                         
 -13   2   5       1505.80       1420.55        36.52 o                         
 -12   2   5       7372.30       7298.42        59.03 o                         
 -11   2   5       1710.06       1577.32        37.71 o                         
 -10   2   5       4258.98       4121.97        43.38 o                         
  -9   2   5        774.07        651.42        22.46 o                         
  -8   2   5      37251.51      40831.39       127.72 o                         
  -7   2   5       1137.34       1175.04        27.37 o                         
  -6   2   5       6671.02       7770.60        49.94 o                         
  -5   2   5         19.61          6.68        14.04 o                         
  -4   2   5       5316.47       5440.87        34.76 o                         
  -3   2   5       1703.02       1665.52        24.76 o                         
  -2   2   5        125.48        188.15        13.66 o                         
  -1   2   5          4.36          0.07        10.71 o                         
   0   2   5       1193.47       1031.07        20.91 o                         
   1   2   5       6942.04       6508.28        48.26 o                         
   2   2   5       2476.33       2259.59        25.07 o                         
   3   2   5       3171.71       2933.86        27.96 o                         
   4   2   5      26611.93      27456.71       145.30 o                         
   5   2   5       1128.91        997.77        24.10 o                         
   6   2   5       4328.95       4215.58        29.21 o                         
   7   2   5         11.15         22.89        17.45 o                         
   8   2   5      14345.70      13843.88        72.09 o                         
   9   2   5       1259.11       1188.43        35.16 o                         
  10   2   5      18311.54      17889.00       101.12 o                         
  11   2   5       5272.25       5246.72        62.06 o                         
  12   2   5         26.85         66.34        30.00 o                         
  13   2   5       3283.66       3208.06        66.56 o                         
  14   2   5        366.59        387.81        46.57 o                         
  15   2   5        111.75        136.35        49.11 o                         
  16   2   5       2107.68       2039.98        76.07 o                         
  17   2   5        845.03        702.00        66.95 o                         
  18   2   5       1097.01       1151.44       108.97 o                         
  19   2   5        316.57        352.85        84.26 o                         
  20   2   5         41.11         22.01        82.91 o                         
  21   2   5        561.52        795.90       101.28 o                         
  22   2   5       1376.84       1296.37       156.14 o                         
 -24   3   5        656.20        645.76       143.48 o                         
 -23   3   5       3640.66       3655.41       153.24 o                         
 -22   3   5        278.02        268.75        73.69 o                         
 -21   3   5       6475.05       6377.78       131.55 o                         
 -20   3   5       2391.82       2291.39        80.92 o                         
 -19   3   5       2815.83       2921.78       131.15 o                         
 -18   3   5        503.12        650.57        51.99 o                         
 -17   3   5       6345.35       6499.22       116.62 o                         
 -16   3   5       5407.07       5440.91       128.08 o                         
 -15   3   5       9929.92       9920.02        99.34 o                         
 -14   3   5          2.19        -24.65        24.65 o                         
 -13   3   5       1889.26       1736.36        41.79 o                         
 -12   3   5       5751.23       5842.59        54.68 o                         
 -11   3   5       1195.11       1140.71        30.27 o                         
 -10   3   5       8534.26       7675.92        53.98 o                         
  -9   3   5       4280.49       4523.26        43.55 o                         
  -8   3   5      16575.11      16774.75        77.12 o                         
  -7   3   5        662.73        626.35        20.19 o                         
  -6   3   5      61651.01      67879.82       515.37 o                         
  -5   3   5        293.46        245.97        15.97 o                         
  -4   3   5      28213.85      28303.42       194.32 o                         
  -3   3   5       1336.59       1315.88        25.23 o                         
  -2   3   5      32201.50      34804.10       276.30 o                         
  -1   3   5        192.21        114.30        14.42 o                         
   0   3   5       4756.50       4929.31        49.92 o                         
   1   3   5       1451.62       1415.71        22.65 o                         
   2   3   5      19646.12      20069.70        96.52 o                         
   3   3   5       1158.96       1132.87        21.63 o                         
   4   3   5     128135.98     141846.52       623.25 o                         
   5   3   5       5143.15       5026.93        43.56 o                         
   6   3   5       9973.87       9450.50        55.30 o                         
   7   3   5       3924.14       3809.77        43.15 o                         
   8   3   5        723.62        942.08        29.95 o                         
   9   3   5       8339.68       8168.00        67.00 o                         
  10   3   5       1644.09       1648.22        42.72 o                         
  11   3   5      14883.14      15051.95       104.83 o                         
  12   3   5       5637.82       5607.19        68.85 o                         
  13   3   5       3907.65       3623.31        74.73 o                         
  14   3   5       2375.93       2461.55        74.76 o                         
  15   3   5        865.37        764.10        57.73 o                         
  16   3   5        158.99         85.90        55.60 o                         
  17   3   5       4249.99       4507.00       139.59 o                         
  18   3   5          4.64        -34.50        68.68 o                         
  19   3   5       2554.40       2745.22       135.25 o                         
  20   3   5          2.02         38.75       103.52 o                         
  21   3   5       1103.00        941.67       122.18 o                         
 -24   4   5         79.46        386.59       184.95 o                         
 -23   4   5        245.21        433.22       151.77 o                         
 -22   4   5       1092.49       1159.31        79.44 o                         
 -21   4   5         44.25        100.92        68.50 o                         
 -20   4   5       1422.34       1487.31        71.89 o                         
 -19   4   5        667.16        601.93        56.31 o                         
 -18   4   5      11054.91      11259.68       117.34 o                         
 -17   4   5        539.50        464.91        45.24 o                         
 -16   4   5       9971.41      10276.18        98.31 o                         
 -15   4   5       1695.26       1682.52        45.97 o                         
 -14   4   5       4770.49       4581.24        57.95 o                         
 -13   4   5       3321.26       3137.30        48.91 o                         
 -12   4   5       3945.61       3606.26        47.86 o                         
 -11   4   5       1765.69       1812.81        41.62 o                         
 -10   4   5       3667.30       4015.75        44.05 o                         
  -9   4   5        139.76        150.60        18.78 o                         
  -8   4   5      14071.39      16111.55        90.38 o                         
  -7   4   5       1298.00       1233.79        28.91 o                         
  -6   4   5      23553.64      23219.70       216.28 o                         
  -5   4   5       4910.07       4897.40        41.18 o                         
  -4   4   5      13939.49      13129.57        86.97 o                         
  -3   4   5       1082.71       1001.56        22.62 o                         
  -2   4   5       6005.88       7165.40        46.05 o                         
  -1   4   5         77.93         67.33        14.24 o                         
   0   4   5       8046.12       8405.75        46.70 o                         
   1   4   5       1102.04       1060.76        22.28 o                         
   2   4   5       9661.00      10431.65        80.77 o                         
   3   4   5       1300.31       1073.09        22.04 o                         
   4   4   5       2299.61       2216.49        27.91 o                         
   5   4   5       7689.23       7553.61        51.61 o                         
   6   4   5       7732.64       7403.48        57.11 o                         
   7   4   5      12353.21      12308.56        76.41 o                         
   8   4   5        271.88        421.40        25.72 o                         
   9   4   5       1986.18       1956.44        48.52 o                         
  10   4   5       1875.31       1905.79        48.92 o                         
  11   4   5       1032.15        947.56        36.49 o                         
  12   4   5      30696.76      30087.01       171.24 o                         
  13   4   5        719.14        713.95        48.15 o                         
  14   4   5      15852.34      15582.59       185.54 o                         
  15   4   5        533.81        506.21        55.71 o                         
  16   4   5        175.38         52.45        57.13 o                         
  17   4   5       1142.77       1088.12        75.36 o                         
  18   4   5        152.54         42.76        74.75 o                         
  19   4   5        652.46        663.99        92.61 o                         
  20   4   5        363.07        489.78       101.33 o                         
  21   4   5        785.42        520.48       124.45 o                         
 -24   5   5          2.62        773.27       279.98 o                         
 -23   5   5         30.91         -0.20       130.82 o                         
 -22   5   5         88.98        232.82       109.78 o                         
 -21   5   5       3679.79       3804.71       121.15 o                         
 -20   5   5       1643.78       1614.76        85.94 o                         
 -19   5   5       3475.81       3667.37        96.76 o                         
 -18   5   5        614.72        649.35        53.18 o                         
 -17   5   5       6008.52       6079.03        96.38 o                         
 -16   5   5        635.55        631.68        47.33 o                         
 -15   5   5       5270.63       5299.51        69.60 o                         
 -14   5   5       2542.70       2624.14        52.52 o                         
 -13   5   5         13.46         11.48        24.96 o                         
 -12   5   5       4786.86       5135.70        56.26 o                         
 -11   5   5          7.26        -18.18        21.12 o                         
 -10   5   5      13112.15      13644.34        90.99 o                         
  -9   5   5        944.39        902.30        26.13 o                         
  -8   5   5       4640.84       4182.15        43.77 o                         
  -7   5   5       1215.81       1280.18        31.39 o                         
  -6   5   5      26053.81      27331.26        93.92 o                         
  -5   5   5         92.97         47.19        15.85 o                         
  -4   5   5      59744.20      64697.14       221.09 o                         
  -3   5   5         76.27         54.07        13.51 o                         
  -2   5   5       2734.52       2348.78        35.72 o                         
  -1   5   5         56.53         43.67        15.39 o                         
   0   5   5      16317.33      15821.96        94.11 o                         
   1   5   5         69.39         29.23        12.80 o                         
   2   5   5       8862.71       7883.71        75.45 o                         
   3   5   5         62.31         53.95        15.20 o                         
   4   5   5       4029.15       3961.54        37.64 o                         
   5   5   5         13.90         35.24        14.51 o                         
   6   5   5       7053.57       6876.37        49.31 o                         
   7   5   5         69.37         56.54        22.56 o                         
   8   5   5         21.79         36.14        24.79 o                         
   9   5   5       2765.49       2816.48        57.04 o                         
  10   5   5          3.62        -13.41        28.96 o                         
  11   5   5       5933.09       5868.08        72.17 o                         
  12   5   5        400.53        360.33        39.27 o                         
  13   5   5       5254.22       4999.84        88.78 o                         
  14   5   5        539.65        572.40        56.23 o                         
  15   5   5       1467.98       1539.52        68.24 o                         
  16   5   5        252.88        290.40        63.12 o                         
  17   5   5       2588.28       2771.33       106.85 o                         
  18   5   5       2537.15       2552.96       110.23 o                         
  19   5   5       4147.95       4081.93       150.71 o                         
  20   5   5        195.21         51.60       113.28 o                         
  21   5   5       1678.90       1741.78       173.26 o                         
 -23   6   5        428.08        570.34       202.94 o                         
 -22   6   5       2350.18       2324.02       144.36 o                         
 -21   6   5         19.75        -51.44       105.71 o                         
 -20   6   5       2790.66       2736.48       106.74 o                         
 -19   6   5         43.99          8.96        55.01 o                         
 -18   6   5        300.03        395.13        53.80 o                         
 -17   6   5        928.32        980.81        52.57 o                         
 -16   6   5       2545.14       2562.65        72.18 o                         
 -15   6   5        795.05        751.59        44.01 o                         
 -14   6   5       2634.83       2585.89        56.85 o                         
 -13   6   5        641.28        644.41        31.56 o                         
 -12   6   5       2565.69       2819.89        51.69 o                         
 -11   6   5       6467.01       6540.48        62.28 o                         
 -10   6   5       8756.74       8738.79        63.09 o                         
  -9   6   5       6322.38       6237.68        60.19 o                         
  -8   6   5      16537.04      16658.66        75.06 o                         
  -7   6   5         20.35         30.18        17.73 o                         
  -6   6   5       1086.74       1084.29        26.96 o                         
  -5   6   5        132.58        113.61        16.84 o                         
  -4   6   5       2585.67       2449.75        31.70 o                         
  -3   6   5          0.18          8.80        14.00 o                         
  -2   6   5       2549.86       2761.57        34.46 o                         
  -1   6   5       7626.72       7486.98        49.11 o                         
   0   6   5        696.02        714.16        21.06 o                         
   1   6   5        481.21        406.11        17.32 o                         
   2   6   5         28.73         52.45        15.28 o                         
   3   6   5        132.60         87.76        16.35 o                         
   4   6   5       2384.01       2691.69        37.70 o                         
   5   6   5       2181.55       1987.47        32.44 o                         
   6   6   5        120.58         99.74        17.67 o                         
   7   6   5         53.52         53.72        24.91 o                         
   8   6   5       8065.46       8276.36        69.84 o                         
   9   6   5       1121.92       1017.64        39.26 o                         
  10   6   5       5816.62       5711.58        73.91 o                         
  11   6   5        472.65        442.15        41.14 o                         
  12   6   5        586.38        620.76        44.97 o                         
  13   6   5       1631.08       1538.40        59.50 o                         
  14   6   5       2848.07       2947.40        90.09 o                         
  15   6   5       2067.74       2110.89        82.97 o                         
  16   6   5       5427.25       5094.09       134.12 o                         
  17   6   5          2.23         36.74        81.67 o                         
  18   6   5       3321.32       3578.30       142.99 o                         
  19   6   5         16.67        151.81        98.65 o                         
  20   6   5        548.87        534.56       121.59 o                         
  21   6   5       1422.43       1538.64       413.88 o                         
 -23   7   5        120.85       -211.24       256.83 o                         
 -22   7   5          8.63        -65.43       137.16 o                         
 -21   7   5         74.75       -115.72       115.72 o                         
 -20   7   5         33.72        -27.77        99.51 o                         
 -19   7   5         80.67        124.14        60.76 o                         
 -18   7   5        215.22        189.80        57.25 o                         
 -17   7   5        864.49        851.83        56.75 o                         
 -16   7   5        826.52        822.21        51.28 o                         
 -15   7   5       1294.45       1318.66        52.44 o                         
 -14   7   5          4.10         59.02        40.90 o                         
 -13   7   5       2972.83       2817.94        61.22 o                         
 -12   7   5         44.89         50.50        30.36 o                         
 -11   7   5        964.36        913.19        32.73 o                         
 -10   7   5         66.85         85.94        24.61 o                         
  -9   7   5        303.14        279.57        24.69 o                         
  -8   7   5        456.17        555.07        26.75 o                         
  -7   7   5        626.92        600.06        23.01 o                         
  -6   7   5       2184.70       2355.29        35.75 o                         
  -5   7   5       2604.92       2557.31        34.57 o                         
  -4   7   5       1124.55       1105.81        31.03 o                         
  -3   7   5       5117.40       5401.48        39.98 o                         
  -2   7   5       3036.65       2967.93        34.02 o                         
  -1   7   5        113.58        106.67        17.87 o                         
   0   7   5         51.21        102.41        17.05 o                         
   1   7   5        486.04        446.40        19.24 o                         
   2   7   5       2942.88       3238.74        36.83 o                         
   3   7   5       3225.32       3219.87        48.70 o                         
   4   7   5       1184.34       1067.62        26.27 o                         
   5   7   5       1809.50       1835.87        34.97 o                         
   6   7   5          6.62         18.67        20.99 o                         
   7   7   5       2439.77       2492.40        37.85 o                         
   8   7   5        324.42        285.15        30.85 o                         
   9   7   5         80.85         61.59        33.55 o                         
  10   7   5         23.17          5.96        36.25 o                         
  11   7   5        386.16        393.79        42.17 o                         
  12   7   5        725.60        864.26        54.96 o                         
  13   7   5         28.77          8.36        51.80 o                         
  14   7   5       1024.26        819.34        65.29 o                         
  15   7   5        821.72        864.15        72.68 o                         
  16   7   5        342.57        278.51        83.91 o                         
  17   7   5         57.65          0.00        89.25 o                         
  18   7   5        489.12        633.22       117.73 o                         
  19   7   5         28.84         24.00       114.72 o                         
  20   7   5        401.07        280.84       156.77 o                         
 -22   8   5       1001.16        777.82       148.46 o                         
 -21   8   5        206.03        176.39       136.41 o                         
 -20   8   5        985.52       1154.27       123.11 o                         
 -19   8   5         39.60        -38.70       145.05 o                         
 -18   8   5          3.35         52.35        57.39 o                         
 -17   8   5         43.28          6.35        52.49 o                         
 -16   8   5        609.07        536.22        53.69 o                         
 -15   8   5        722.73        690.61        51.20 o                         
 -14   8   5       1786.05       1790.68        56.75 o                         
 -13   8   5        150.94        121.37        39.23 o                         
 -12   8   5       8388.27       7715.21        82.31 o                         
 -11   8   5       4118.44       4060.82        72.62 o                         
 -10   8   5       9236.94       9358.99        71.10 o                         
  -9   8   5        511.10        480.80        30.91 o                         
  -8   8   5      13720.50      14276.51        75.88 o                         
  -7   8   5        496.59        465.80        28.09 o                         
  -6   8   5        340.44        333.34        25.53 o                         
  -5   8   5       1282.73       1287.51        36.34 o                         
  -4   8   5        471.49        522.52        25.80 o                         
  -3   8   5         37.56         35.26        20.92 o                         
  -2   8   5      10460.32      10745.11        73.81 o                         
  -1   8   5       1880.04       2083.42        35.46 o                         
   0   8   5         46.31         29.35        17.71 o                         
   1   8   5         51.69         62.41        18.35 o                         
   2   8   5       2847.31       2824.65        41.08 o                         
   3   8   5        288.93        269.16        22.70 o                         
   4   8   5        824.93        991.96        28.16 o                         
   5   8   5        324.26        276.51        22.47 o                         
   6   8   5       5359.82       5257.06        50.64 o                         
   7   8   5       2270.93       2164.28        45.08 o                         
   8   8   5       2137.08       2141.82        58.65 o                         
   9   8   5        141.52        147.27        37.81 o                         
  10   8   5        975.79       1031.77        47.46 o                         
  11   8   5        110.19        145.72        43.90 o                         
  12   8   5        240.56        198.71        51.70 o                         
  13   8   5        123.41        118.93        56.58 o                         
  14   8   5         87.59        181.71        65.77 o                         
  15   8   5        586.83        641.86        89.08 o                         
  16   8   5       2035.08       2000.15       114.53 o                         
  17   8   5        100.57        210.91        99.88 o                         
  18   8   5        959.91        932.06       134.66 o                         
  19   8   5        242.45        270.92       126.68 o                         
 -21   9   5        661.22        591.70       135.84 o                         
 -20   9   5         43.79       -130.57       148.31 o                         
 -19   9   5       1703.13       1806.85       120.13 o                         
 -18   9   5       2512.38       2514.22        95.01 o                         
 -17   9   5        241.42        267.09        58.69 o                         
 -16   9   5       1772.79       1727.64        69.98 o                         
 -15   9   5       1366.28       1238.72        57.54 o                         
 -14   9   5       5285.81       5100.15        93.61 o                         
 -13   9   5        321.42        377.48        42.19 o                         
 -12   9   5      17478.81      16690.16       152.63 o                         
 -11   9   5          8.96         24.20        30.97 o                         
 -10   9   5       4555.96       4425.88        63.98 o                         
  -9   9   5       1048.25       1033.68        36.00 o                         
  -8   9   5       1005.85       1041.84        36.95 o                         
  -7   9   5        111.68         79.66        27.13 o                         
  -6   9   5      10435.10      10790.11        75.23 o                         
  -5   9   5       1512.85       1427.64        42.79 o                         
  -4   9   5       8018.51       7841.14        66.31 o                         
  -3   9   5          1.19          1.15        24.40 o                         
  -2   9   5       7535.27       7261.82        70.87 o                         
  -1   9   5        362.08        313.05        23.14 o                         
   0   9   5      60980.89      64924.17       258.31 o                         
   1   9   5      12910.62      12977.27        78.78 o                         
   2   9   5      18047.29      18732.27       147.39 o                         
   3   9   5         91.55         68.23        23.05 o                         
   4   9   5       2944.91       2840.28        61.34 o                         
   5   9   5        250.52        258.88        25.41 o                         
   6   9   5        604.34        592.79        28.78 o                         
   7   9   5       1416.79       1376.30        37.27 o                         
   8   9   5       2883.65       2816.92        51.84 o                         
   9   9   5        325.68        394.67        42.89 o                         
  10   9   5      10009.22       9776.61       107.54 o                         
  11   9   5       5960.17       6038.06       105.93 o                         
  12   9   5       2309.31       2255.89        75.73 o                         
  13   9   5       4853.54       5074.06       128.18 o                         
  14   9   5          6.49         -5.89        72.37 o                         
  15   9   5        760.97        897.86        94.40 o                         
  16   9   5       1442.31       1603.49       112.58 o                         
  17   9   5       1273.99       1303.25       118.27 o                         
  18   9   5        937.47       1073.22       133.53 o                         
  19   9   5        772.59        792.25       226.97 o                         
 -21  10   5        157.49        127.87       236.21 o                         
 -20  10   5       1305.35        910.21       154.67 o                         
 -19  10   5        148.62        258.21       133.35 o                         
 -18  10   5       3721.43       3912.51       132.49 o                         
 -17  10   5         21.83        -58.17        64.59 o                         
 -16  10   5        868.87        861.36        63.96 o                         
 -15  10   5        119.09         92.65        51.87 o                         
 -14  10   5       1568.52       1737.99        85.04 o                         
 -13  10   5       6160.41       5959.06       103.56 o                         
 -12  10   5       4781.88       4959.35        88.07 o                         
 -11  10   5        663.06        598.85        39.91 o                         
 -10  10   5       1769.59       1839.90        57.42 o                         
  -9  10   5       1622.61       1483.25        48.67 o                         
  -8  10   5         15.22         42.76        32.96 o                         
  -7  10   5         57.84         79.16        32.09 o                         
  -6  10   5       1495.28       1489.22        42.58 o                         
  -5  10   5       3361.02       3346.63        60.80 o                         
  -4  10   5       8001.24       7723.05        79.80 o                         
  -3  10   5        735.96        727.22        33.41 o                         
  -2  10   5        151.41        144.97        28.25 o                         
  -1  10   5       3191.97       3155.04        56.33 o                         
   0  10   5       7486.24       7352.28        90.02 o                         
   1  10   5       4759.04       4565.46        50.97 o                         
   2  10   5        121.03        149.31        25.42 o                         
   3  10   5       2324.93       2203.10        53.78 o                         
   4  10   5       2770.06       2527.02        50.40 o                         
   5  10   5        400.05        352.72        31.22 o                         
   6  10   5      20104.14      19666.21       155.68 o                         
   7  10   5        627.36        529.81        32.78 o                         
   8  10   5       2069.89       2057.80        53.62 o                         
   9  10   5          3.22          2.28        39.25 o                         
  10  10   5       1790.32       1810.81        63.16 o                         
  11  10   5        510.81        493.02        60.52 o                         
  12  10   5       5146.75       5082.96       119.49 o                         
  13  10   5        851.88        946.31        77.77 o                         
  14  10   5        452.24        674.75        92.99 o                         
  15  10   5          0.14         45.61        99.48 o                         
  16  10   5        174.51        306.44       107.97 o                         
  17  10   5       1027.74       1169.12       139.32 o                         
  18  10   5         34.41         69.37       140.24 o                         
 -20  11   5         35.05        -23.44       147.70 o                         
 -19  11   5        789.39        710.49       142.57 o                         
 -18  11   5       2217.71       2270.07       118.05 o                         
 -17  11   5       1783.00       2068.59       100.65 o                         
 -16  11   5       1287.07       1300.45        79.83 o                         
 -15  11   5       1143.39       1191.21        71.58 o                         
 -14  11   5        988.66       1020.74        62.61 o                         
 -13  11   5       2621.97       2466.19        75.79 o                         
 -12  11   5         58.19         36.67        51.44 o                         
 -11  11   5         86.92        108.20        48.44 o                         
 -10  11   5       1560.17       1672.15        59.65 o                         
  -9  11   5         16.68         12.85        44.45 o                         
  -8  11   5       2276.96       2556.78        71.42 o                         
  -7  11   5        522.11        545.04        42.39 o                         
  -6  11   5       9467.09       9394.25        95.28 o                         
  -5  11   5       2014.99       2001.60        55.39 o                         
  -4  11   5      12732.70      12598.55        91.60 o                         
  -3  11   5         24.17         -7.00        30.54 o                         
  -2  11   5       8618.95       8226.00        76.13 o                         
  -1  11   5       5112.95       5253.13        67.42 o                         
   0  11   5       3321.20       3266.71        51.86 o                         
   1  11   5       2810.28       2787.18        54.09 o                         
   2  11   5      19618.80      19721.30       129.18 o                         
   3  11   5          3.04        -13.30        29.92 o                         
   4  11   5      46132.82      47026.66       249.28 o                         
   5  11   5       4746.27       4629.43        71.12 o                         
   6  11   5       2458.42       2630.73        60.61 o                         
   7  11   5        175.31         66.35        38.41 o                         
   8  11   5       4796.99       4640.45        74.62 o                         
   9  11   5       6284.21       6209.59        87.71 o                         
  10  11   5          5.80         73.02        56.86 o                         
  11  11   5       3767.03       3671.50       107.17 o                         
  12  11   5       1286.66       1268.33        83.18 o                         
  13  11   5        650.53        714.27        94.27 o                         
  14  11   5         18.46        -95.36        95.36 o                         
  15  11   5       4508.00       4888.42       184.75 o                         
  16  11   5         11.75         57.33       125.60 o                         
  17  11   5       1872.22       2124.20       181.13 o                         
 -19  12   5         36.20        318.59       154.82 o                         
 -18  12   5       2323.15       2348.03       133.08 o                         
 -17  12   5        206.27        318.02        87.74 o                         
 -16  12   5        988.26       1203.72        92.08 o                         
 -15  12   5        115.13        114.65        75.16 o                         
 -14  12   5        199.72        214.07        80.03 o                         
 -13  12   5         21.43         82.79        65.95 o                         
 -12  12   5       5875.72       5852.11       152.81 o                         
 -11  12   5       2033.15       1842.81        73.84 o                         
 -10  12   5       5244.25       5350.31       150.51 o                         
  -9  12   5       2297.31       2285.90        69.38 o                         
  -8  12   5       1439.35       1711.15        62.70 o                         
  -7  12   5         67.43         41.64        43.69 o                         
  -6  12   5        209.12        161.94        42.77 o                         
  -5  12   5          0.69         11.43        41.11 o                         
  -4  12   5       1510.84       1590.64        49.56 o                         
  -3  12   5         51.70         -4.42        36.49 o                         
  -2  12   5        290.91        276.41        37.26 o                         
  -1  12   5       1784.28       1711.93        52.10 o                         
   0  12   5       1417.76       1519.99        49.19 o                         
   1  12   5          3.19         75.57        32.78 o                         
   2  12   5       6730.29       6575.63        88.58 o                         
   3  12   5         90.00         49.22        34.83 o                         
   4  12   5       4493.47       4065.41        69.10 o                         
   5  12   5        157.46        166.02        38.38 o                         
   6  12   5        388.40        319.68        42.96 o                         
   7  12   5       1178.79       1196.22        50.28 o                         
   8  12   5       1372.16       1401.34        52.43 o                         
   9  12   5       3531.98       3418.85        76.18 o                         
  10  12   5       2750.26       2963.59       100.76 o                         
  11  12   5       1477.32       1305.31        84.29 o                         
  12  12   5       2636.92       2583.13       114.31 o                         
  13  12   5        241.05        197.40        99.28 o                         
  14  12   5       2197.21       2156.64       141.06 o                         
  15  12   5         10.94       -124.93       128.82 o                         
  16  12   5        528.70        256.12       155.99 o                         
 -18  13   5       3411.47       3749.90       189.95 o                         
 -17  13   5        937.45       1005.97       142.04 o                         
 -16  13   5       1440.03       1599.96       139.41 o                         
 -15  13   5        502.12        274.64        88.18 o                         
 -14  13   5       2988.72       3107.11       121.83 o                         
 -13  13   5         38.30        153.04       115.38 o                         
 -12  13   5       1267.30       1352.39        86.77 o                         
 -11  13   5         23.78         -3.63        67.20 o                         
 -10  13   5       1264.91       1321.53        68.53 o                         
  -9  13   5         18.30        -43.83        56.75 o                         
  -8  13   5         39.52        100.29        52.87 o                         
  -7  13   5        566.83        483.39        54.95 o                         
  -6  13   5        180.42        220.48        50.78 o                         
  -5  13   5        691.25        649.63        55.02 o                         
  -4  13   5        111.86        111.41        46.51 o                         
  -3  13   5        163.40        216.64        45.75 o                         
  -2  13   5       5948.47       6191.38        91.67 o                         
  -1  13   5        660.98        702.01        46.90 o                         
   0  13   5      19447.37      19220.88       135.93 o                         
   1  13   5         26.58         47.57        36.79 o                         
   2  13   5       4711.59       4474.35        72.22 o                         
   3  13   5        182.87        128.70        43.11 o                         
   4  13   5       1636.37       1606.11        52.20 o                         
   5  13   5        320.27        422.32        48.05 o                         
   6  13   5         14.59          6.34        42.31 o                         
   7  13   5       1579.82       1522.70        55.94 o                         
   8  13   5       4241.82       3876.39        87.85 o                         
   9  13   5          4.17        -52.98        52.98 o                         
  10  13   5         14.05        -49.11        56.48 o                         
  11  13   5          9.44         -7.59       103.95 o                         
  12  13   5        602.43        561.49       116.99 o                         
  13  13   5       1886.61       2013.78       142.75 o                         
  14  13   5        264.28        444.71       135.47 o                         
  15  13   5        523.48        779.83       169.43 o                         
 -16  14   5       2434.60       2414.52       139.27 o                         
 -15  14   5        118.21        -12.22       107.37 o                         
 -14  14   5         70.50        -97.93        97.93 o                         
 -13  14   5          3.73        100.80        88.01 o                         
 -12  14   5        285.86        214.25        88.46 o                         
 -11  14   5        836.91        905.19        91.88 o                         
 -10  14   5         84.06        191.99        75.23 o                         
  -9  14   5        142.43        166.06        65.81 o                         
  -8  14   5        140.84         14.58        63.69 o                         
  -7  14   5        498.83        461.06        62.31 o                         
  -6  14   5         58.67         65.64        57.39 o                         
  -5  14   5         34.39        -64.45        64.45 o                         
  -4  14   5        760.15        767.02        58.58 o                         
  -3  14   5        495.00        390.54        55.05 o                         
  -2  14   5         27.67         65.99        52.81 o                         
  -1  14   5          3.21        117.46        49.14 o                         
   0  14   5        336.69        315.23        50.69 o                         
   1  14   5       1206.36       1317.09        54.56 o                         
   2  14   5        559.87        630.67        51.32 o                         
   3  14   5        231.07        140.06        46.89 o                         
   4  14   5        502.28        552.75        57.51 o                         
   5  14   5        264.40        336.37        60.85 o                         
   6  14   5       1034.89        992.30        72.35 o                         
   7  14   5        207.35        165.83        64.85 o                         
   8  14   5       1932.24       2172.00       104.04 o                         
   9  14   5         49.83          1.32        70.56 o                         
  10  14   5          1.53        -61.69        72.38 o                         
  11  14   5       1118.50       1202.48       127.82 o                         
  12  14   5         74.98        -30.03       127.54 o                         
  13  14   5       1446.59       1375.39       167.84 o                         
  14  14   5          1.16       -188.64       188.64 o                         
 -15  15   5          1.93       -166.50       166.50 o                         
 -14  15   5       1029.47       1093.99       126.10 o                         
 -13  15   5        417.69        416.92       133.70 o                         
 -12  15   5       1047.60       1309.84       113.06 o                         
 -11  15   5         20.87         57.84       115.51 o                         
 -10  15   5        309.81        488.80        94.02 o                         
  -9  15   5         25.80        -83.56        83.56 o                         
  -8  15   5        158.18         96.36        86.67 o                         
  -7  15   5        375.62        574.71        85.94 o                         
  -6  15   5       1059.97       1170.94        90.91 o                         
  -5  15   5       1719.72       1620.45        87.30 o                         
  -4  15   5          4.50         -9.07        69.40 o                         
  -3  15   5         40.70         54.85        66.42 o                         
  -2  15   5          7.01         87.09        64.18 o                         
  -1  15   5        448.87        298.10        66.11 o                         
   0  15   5        870.14        719.10        69.94 o                         
   1  15   5        885.95       1039.43        89.84 o                         
   2  15   5       1152.55       1122.66        89.51 o                         
   3  15   5       2211.04       2250.72        94.00 o                         
   4  15   5        169.84        181.08        69.61 o                         
   5  15   5        809.30        857.78        77.85 o                         
   6  15   5        155.06        118.49        73.77 o                         
   7  15   5        146.65        195.40        77.79 o                         
   8  15   5        268.91        372.48        81.08 o                         
   9  15   5        211.82        205.82        84.28 o                         
  10  15   5        259.85        263.65        91.94 o                         
  11  15   5        253.06        104.36       150.86 o                         
  12  15   5         15.69         16.48       165.15 o                         
 -13  16   5        101.59       -163.29       163.29 o                         
 -12  16   5         18.25        -70.83       128.69 o                         
 -11  16   5        292.72        161.40       131.73 o                         
 -10  16   5       4231.85       4230.08       181.03 o                         
  -9  16   5        167.52         90.01       103.55 o                         
  -8  16   5       4958.29       5108.31       207.29 o                         
  -7  16   5        271.85        184.49        98.20 o                         
  -6  16   5        502.05        477.65        98.16 o                         
  -5  16   5        160.28         90.13       103.47 o                         
  -4  16   5       1939.53       2097.72       133.58 o                         
  -3  16   5        259.34        224.60        95.11 o                         
  -2  16   5          2.49        -91.81        91.81 o                         
  -1  16   5         43.19        -43.22        90.78 o                         
   0  16   5          1.97        -54.59        91.49 o                         
   1  16   5        119.27         42.20        95.32 o                         
   2  16   5         34.87        -92.55        92.55 o                         
   3  16   5        479.89        663.91        99.68 o                         
   4  16   5         13.08        173.85        93.51 o                         
   5  16   5        696.87        523.39       112.99 o                         
   6  16   5        471.14        680.29       112.00 o                         
   7  16   5       1008.77       1052.32       140.03 o                         
   8  16   5       1814.91       1889.31       164.09 o                         
   9  16   5          0.56        -86.92       121.56 o                         
  10  16   5        597.23        635.26       150.13 o                         
 -11  17   5         32.53        669.32       254.86 o                         
 -10  17   5       2047.40       1912.12       266.33 o                         
  -9  17   5          4.69         34.76       142.83 o                         
  -8  17   5        490.65        683.77       146.14 o                         
  -7  17   5         52.55       -131.69       131.69 o                         
  -6  17   5        987.60        838.96       156.71 o                         
  -5  17   5         27.83       -128.32       128.32 o                         
  -4  17   5       4235.10       4292.54       244.83 o                         
  -3  17   5          1.17         20.41       124.13 o                         
  -2  17   5       2790.43       2918.22       177.82 o                         
  -1  17   5        334.74        384.82       148.15 o                         
   0  17   5       1758.34       1968.04       149.63 o                         
   1  17   5       3415.37       3533.66       167.52 o                         
   2  17   5       1904.65       2210.71       152.73 o                         
   3  17   5        420.69        355.76       128.46 o                         
   4  17   5       1449.11       1323.49       137.95 o                         
   5  17   5       2114.81       1864.32       247.56 o                         
   6  17   5       1398.48       1311.09       150.18 o                         
   7  17   5        209.45        287.67       180.59 o                         
   8  17   5        513.28        567.58       217.70 o                         
  -7  18   5        218.27        667.80       196.14 o                         
  -6  18   5       1696.87       1707.08       169.92 o                         
  -5  18   5         12.15       -146.54       146.54 o                         
  -4  18   5       3671.79       3231.76       188.24 o                         
  -3  18   5         37.90       -147.26       172.61 o                         
  -2  18   5         60.61        168.79       149.11 o                         
  -1  18   5          2.29        -82.78       157.35 o                         
   0  18   5       2271.20       2450.03       172.93 o                         
   1  18   5       3085.83       2901.35       211.89 o                         
   2  18   5        236.81        169.85       210.98 o                         
   3  18   5       1043.66       1228.89       187.30 o                         
   4  18   5         22.03        -53.36       348.59 o                         
   5  18   5        135.86        167.58       339.15 o                         
 -24   0   6        221.91        266.93       171.75 o                         
 -23   0   6        511.92        539.76       223.47 o                         
 -22   0   6       1658.43       1414.74       116.31 o                         
 -21   0   6        132.82        130.88        90.79 o                         
 -20   0   6        965.44        971.87       112.60 o                         
 -19   0   6         64.42        110.91        84.53 o                         
 -18   0   6       2684.81       2483.89       114.21 o                         
 -17   0   6       5562.85       5538.69       205.23 o                         
 -16   0   6      21458.25      21803.83       266.61 o                         
 -15   0   6       8343.59       7989.43       124.67 o                         
 -14   0   6      66902.11      67914.30       380.41 o                         
 -13   0   6         19.15         21.76        30.11 o                         
 -12   0   6        469.11        439.39        32.41 o                         
 -11   0   6       3280.41       3503.69        64.45 o                         
 -10   0   6       8324.97       8370.61        80.24 o                         
  -9   0   6      16984.03      17911.47       104.79 o                         
  -8   0   6         10.67        100.95        25.25 o                         
  -7   0   6       2836.44       2782.63        50.31 o                         
  -6   0   6       1713.46       2557.84        43.47 o                         
  -5   0   6        782.20        822.68        35.10 o                         
  -4   0   6       2024.76       2007.56        44.84 o                         
  -3   0   6         43.74         39.63        17.16 o                         
  -2   0   6       4381.00       4814.84        50.24 o                         
  -1   0   6       2014.22       1982.96        38.40 o                         
   0   0   6        180.26        127.88        16.59 o                         
   1   0   6        677.27        474.70        21.09 o                         
   2   0   6      16352.62      14740.56       105.31 o                         
   3   0   6         34.25         31.61        14.63 o                         
   4   0   6      42368.23      44451.30       291.57 o                         
   5   0   6       6094.05       5969.38        79.39 o                         
   6   0   6       1446.65       1347.81        39.69 o                         
   7   0   6      10455.18      10649.85        87.54 o                         
   8   0   6       2836.87       2822.19        49.07 o                         
   9   0   6       2246.01       2132.74        47.01 o                         
  10   0   6      80220.36      84350.66       486.10 o                         
  11   0   6       1291.18       1301.66        47.39 o                         
  12   0   6      48085.02      49260.61       378.22 o                         
  13   0   6         21.44         55.01        35.12 o                         
  14   0   6        279.22        306.17        46.82 o                         
  15   0   6       5096.00       4884.87       128.22 o                         
  16   0   6        815.31        904.23        60.65 o                         
  17   0   6       2415.91       2441.19       109.11 o                         
  18   0   6        183.62        137.96       161.92 o                         
  19   0   6        161.79        172.77       202.15 o                         
  20   0   6        485.02        672.97       216.16 o                         
  21   0   6       1964.71       1914.19       360.23 o                         
 -24   1   6        166.24        280.06       133.89 o                         
 -23   1   6       2492.82       2631.76       123.08 o                         
 -22   1   6         94.72        151.96        81.39 o                         
 -21   1   6       4236.43       4450.64       132.01 o                         
 -20   1   6       1587.70       1901.98        74.49 o                         
 -19   1   6       2331.77       2466.88        78.00 o                         
 -18   1   6       1911.63       2035.36        67.13 o                         
 -17   1   6       3079.78       3246.62        88.50 o                         
 -16   1   6         10.54         50.90        32.64 o                         
 -15   1   6       1917.01       1933.91        66.93 o                         
 -14   1   6       4775.93       4823.88        56.07 o                         
 -13   1   6        742.90        706.86        28.54 o                         
 -12   1   6       8493.84       8823.01        60.31 o                         
 -11   1   6       1462.84       1436.57        34.80 o                         
 -10   1   6      26095.12      27526.57       125.77 o                         
  -9   1   6        328.35        276.22        18.56 o                         
  -8   1   6     105113.94     115778.48       931.38 o                         
  -7   1   6        456.98        461.03        18.11 o                         
  -6   1   6      60492.96      64764.84       235.89 o                         
  -5   1   6        467.18        488.87        18.42 o                         
  -4   1   6      14468.64      14541.72       118.49 o                         
  -3   1   6        179.23        150.31        14.50 o                         
  -2   1   6      11330.98      12268.52       136.45 o                         
  -1   1   6        352.23        313.78        13.51 o                         
   0   1   6      10246.19      10188.79        55.22 o                         
   1   1   6        225.15        243.33        14.15 o                         
   2   1   6      11503.87      10441.36        51.81 o                         
   3   1   6      11435.91      11265.35        70.56 o                         
   4   1   6      38352.58      41109.14       160.79 o                         
   5   1   6       7038.48       6953.43        46.10 o                         
   6   1   6      15210.99      16776.89       102.24 o                         
   7   1   6       1540.54       1231.69        25.67 o                         
   8   1   6        196.17        242.61        17.35 o                         
   9   1   6      12058.91      11732.14        54.67 o                         
  10   1   6          9.94         19.21        18.77 o                         
  11   1   6      14738.50      14757.19        93.29 o                         
  12   1   6        440.98        452.93        25.10 o                         
  13   1   6       1739.92       1823.08        54.62 o                         
  14   1   6         79.59         38.54        43.70 o                         
  15   1   6        667.07        764.46        52.82 o                         
  16   1   6        765.01        760.04        58.70 o                         
  17   1   6       2389.21       2615.96        87.37 o                         
  18   1   6         27.35        -63.80        63.80 o                         
  19   1   6        887.09        798.35        85.30 o                         
  20   1   6         71.97         46.67        78.25 o                         
  21   1   6         73.41         79.98       238.13 o                         
 -24   2   6        254.27        213.08       133.56 o                         
 -23   2   6          1.01         35.34        77.58 o                         
 -22   2   6       2781.08       2778.48       104.42 o                         
 -21   2   6        649.26        708.09        67.53 o                         
 -20   2   6       1977.72       1987.16        77.20 o                         
 -19   2   6        760.40        857.79        56.58 o                         
 -18   2   6       2563.74       2628.58        82.09 o                         
 -17   2   6        198.69        159.76        42.28 o                         
 -16   2   6         30.07         67.57        34.90 o                         
 -15   2   6       1277.08       1154.62        36.05 o                         
 -14   2   6        807.37        896.63        31.69 o                         
 -13   2   6       7056.11       6988.58        62.63 o                         
 -12   2   6      20263.65      20972.99        90.74 o                         
 -11   2   6        551.54        589.28        24.49 o                         
 -10   2   6      13962.23      13591.96        69.53 o                         
  -9   2   6       1729.83       1750.42        33.90 o                         
  -8   2   6       2986.74       3626.96        39.20 o                         
  -7   2   6       9033.18       9339.57        78.78 o                         
  -6   2   6        268.60        464.33        18.38 o                         
  -5   2   6        111.71        126.86        15.23 o                         
  -4   2   6       1125.44       1115.89        25.54 o                         
  -3   2   6        568.07        482.43        23.60 o                         
  -2   2   6       3174.46       3423.13        28.91 o                         
  -1   2   6          1.00         12.27        11.54 o                         
   0   2   6       7290.50       8809.29        90.34 o                         
   1   2   6       1445.30       1320.21        23.57 o                         
   2   2   6       1237.11       1254.90        24.14 o                         
   3   2   6      11167.64      11137.91        74.79 o                         
   4   2   6      16642.88      18130.44       124.92 o                         
   5   2   6       6558.72       6772.33        47.84 o                         
   6   2   6      15675.31      14570.26        60.62 o                         
   7   2   6         58.33         75.08        14.86 o                         
   8   2   6      13717.59      13028.38        71.62 o                         
   9   2   6        196.11        234.11        25.70 o                         
  10   2   6         44.55         60.10        26.14 o                         
  11   2   6          5.33         47.30        27.67 o                         
  12   2   6        298.68        297.63        32.64 o                         
  13   2   6         25.61          6.15        37.37 o                         
  14   2   6       4893.65       4877.59        98.79 o                         
  15   2   6        433.41        346.90        50.32 o                         
  16   2   6        853.79        902.70        59.72 o                         
  17   2   6        179.81        131.43        60.85 o                         
  18   2   6        314.29        225.04        75.65 o                         
  19   2   6        999.87        987.80        90.50 o                         
  20   2   6        786.30        825.94        98.66 o                         
  21   2   6       1738.16       1656.54       118.97 o                         
 -24   3   6          4.32        -21.68       150.90 o                         
 -23   3   6         25.65         12.00        96.55 o                         
 -22   3   6       1655.93       1697.09        94.37 o                         
 -21   3   6        895.78        968.88        75.18 o                         
 -20   3   6        138.83        277.90        64.61 o                         
 -19   3   6          1.51         42.13        51.00 o                         
 -18   3   6       4543.37       4694.75        94.12 o                         
 -17   3   6        113.77        101.34        43.42 o                         
 -16   3   6       2225.10       2208.70        70.13 o                         
 -15   3   6       5053.38       4797.90        63.80 o                         
 -14   3   6       3554.72       3344.28        67.27 o                         
 -13   3   6       2017.99       1841.49        44.17 o                         
 -12   3   6       4309.88       4352.49        51.79 o                         
 -11   3   6        864.99        800.80        27.56 o                         
 -10   3   6      15749.90      17173.68        93.17 o                         
  -9   3   6        248.11        272.55        19.95 o                         
  -8   3   6        201.66        239.37        18.74 o                         
  -7   3   6        245.92        269.53        18.20 o                         
  -6   3   6       3929.27       3906.47        39.80 o                         
  -5   3   6          4.71        -11.63        14.15 o                         
  -4   3   6         61.17         99.41        13.91 o                         
  -3   3   6        326.60        340.52        15.46 o                         
  -2   3   6      10995.90      10476.36        94.31 o                         
  -1   3   6          5.76         14.90        14.14 o                         
   0   3   6       2476.72       2178.34        28.40 o                         
   1   3   6        268.67        252.33        12.50 o                         
   2   3   6        246.17        431.45        20.04 o                         
   3   3   6        236.22        226.21        14.72 o                         
   4   3   6       1690.62       1996.31        34.96 o                         
   5   3   6        122.14        133.38        12.99 o                         
   6   3   6      10792.59      11262.78        50.79 o                         
   7   3   6       1579.82       1572.64        37.28 o                         
   8   3   6       1967.62       2043.29        43.92 o                         
   9   3   6         34.18         48.73        23.47 o                         
  10   3   6        113.52         89.46        27.66 o                         
  11   3   6       1768.47       1678.41        54.61 o                         
  12   3   6        330.36        408.57        35.95 o                         
  13   3   6       1530.32       1513.62        52.60 o                         
  14   3   6       4263.29       4059.41        92.78 o                         
  15   3   6        590.03        659.55        58.51 o                         
  16   3   6       4989.27       4646.96       126.34 o                         
  17   3   6        315.22        320.16        86.09 o                         
  18   3   6         11.05        -72.43        72.43 o                         
  19   3   6         50.42        -80.53        80.53 o                         
  20   3   6        722.68        841.82       114.82 o                         
  21   3   6        383.28        364.25       178.67 o                         
 -24   4   6         90.98       -134.17       151.31 o                         
 -23   4   6         19.15        -79.64        79.64 o                         
 -22   4   6         36.70         45.29        73.43 o                         
 -21   4   6        606.28        639.94       105.83 o                         
 -20   4   6        740.24        803.28        68.16 o                         
 -19   4   6        129.65         53.51        60.71 o                         
 -18   4   6        323.18        328.67        50.66 o                         
 -17   4   6         18.61         40.82        44.43 o                         
 -16   4   6       1060.67       1056.12        52.95 o                         
 -15   4   6       1887.68       1794.14        55.65 o                         
 -14   4   6      10787.27      10516.00       107.00 o                         
 -13   4   6        122.03        142.62        26.18 o                         
 -12   4   6        115.81        155.90        25.51 o                         
 -11   4   6        329.44        287.40        23.70 o                         
 -10   4   6      15602.64      16992.03       124.38 o                         
  -9   4   6        663.31        591.67        23.99 o                         
  -8   4   6          1.97         -1.73        16.96 o                         
  -7   4   6        669.33        662.86        22.94 o                         
  -6   4   6       4832.49       4963.50        64.77 o                         
  -5   4   6       1362.84       1293.79        30.33 o                         
  -4   4   6        909.28        986.06        25.69 o                         
  -3   4   6          7.36         20.52        13.65 o                         
  -2   4   6       8620.63       9794.88        52.68 o                         
  -1   4   6       1629.06       1659.35        32.87 o                         
   0   4   6      32410.79      37050.23       402.66 o                         
   1   4   6         19.35         14.12        13.91 o                         
   2   4   6        192.15        224.40        14.94 o                         
   3   4   6        432.92        378.03        15.98 o                         
   4   4   6       7982.64       8811.12        47.60 o                         
   5   4   6        216.30        193.81        15.21 o                         
   6   4   6      24887.12      26964.89       179.69 o                         
   7   4   6         53.91         33.98        21.91 o                         
   8   4   6      20941.22      22202.48       100.19 o                         
   9   4   6        716.27        672.45        30.55 o                         
  10   4   6        836.00        791.23        35.44 o                         
  11   4   6        534.38        573.32        35.78 o                         
  12   4   6         49.77        104.50        39.38 o                         
  13   4   6        137.42        141.75        44.31 o                         
  14   4   6        213.78        204.18        48.74 o                         
  15   4   6        913.96        934.50        61.71 o                         
  16   4   6        411.50        426.08        81.61 o                         
  17   4   6         17.80         60.08        69.41 o                         
  18   4   6         20.31          7.85        88.26 o                         
  19   4   6       1124.66       1086.76       105.29 o                         
  20   4   6         99.74         33.82       109.69 o                         
  21   4   6       1339.54       1417.79       196.44 o                         
 -24   5   6       1866.34       1889.76       291.78 o                         
 -23   5   6        785.10        430.48       180.88 o                         
 -22   5   6        198.68        133.78       117.56 o                         
 -21   5   6       3887.50       4181.25       127.65 o                         
 -20   5   6       2005.96       2074.94       106.28 o                         
 -19   5   6        959.36       1001.13        65.82 o                         
 -18   5   6        887.97        917.70        60.66 o                         
 -17   5   6         16.80          0.75        45.01 o                         
 -16   5   6       3020.50       3145.62        79.47 o                         
 -15   5   6        173.32        125.87        47.04 o                         
 -14   5   6       2900.37       3053.19        55.07 o                         
 -13   5   6          5.43         -0.53        25.81 o                         
 -12   5   6       1215.31       1153.22        33.98 o                         
 -11   5   6        548.89        646.50        27.97 o                         
 -10   5   6      16352.22      16497.04        81.11 o                         
  -9   5   6       1984.13       2051.38        38.44 o                         
  -8   5   6       6539.88       6480.95        49.58 o                         
  -7   5   6       1647.94       1605.19        33.97 o                         
  -6   5   6       1913.17       2110.59        35.91 o                         
  -5   5   6        117.93         78.46        16.71 o                         
  -4   5   6       7601.48       7468.12        86.91 o                         
  -3   5   6       1074.57       1020.86        25.61 o                         
  -2   5   6      12746.69      11668.52        73.48 o                         
  -1   5   6       7649.55       7620.66        86.77 o                         
   0   5   6        595.41        386.20        18.74 o                         
   1   5   6       3287.59       3087.77        58.19 o                         
   2   5   6       8799.35       9579.59        87.81 o                         
   3   5   6        244.99        289.75        17.67 o                         
   4   5   6       6255.20       6605.46        43.52 o                         
   5   5   6        615.02        647.97        21.82 o                         
   6   5   6      17379.46      17787.62        74.86 o                         
   7   5   6        508.45        423.19        27.94 o                         
   8   5   6        528.48        629.26        31.30 o                         
   9   5   6      11153.92      10861.98        83.24 o                         
  10   5   6        144.00         99.78        32.43 o                         
  11   5   6       6037.70       6105.56        77.67 o                         
  12   5   6       1945.34       1980.77        60.60 o                         
  13   5   6         69.71        135.84        44.65 o                         
  14   5   6       1005.66        995.14        68.96 o                         
  15   5   6       1919.73       2031.28        76.42 o                         
  16   5   6       2478.78       2450.77        93.20 o                         
  17   5   6       1253.20       1474.92        91.68 o                         
  18   5   6         12.53        -13.92        87.18 o                         
  19   5   6       1156.22       1221.81       117.13 o                         
  20   5   6        338.83        429.72       122.47 o                         
 -23   6   6         42.41        114.22       162.99 o                         
 -22   6   6        758.04        459.55       206.18 o                         
 -21   6   6          6.86          5.99        80.79 o                         
 -20   6   6       2996.50       3038.50       163.67 o                         
 -19   6   6          5.77         22.22        58.48 o                         
 -18   6   6       4172.98       4128.29        99.64 o                         
 -17   6   6        366.78        365.88        51.34 o                         
 -16   6   6        287.24        228.90        49.21 o                         
 -15   6   6       1714.61       1592.55        54.50 o                         
 -14   6   6       2778.44       2687.61        59.70 o                         
 -13   6   6       1150.77       1086.32        40.79 o                         
 -12   6   6       3286.14       3526.72        55.03 o                         
 -11   6   6        914.28        897.10        32.97 o                         
 -10   6   6      22269.61      23094.33       106.39 o                         
  -9   6   6       3164.48       3137.64        48.79 o                         
  -8   6   6       1835.00       1838.07        37.97 o                         
  -7   6   6        363.58        280.21        21.40 o                         
  -6   6   6       3855.38       4098.67        43.00 o                         
  -5   6   6         14.38         -8.74        17.40 o                         
  -4   6   6        390.54        590.91        20.35 o                         
  -3   6   6        293.46        262.22        17.13 o                         
  -2   6   6      36999.52      41380.10       149.03 o                         
  -1   6   6        876.11        839.55        26.38 o                         
   0   6   6       9118.19      10125.23        56.77 o                         
   1   6   6         57.41         34.38        16.83 o                         
   2   6   6      14604.82      14662.94        99.87 o                         
   3   6   6       4505.39       4323.83        48.55 o                         
   4   6   6      20688.97      21099.67       133.68 o                         
   5   6   6        252.30        231.00        18.10 o                         
   6   6   6        545.07        383.36        20.67 o                         
   7   6   6        898.52        905.24        32.83 o                         
   8   6   6      27387.80      27378.78       109.62 o                         
   9   6   6        176.79        160.13        31.60 o                         
  10   6   6      12069.12      12182.44        95.97 o                         
  11   6   6        402.35        454.75        40.76 o                         
  12   6   6        278.71        251.48        46.48 o                         
  13   6   6        525.65        458.97        51.47 o                         
  14   6   6       2055.66       1925.19        82.12 o                         
  15   6   6        115.33         52.94        65.48 o                         
  16   6   6        798.08        889.09        83.06 o                         
  17   6   6       2118.11       2248.88       109.54 o                         
  18   6   6        355.55        311.60        97.17 o                         
  19   6   6       2497.35       2632.56       162.12 o                         
  20   6   6       1096.68       1231.84       166.33 o                         
 -23   7   6       1065.34       1017.56       227.07 o                         
 -22   7   6         46.95       -133.25       133.25 o                         
 -21   7   6        863.86        838.99        79.79 o                         
 -20   7   6       5403.68       5214.86       163.08 o                         
 -19   7   6       3441.26       3447.22       132.91 o                         
 -18   7   6       1687.22       1858.74        74.71 o                         
 -17   7   6       5613.20       5629.87       109.56 o                         
 -16   7   6        162.82         56.53        47.29 o                         
 -15   7   6       1379.72       1405.07        57.09 o                         
 -14   7   6        927.48        939.85        47.50 o                         
 -13   7   6         20.01          0.13        31.67 o                         
 -12   7   6      12202.56      12277.23        83.33 o                         
 -11   7   6       1603.13       1538.30        39.27 o                         
 -10   7   6      11168.41      11565.64        71.58 o                         
  -9   7   6       3605.33       3672.76        49.97 o                         
  -8   7   6      18138.24      18682.68       130.78 o                         
  -7   7   6       1010.94       1010.59        27.99 o                         
  -6   7   6      27749.47      27119.76        92.03 o                         
  -5   7   6        146.04        104.37        18.38 o                         
  -4   7   6      19297.68      19808.01        77.75 o                         
  -3   7   6        749.90        783.42        24.02 o                         
  -2   7   6       1190.82       1011.79        25.08 o                         
  -1   7   6        752.88        675.82        21.71 o                         
   0   7   6       5500.31       4497.04        38.78 o                         
   1   7   6        604.50        559.03        22.43 o                         
   2   7   6      52615.70      54262.58       288.95 o                         
   3   7   6       2785.21       2631.39        38.72 o                         
   4   7   6       3546.17       3383.11        40.46 o                         
   5   7   6       3410.22       3172.94        52.15 o                         
   6   7   6         88.50        110.12        20.68 o                         
   7   7   6      10782.76      10442.17        78.02 o                         
   8   7   6       1742.34       1711.87        46.90 o                         
   9   7   6       5506.76       5481.56        73.11 o                         
  10   7   6       6011.33       6351.32        86.57 o                         
  11   7   6       5315.61       5407.75        87.45 o                         
  12   7   6       1449.18       1691.66        68.57 o                         
  13   7   6       6996.17       6988.85       113.14 o                         
  14   7   6         48.19          3.58        59.56 o                         
  15   7   6       1285.94       1422.83        88.26 o                         
  16   7   6        889.32       1192.95        96.39 o                         
  17   7   6       2400.71       2684.80       177.55 o                         
  18   7   6        108.90        272.21       157.69 o                         
  19   7   6       5090.84       5422.27       249.31 o                         
  20   7   6       6752.68       7172.12       670.19 o                         
 -22   8   6         22.56         47.72       172.74 o                         
 -21   8   6        696.40        542.36       134.32 o                         
 -20   8   6        771.45        809.64       118.31 o                         
 -19   8   6        118.19        227.98        93.97 o                         
 -18   8   6       1956.68       1773.60        86.03 o                         
 -17   8   6        211.58        106.16        57.72 o                         
 -16   8   6       2212.16       2223.34        70.69 o                         
 -15   8   6         22.15         -3.17        45.67 o                         
 -14   8   6      10628.73      10741.64       103.77 o                         
 -13   8   6          9.00        -22.92        39.30 o                         
 -12   8   6       3239.75       3286.37        81.70 o                         
 -11   8   6       2394.25       2375.96        57.44 o                         
 -10   8   6         33.35         47.78        27.37 o                         
  -9   8   6        985.69        977.28        33.39 o                         
  -8   8   6       1431.49       1564.65        37.35 o                         
  -7   8   6        277.16        261.19        22.92 o                         
  -6   8   6       1297.77       1385.45        35.56 o                         
  -5   8   6        894.79        844.26        29.81 o                         
  -4   8   6       5391.21       5709.21        49.03 o                         
  -3   8   6       2616.59       2725.04        41.89 o                         
  -2   8   6       2210.26       2429.78        39.14 o                         
  -1   8   6         21.54         -7.00        22.01 o                         
   0   8   6      33910.34      36127.79       144.36 o                         
   1   8   6       9005.81       8863.20        62.94 o                         
   2   8   6      11076.83      10482.33       102.52 o                         
   3   8   6          4.23         12.27        22.06 o                         
   4   8   6        169.75        111.24        21.50 o                         
   5   8   6        594.03        628.38        25.58 o                         
   6   8   6       1521.01       1611.61        51.35 o                         
   7   8   6       1691.49       1624.51        38.27 o                         
   8   8   6       2141.74       2134.85        58.60 o                         
   9   8   6        359.24        377.61        42.58 o                         
  10   8   6      21287.72      21502.56       159.35 o                         
  11   8   6        331.68        344.80        49.46 o                         
  12   8   6      11851.71      11916.22       125.77 o                         
  13   8   6          3.84         50.55        59.51 o                         
  14   8   6        581.57        430.45        76.17 o                         
  15   8   6        388.00        444.33        86.13 o                         
  16   8   6         75.37        178.26        92.53 o                         
  17   8   6        481.68        368.27       114.07 o                         
  18   8   6        311.13        399.52       126.70 o                         
  19   8   6       2215.34       2146.62       181.67 o                         
 -22   9   6          0.62        -37.43       220.24 o                         
 -21   9   6       3739.15       3492.78       237.41 o                         
 -20   9   6       1352.10       1237.74       170.09 o                         
 -19   9   6       2153.82       2282.75       113.16 o                         
 -18   9   6         13.11        -66.00        66.00 o                         
 -17   9   6       2950.03       2872.58        88.55 o                         
 -16   9   6       1314.78       1224.29        61.63 o                         
 -15   9   6       1202.91       1159.35        58.30 o                         
 -14   9   6         94.30        102.86        44.05 o                         
 -13   9   6        223.62        253.98        41.54 o                         
 -12   9   6         59.69         75.61        37.56 o                         
 -11   9   6       1337.54       1277.80        43.10 o                         
 -10   9   6       4958.14       4884.84        66.85 o                         
  -9   9   6        270.79        214.31        27.94 o                         
  -8   9   6       2949.46       2971.09        58.62 o                         
  -7   9   6       2663.37       2585.29        79.26 o                         
  -6   9   6       1879.14       1888.20        47.94 o                         
  -5   9   6       1279.21       1198.28        35.09 o                         
  -4   9   6      14594.92      14596.64        80.90 o                         
  -3   9   6         40.30         10.95        24.86 o                         
  -2   9   6      20448.27      20220.28        97.24 o                         
  -1   9   6         82.54         82.27        21.29 o                         
   0   9   6       9023.20       8641.32        57.94 o                         
   1   9   6       3306.16       3274.55        44.39 o                         
   2   9   6        342.55        416.88        26.23 o                         
   3   9   6        509.48        499.07        26.45 o                         
   4   9   6        742.72        796.52        29.32 o                         
   5   9   6       7610.06       7289.51        59.71 o                         
   6   9   6       2041.16       2042.72        45.55 o                         
   7   9   6       3504.83       3618.10        72.27 o                         
   8   9   6         72.14         54.24        27.06 o                         
   9   9   6        497.32        482.07        47.42 o                         
  10   9   6       1695.77       1666.66        61.51 o                         
  11   9   6        863.10        930.96        61.37 o                         
  12   9   6          9.91         51.77        57.61 o                         
  13   9   6        912.28       1080.10        74.28 o                         
  14   9   6         33.53        100.45        82.15 o                         
  15   9   6        735.78        937.37        98.60 o                         
  16   9   6       2074.41       2371.71       123.72 o                         
  17   9   6       3139.36       3152.05       160.28 o                         
  18   9   6          2.84         74.17       132.80 o                         
 -21  10   6         34.33        119.26       153.96 o                         
 -20  10   6       2728.78       2741.61       160.40 o                         
 -19  10   6        276.01        248.17        80.26 o                         
 -18  10   6        848.39        875.23        79.83 o                         
 -17  10   6          6.99         35.76        68.06 o                         
 -16  10   6        208.30        303.61        64.55 o                         
 -15  10   6        333.56        283.56        55.41 o                         
 -14  10   6       2561.51       2470.17        74.24 o                         
 -13  10   6         11.60         47.42        44.92 o                         
 -12  10   6       2503.24       2732.92        70.04 o                         
 -11  10   6        181.62         95.11        37.20 o                         
 -10  10   6      12049.11      12450.98       177.32 o                         
  -9  10   6        253.15        164.22        39.41 o                         
  -8  10   6        174.40        231.74        35.22 o                         
  -7  10   6         29.72        -16.99        31.66 o                         
  -6  10   6       3551.03       3609.40        67.14 o                         
  -5  10   6        291.23        263.78        32.72 o                         
  -4  10   6       1593.23       1714.86        46.55 o                         
  -3  10   6        515.87        441.56        31.38 o                         
  -2  10   6        206.73        189.96        29.57 o                         
  -1  10   6       1144.88       1100.28        34.68 o                         
   0  10   6        246.78        221.49        29.13 o                         
   1  10   6       3933.13       3818.41        60.15 o                         
   2  10   6       1069.33        989.26        36.98 o                         
   3  10   6       5804.79       5764.25        91.25 o                         
   4  10   6       1940.78       2005.13        52.69 o                         
   5  10   6       2074.71       2069.94        47.91 o                         
   6  10   6      11335.97      11351.31        77.88 o                         
   7  10   6        737.66        721.86        37.57 o                         
   8  10   6       5551.50       5578.96        72.51 o                         
   9  10   6        608.08        601.50        55.11 o                         
  10  10   6       2435.06       2609.35        81.74 o                         
  11  10   6        310.80        325.41        60.11 o                         
  12  10   6        874.43        911.77        74.85 o                         
  13  10   6        329.73        345.37        79.52 o                         
  14  10   6        170.58        319.34        92.92 o                         
  15  10   6        457.80        482.48       102.69 o                         
  16  10   6        286.85        337.43       124.45 o                         
  17  10   6         19.78        248.32       135.32 o                         
  18  10   6         15.85        -41.69       276.84 o                         
 -20  11   6        236.25         47.68       147.24 o                         
 -19  11   6         18.48         41.39        85.37 o                         
 -18  11   6       1162.80       1224.00        94.91 o                         
 -17  11   6        398.01        484.77        85.33 o                         
 -16  11   6        186.22        103.33        76.84 o                         
 -15  11   6         13.96          5.48        62.71 o                         
 -14  11   6       1125.57       1116.15        63.18 o                         
 -13  11   6        117.87         81.22        52.19 o                         
 -12  11   6       1275.52       1306.28        65.29 o                         
 -11  11   6        186.33        174.97        50.21 o                         
 -10  11   6       6778.82       6499.98       144.02 o                         
  -9  11   6        213.74        167.32        46.60 o                         
  -8  11   6       1439.82       1521.89        57.15 o                         
  -7  11   6       2101.75       2176.90        61.66 o                         
  -6  11   6        136.01        134.24        37.81 o                         
  -5  11   6       1250.44       1271.30        45.24 o                         
  -4  11   6         82.10         98.43        34.73 o                         
  -3  11   6       1531.88       1470.83        43.60 o                         
  -2  11   6        630.08        607.62        37.51 o                         
  -1  11   6        440.79        454.21        35.98 o                         
   0  11   6        189.45        257.07        31.22 o                         
   1  11   6       5689.73       5471.76        91.79 o                         
   2  11   6        895.23        901.62        35.08 o                         
   3  11   6       4541.22       4648.23        92.34 o                         
   4  11   6          2.09        -17.07        32.10 o                         
   5  11   6          3.34         -5.75        33.22 o                         
   6  11   6        592.95        587.86        40.28 o                         
   7  11   6         87.75         88.62        37.96 o                         
   8  11   6        148.08        112.45        40.77 o                         
   9  11   6         30.62          7.90        39.14 o                         
  10  11   6       1033.80       1066.09        67.44 o                         
  11  11   6        314.06        343.44        67.86 o                         
  12  11   6        458.95        324.60        83.51 o                         
  13  11   6        610.99        735.96        96.27 o                         
  14  11   6         46.61        -51.68        99.91 o                         
  15  11   6          0.23        -12.05       121.20 o                         
  16  11   6        500.15        543.43       141.56 o                         
  17  11   6         25.00       -102.44       200.14 o                         
 -19  12   6        486.68        493.18       123.17 o                         
 -18  12   6          9.02        -82.70        91.04 o                         
 -17  12   6       1448.26       1525.26       102.47 o                         
 -16  12   6          8.43         73.01        83.98 o                         
 -15  12   6         21.66          4.90        81.56 o                         
 -14  12   6         51.86         39.23        71.55 o                         
 -13  12   6       1759.11       1784.96        82.65 o                         
 -12  12   6       4424.29       4225.91       117.93 o                         
 -11  12   6          2.11         26.77        56.65 o                         
 -10  12   6      12877.20      12655.42       171.91 o                         
  -9  12   6       1695.83       1815.82        80.61 o                         
  -8  12   6       1620.56       1619.02        63.08 o                         
  -7  12   6         89.30        103.93        45.80 o                         
  -6  12   6       6643.07       6332.07        98.03 o                         
  -5  12   6       3256.93       2984.68        75.73 o                         
  -4  12   6       2175.38       2100.13        59.60 o                         
  -3  12   6        616.84        725.19        44.06 o                         
  -2  12   6         54.63         73.79        37.56 o                         
  -1  12   6        884.38        842.29        43.09 o                         
   0  12   6       4977.65       4755.23        78.48 o                         
   1  12   6        149.82        180.51        34.46 o                         
   2  12   6       2359.44       2304.97        58.75 o                         
   3  12   6        553.61        518.47        38.96 o                         
   4  12   6       1172.98       1226.12        47.44 o                         
   5  12   6        374.36        357.78        40.14 o                         
   6  12   6      13212.96      12618.18       111.24 o                         
   7  12   6        107.39         22.66        45.46 o                         
   8  12   6       8337.72       8054.12        93.62 o                         
   9  12   6        312.54        327.56        48.82 o                         
  10  12   6          7.90        -73.30        73.30 o                         
  11  12   6         25.71        -15.53        80.84 o                         
  12  12   6        451.91        385.66        94.65 o                         
  13  12   6        897.50       1062.11       110.44 o                         
  14  12   6        421.45        525.30       128.27 o                         
  15  12   6        168.99        125.96       152.25 o                         
  16  12   6         47.25        138.92       167.63 o                         
 -18  13   6         11.74        142.88       171.28 o                         
 -17  13   6        903.65        624.76       117.66 o                         
 -16  13   6        361.43        326.49       105.70 o                         
 -15  13   6        201.16        196.79        97.99 o                         
 -14  13   6        278.54        458.12        84.21 o                         
 -13  13   6        336.24        387.06        78.64 o                         
 -12  13   6       4517.68       4706.63       138.60 o                         
 -11  13   6       2091.05       2033.64        86.86 o                         
 -10  13   6       2509.12       2431.84        86.73 o                         
  -9  13   6          4.02          9.78        59.01 o                         
  -8  13   6        658.65        757.79        60.70 o                         
  -7  13   6          2.26         11.81        53.04 o                         
  -6  13   6       8496.37       8545.34       116.84 o                         
  -5  13   6          0.98        -47.39        47.39 o                         
  -4  13   6      10092.59      10061.57       111.29 o                         
  -3  13   6        266.08        265.30        48.93 o                         
  -2  13   6       1760.99       1841.47        75.69 o                         
  -1  13   6       3820.26       3870.07        86.70 o                         
   0  13   6       6193.60       6186.57       110.54 o                         
   1  13   6         14.09         72.04        39.73 o                         
   2  13   6       5302.87       5025.06        76.34 o                         
   3  13   6         29.43         18.00        40.23 o                         
   4  13   6        149.71         80.02        42.26 o                         
   5  13   6        812.71        881.26        47.93 o                         
   6  13   6        168.45        168.02        48.72 o                         
   7  13   6        427.08        464.88        51.99 o                         
   8  13   6       1950.05       2223.80        80.66 o                         
   9  13   6       1602.92       1465.41        64.97 o                         
  10  13   6       1550.97       1681.11        98.26 o                         
  11  13   6       2465.07       2759.12       143.69 o                         
  12  13   6          0.07        -59.80       117.12 o                         
  13  13   6        583.68        532.34       130.55 o                         
  14  13   6        345.57        432.54       189.04 o                         
  15  13   6        459.35        650.61       199.97 o                         
 -16  14   6       6836.93       6676.41       225.77 o                         
 -15  14   6       1092.68       1217.00       178.37 o                         
 -14  14   6       4757.30       4755.62       177.23 o                         
 -13  14   6         25.66        129.96        93.18 o                         
 -12  14   6        431.12        638.51        92.10 o                         
 -11  14   6          9.73        -18.74        85.91 o                         
 -10  14   6         81.66        118.65        76.69 o                         
  -9  14   6        256.84        312.39        72.69 o                         
  -8  14   6         42.80        -28.82        64.95 o                         
  -7  14   6         94.63        138.32        63.26 o                         
  -6  14   6         97.68        220.40        61.43 o                         
  -5  14   6         30.18          9.22        56.40 o                         
  -4  14   6        779.49        829.90        60.73 o                         
  -3  14   6         49.56         33.75        52.42 o                         
  -2  14   6        980.46       1024.90        59.26 o                         
  -1  14   6        439.29        346.30        52.12 o                         
   0  14   6        204.58        212.61        50.63 o                         
   1  14   6       1295.72       1338.42        57.75 o                         
   2  14   6       4073.48       3943.74        78.19 o                         
   3  14   6        776.63        854.87        49.83 o                         
   4  14   6       6454.40       6374.52       108.82 o                         
   5  14   6        134.49        117.59        61.54 o                         
   6  14   6       1179.69       1293.34        67.37 o                         
   7  14   6        305.67        312.80        69.88 o                         
   8  14   6        289.18        241.54        73.00 o                         
   9  14   6         37.96        -71.07        71.07 o                         
  10  14   6       4394.61       4543.03       131.66 o                         
  11  14   6        219.63        333.70       139.83 o                         
  12  14   6       3708.86       4052.97       220.39 o                         
  13  14   6         11.06        -74.70       181.84 o                         
 -15  15   6        237.51        465.33       254.68 o                         
 -14  15   6          9.31        -84.54       114.86 o                         
 -13  15   6        659.33        392.94       108.84 o                         
 -12  15   6        626.39        839.24       106.10 o                         
 -11  15   6         19.65        133.46        95.40 o                         
 -10  15   6       1736.62       1716.49       109.67 o                         
  -9  15   6        526.51        529.90        93.42 o                         
  -8  15   6       4129.81       4305.12       157.90 o                         
  -7  15   6        173.40        105.85        81.64 o                         
  -6  15   6       4161.01       4380.29       145.68 o                         
  -5  15   6         72.03        -40.00        82.02 o                         
  -4  15   6       4670.68       4575.35       148.77 o                         
  -3  15   6        192.17        142.13        71.96 o                         
  -2  15   6       1917.44       2089.83        94.27 o                         
  -1  15   6        334.72        449.79        71.81 o                         
   0  15   6       1805.95       1958.08        91.05 o                         
   1  15   6         24.86         59.39        71.88 o                         
   2  15   6      10014.89      10009.82       268.49 o                         
   3  15   6        122.20        107.81        71.72 o                         
   4  15   6       7010.57       7115.38       148.02 o                         
   5  15   6        298.14        314.16        88.52 o                         
   6  15   6        167.23        205.26        77.48 o                         
   7  15   6        414.01        602.07        88.06 o                         
   8  15   6        216.68        242.38        89.90 o                         
   9  15   6       2258.08       2299.25       110.76 o                         
  10  15   6        463.46        407.81       129.02 o                         
  11  15   6        873.03        695.00       163.60 o                         
  12  15   6        137.63       -187.05       187.05 o                         
 -13  16   6        171.25         59.80       163.22 o                         
 -12  16   6       1822.18       1713.15       161.10 o                         
 -11  16   6       1430.52       1483.97       126.50 o                         
 -10  16   6        263.89        386.15       113.93 o                         
  -9  16   6        390.93        401.01       109.42 o                         
  -8  16   6         60.60         31.36       100.74 o                         
  -7  16   6         35.19        -85.21        96.12 o                         
  -6  16   6        544.37        652.64        99.27 o                         
  -5  16   6        217.58         87.43        91.54 o                         
  -4  16   6        754.87        668.66        95.41 o                         
  -3  16   6         41.43        211.95        96.99 o                         
  -2  16   6        787.83        941.93       102.63 o                         
  -1  16   6         65.33        -37.08        94.32 o                         
   0  16   6       2492.22       2586.56       171.70 o                         
   1  16   6        129.79        420.88       110.90 o                         
   2  16   6       1514.49       1407.96       128.33 o                         
   3  16   6         87.39         26.75       117.07 o                         
   4  16   6       1003.87       1057.19       119.41 o                         
   5  16   6        633.75        657.83       173.97 o                         
   6  16   6        802.58        968.25       120.61 o                         
   7  16   6        846.49        890.27       119.45 o                         
   8  16   6       1147.51       1135.45       136.90 o                         
   9  16   6        466.87        230.35       142.52 o                         
  10  16   6         16.29        589.27       198.01 o                         
 -10  17   6        584.95        372.15       273.52 o                         
  -9  17   6         29.60       -154.52       154.52 o                         
  -8  17   6        502.80        506.68       143.74 o                         
  -7  17   6        768.35        889.50       148.19 o                         
  -6  17   6         78.09         59.20       150.50 o                         
  -5  17   6       1518.29       1393.94       148.15 o                         
  -4  17   6        934.32       1154.06       213.97 o                         
  -3  17   6        530.33        650.59       134.57 o                         
  -2  17   6       4657.92       4541.81       288.50 o                         
  -1  17   6          6.81       -122.00       122.00 o                         
   0  17   6         40.15        256.34       129.35 o                         
   1  17   6         44.52         64.02       156.49 o                         
   2  17   6        583.90        650.68       131.64 o                         
   3  17   6        245.64        260.88       127.76 o                         
   4  17   6        306.21        331.19       130.78 o                         
   5  17   6         28.02        173.07       128.39 o                         
   6  17   6        154.84        270.76       216.83 o                         
   7  17   6         86.46        131.46       201.09 o                         
  -7  18   6         79.97       -188.10       196.85 o                         
  -6  18   6          0.15         22.02       154.84 o                         
  -5  18   6          0.33        318.65       153.66 o                         
  -4  18   6        578.25        387.31       155.73 o                         
  -3  18   6        367.87        730.18       165.73 o                         
  -2  18   6         24.67        -48.99       147.80 o                         
  -1  18   6        139.43        117.15       148.57 o                         
   0  18   6        241.84         92.10       147.14 o                         
   1  18   6        650.99        424.81       148.80 o                         
   2  18   6        253.28         42.81       178.24 o                         
   3  18   6         38.93        103.68       257.03 o                         
   4  18   6        377.04        359.74       275.70 o                         
 -24   1   7        443.79        404.62       199.58 o                         
 -23   1   7        625.43        421.43        90.02 o                         
 -22   1   7        226.86        119.75        73.55 o                         
 -21   1   7          4.75        -31.40        74.04 o                         
 -20   1   7       2644.53       2547.65        87.30 o                         
 -19   1   7         19.40         59.39        50.36 o                         
 -18   1   7       1240.62       1386.65        61.57 o                         
 -17   1   7       1544.68       1671.38        65.74 o                         
 -16   1   7       1506.22       1455.26        53.89 o                         
 -15   1   7          6.88        -27.26        27.26 o                         
 -14   1   7       1815.38       1751.53        43.28 o                         
 -13   1   7         96.55         43.94        22.89 o                         
 -12   1   7      26636.79      27595.55       101.27 o                         
 -11   1   7       2406.25       2353.32        40.69 o                         
 -10   1   7        954.71       1192.92        29.93 o                         
  -9   1   7         34.98         19.49        17.76 o                         
  -8   1   7       5188.72       4933.51        43.71 o                         
  -7   1   7       2064.35       1993.66        35.17 o                         
  -6   1   7      15331.02      16559.26       158.22 o                         
  -5   1   7         46.01         29.50        13.94 o                         
  -4   1   7      17861.68      16960.36        83.05 o                         
  -3   1   7        163.91        213.81        14.56 o                         
  -2   1   7       9024.91       8473.71        48.61 o                         
  -1   1   7       3797.91       3498.09        31.90 o                         
   0   1   7      16252.03      17519.87        80.37 o                         
   1   1   7       5491.61       5233.76        37.55 o                         
   2   1   7         10.83          9.33        13.13 o                         
   3   1   7        267.84        276.99        15.37 o                         
   4   1   7      13051.74      13715.01        78.66 o                         
   5   1   7        561.46        512.37        19.30 o                         
   6   1   7        676.98        657.21        19.54 o                         
   7   1   7         61.44         68.91        15.45 o                         
   8   1   7       3829.65       3828.76        38.50 o                         
   9   1   7       6599.83       6396.88        54.14 o                         
  10   1   7      18349.19      18646.00        82.49 o                         
  11   1   7       5817.76       5650.79        49.81 o                         
  12   1   7        667.15        659.27        27.05 o                         
  13   1   7         29.66         21.86        33.08 o                         
  14   1   7      19729.47      19350.56       200.79 o                         
  15   1   7         55.13         62.30        46.66 o                         
  16   1   7       1207.01       1168.60        60.50 o                         
  17   1   7          7.88        -26.22        67.17 o                         
  18   1   7       1010.95       1019.02        99.44 o                         
  19   1   7        117.26        -35.82        77.20 o                         
  20   1   7        579.06        573.13       187.47 o                         
  21   1   7        296.27        380.56       204.15 o                         
 -24   2   7       1025.32        664.55       173.57 o                         
 -23   2   7        372.98        195.40       145.50 o                         
 -22   2   7       1682.63       1763.89        91.50 o                         
 -21   2   7          3.77        -64.46        64.46 o                         
 -20   2   7        814.31        773.84        64.70 o                         
 -19   2   7         27.47         16.78        52.64 o                         
 -18   2   7       2861.51       2952.76        84.89 o                         
 -17   2   7       3947.03       3798.64        90.03 o                         
 -16   2   7       2765.20       2533.47        68.13 o                         
 -15   2   7       5304.45       5141.43        72.68 o                         
 -14   2   7        408.68        334.33        29.19 o                         
 -13   2   7        496.98        524.60        28.04 o                         
 -12   2   7       8299.38       8248.95        62.05 o                         
 -11   2   7        315.39        296.12        22.52 o                         
 -10   2   7       7627.77       8352.90        58.08 o                         
  -9   2   7        846.71        838.17        25.07 o                         
  -8   2   7         16.29         29.87        16.53 o                         
  -7   2   7        409.23        368.57        18.43 o                         
  -6   2   7        483.93        543.13        19.97 o                         
  -5   2   7         16.09         10.15        15.39 o                         
  -4   2   7       8174.20       7834.99        69.63 o                         
  -3   2   7        624.21        639.52        20.78 o                         
  -2   2   7      10442.13      10088.96        59.58 o                         
  -1   2   7        965.92        950.39        22.64 o                         
   0   2   7      30283.23      33123.25       159.36 o                         
   1   2   7          7.89         16.56        13.14 o                         
   2   2   7      72181.55      81935.79       589.29 o                         
   3   2   7        141.76        168.63        16.23 o                         
   4   2   7      47998.02      51013.56       175.87 o                         
   5   2   7       2502.08       2562.51        35.24 o                         
   6   2   7       5683.93       4532.55        38.47 o                         
   7   2   7        169.74        142.22        15.35 o                         
   8   2   7       4110.12       3925.02        36.90 o                         
   9   2   7       1055.70       1094.32        32.26 o                         
  10   2   7        921.72        979.00        34.85 o                         
  11   2   7          4.11         33.14        29.03 o                         
  12   2   7         86.02        144.73        33.22 o                         
  13   2   7        456.08        480.80        43.28 o                         
  14   2   7          9.30        -44.49        44.49 o                         
  15   2   7       2799.05       2844.76        87.57 o                         
  16   2   7         63.46        135.46        54.80 o                         
  17   2   7       1596.41       1979.04        86.40 o                         
  18   2   7       1739.41       1747.83        92.73 o                         
  19   2   7       4158.19       4565.67       202.80 o                         
  20   2   7         41.49        164.08       164.28 o                         
  21   2   7       3272.34       3334.95       252.07 o                         
 -24   3   7        626.76        408.94       207.12 o                         
 -23   3   7        572.67        338.74       136.06 o                         
 -22   3   7        931.31        900.95       107.70 o                         
 -21   3   7       2936.43       2917.82       105.85 o                         
 -20   3   7        148.79        166.15        78.24 o                         
 -19   3   7       4087.27       3973.59        98.47 o                         
 -18   3   7       2321.75       2353.53        74.09 o                         
 -17   3   7        711.85        678.75        48.78 o                         
 -16   3   7      13235.57      13014.17       116.00 o                         
 -15   3   7         19.62        -30.52        30.52 o                         
 -14   3   7       2780.80       2709.69        57.95 o                         
 -13   3   7       1530.08       1505.07        38.71 o                         
 -12   3   7       1679.56       1618.35        40.79 o                         
 -11   3   7          0.23        -21.64        21.64 o                         
 -10   3   7      21640.16      21284.84        85.55 o                         
  -9   3   7       1464.34       1589.33        35.50 o                         
  -8   3   7      53608.55      55888.16       174.32 o                         
  -7   3   7        462.66        450.24        20.69 o                         
  -6   3   7      44226.25      47094.78       219.93 o                         
  -5   3   7        440.64        474.04        23.94 o                         
  -4   3   7        141.80        107.62        15.27 o                         
  -3   3   7       1018.08        993.46        30.77 o                         
  -2   3   7        696.64        481.80        18.05 o                         
  -1   3   7       1447.09       1564.27        28.76 o                         
   0   3   7      43323.74      46439.66       368.98 o                         
   1   3   7       2071.78       1891.35        24.38 o                         
   2   3   7       1873.86       1689.94        28.34 o                         
   3   3   7       6955.72       6943.69        53.35 o                         
   4   3   7       4791.62       5115.64        39.94 o                         
   5   3   7       8788.73       8658.42        65.31 o                         
   6   3   7       6389.46       6871.28        47.82 o                         
   7   3   7      12506.17      12097.61        93.09 o                         
   8   3   7      14478.73      15571.30        77.04 o                         
   9   3   7      13295.16      13018.36        80.63 o                         
  10   3   7       4497.75       4546.08        62.50 o                         
  11   3   7       4776.51       4781.97        66.57 o                         
  12   3   7       1488.54       1660.38        53.49 o                         
  13   3   7         31.24         95.19        41.79 o                         
  14   3   7         17.47         14.94        46.47 o                         
  15   3   7        518.40        540.52        58.94 o                         
  16   3   7        450.32        439.68        63.10 o                         
  17   3   7       3249.68       3271.05       125.74 o                         
  18   3   7       3182.31       3103.10       135.61 o                         
  19   3   7        415.50        618.24        97.54 o                         
  20   3   7       1075.59       1196.97       122.41 o                         
 -24   4   7          9.43        -76.86       134.00 o                         
 -23   4   7        187.25         84.67        87.57 o                         
 -22   4   7         19.46        -97.66        97.66 o                         
 -21   4   7        115.05        -67.78        67.78 o                         
 -20   4   7        877.55        847.64        75.32 o                         
 -19   4   7       2942.19       2826.13        94.57 o                         
 -18   4   7       8273.36       8188.10       116.87 o                         
 -17   4   7       4176.12       4153.87       121.16 o                         
 -16   4   7      15375.65      14631.55       213.43 o                         
 -15   4   7         32.25         24.65        34.19 o                         
 -14   4   7       1933.82       1944.81        49.05 o                         
 -13   4   7        871.76        882.90        34.04 o                         
 -12   4   7       5875.98       5803.26        61.09 o                         
 -11   4   7       8897.71       8959.68        68.76 o                         
 -10   4   7       7215.77       7302.21        58.14 o                         
  -9   4   7       6092.76       6042.98        55.47 o                         
  -8   4   7        948.91       1063.73        35.29 o                         
  -7   4   7       1078.79        939.28        28.79 o                         
  -6   4   7       1430.17       1348.38        31.52 o                         
  -5   4   7         49.57         35.82        15.58 o                         
  -4   4   7         30.56         41.00        14.55 o                         
  -3   4   7        314.35        390.08        16.43 o                         
  -2   4   7      15938.74      16440.03        80.67 o                         
  -1   4   7       4130.46       3916.38        41.21 o                         
   0   4   7       9781.23       8189.79        54.87 o                         
   1   4   7       2241.45       2208.26        33.07 o                         
   2   4   7      14403.91      13797.36        67.82 o                         
   3   4   7        494.62        455.02        19.73 o                         
   4   4   7      10200.80      10493.40        47.07 o                         
   5   4   7        663.51        669.93        19.80 o                         
   6   4   7       5236.35       4875.64        36.82 o                         
   7   4   7        127.01        126.07        22.99 o                         
   8   4   7      10937.32      10252.92        67.83 o                         
   9   4   7        179.98        187.97        29.37 o                         
  10   4   7      24795.32      25243.00       149.34 o                         
  11   4   7        460.55        430.67        37.23 o                         
  12   4   7       9938.39      10174.87       104.22 o                         
  13   4   7       1489.25       1543.20        60.63 o                         
  14   4   7       1565.76       1621.36        66.88 o                         
  15   4   7        806.85        857.39        62.41 o                         
  16   4   7        578.06        628.54        71.44 o                         
  17   4   7       2384.68       2479.36       113.16 o                         
  18   4   7       2181.83       2271.55       113.04 o                         
  19   4   7       4010.75       4243.85       175.11 o                         
  20   4   7        648.68        495.46       120.36 o                         
 -24   5   7        117.41         11.84       119.73 o                         
 -23   5   7        933.29        813.82       121.50 o                         
 -22   5   7        140.59         92.44       101.66 o                         
 -21   5   7       1775.78       1686.45        87.73 o                         
 -20   5   7        531.17        416.26        72.56 o                         
 -19   5   7       2410.91       2157.63        84.06 o                         
 -18   5   7       1990.07       1926.74        73.84 o                         
 -17   5   7        723.68        736.91        52.62 o                         
 -16   5   7        923.80        972.55        52.42 o                         
 -15   5   7        534.97        486.19        40.83 o                         
 -14   5   7      10188.71      10066.82        91.68 o                         
 -13   5   7         59.73         54.32        29.72 o                         
 -12   5   7      12247.10      12177.89        75.97 o                         
 -11   5   7          0.14          7.38        23.72 o                         
 -10   5   7       9205.63       9201.34        66.78 o                         
  -9   5   7        237.08        174.19        21.70 o                         
  -8   5   7      20633.04      21611.78        93.35 o                         
  -7   5   7       3267.47       3261.88        41.46 o                         
  -6   5   7      24524.46      24225.47       104.22 o                         
  -5   5   7        759.63        678.66        22.92 o                         
  -4   5   7       5020.83       4162.60        55.33 o                         
  -3   5   7       2203.23       2352.85        33.51 o                         
  -2   5   7       8511.15       8854.39        74.22 o                         
  -1   5   7         57.17         47.39        16.65 o                         
   0   5   7      19073.70      20667.54       199.80 o                         
   1   5   7       3292.72       3175.00        53.09 o                         
   2   5   7       2561.63       2184.82        34.82 o                         
   3   5   7       7636.39       7489.93        47.95 o                         
   4   5   7       1249.96       1199.63        27.81 o                         
   5   5   7        852.76        660.00        21.97 o                         
   6   5   7        162.69        149.72        17.49 o                         
   7   5   7        984.21        835.47        30.76 o                         
   8   5   7       1526.42       1511.49        44.76 o                         
   9   5   7       3664.93       3739.88        59.35 o                         
  10   5   7       1397.94       1461.68        46.49 o                         
  11   5   7       7083.56       7222.65       101.16 o                         
  12   5   7       1702.10       1705.60        61.07 o                         
  13   5   7       4697.20       4930.75       102.47 o                         
  14   5   7          7.14         35.80        52.51 o                         
  15   5   7       2533.14       2593.00        83.91 o                         
  16   5   7         39.48        -43.61        88.04 o                         
  17   5   7       2186.90       2345.07       108.48 o                         
  18   5   7         25.82         29.34        98.59 o                         
  19   5   7        343.46        507.93       112.38 o                         
  20   5   7         33.42        -42.51       156.83 o                         
 -23   6   7        530.48        305.16       102.35 o                         
 -22   6   7       1446.75       1489.47        92.95 o                         
 -21   6   7        784.60        776.16        84.73 o                         
 -20   6   7       4396.95       4274.97       145.91 o                         
 -19   6   7        161.61         71.86        65.75 o                         
 -18   6   7          2.81        -53.35        53.35 o                         
 -17   6   7        602.87        530.76        52.65 o                         
 -16   6   7       3274.33       2929.59        81.22 o                         
 -15   6   7      10522.47      10373.94       135.73 o                         
 -14   6   7       4829.91       4594.62        79.35 o                         
 -13   6   7       1510.73       1476.58        47.35 o                         
 -12   6   7      10017.02       9828.93        75.29 o                         
 -11   6   7         10.21          1.75        24.34 o                         
 -10   6   7       2548.22       2559.29        50.46 o                         
  -9   6   7       2997.55       2989.10        52.18 o                         
  -8   6   7        759.45        748.60        28.15 o                         
  -7   6   7        419.77        431.87        23.33 o                         
  -6   6   7        534.60        627.95        24.87 o                         
  -5   6   7         40.07          1.81        18.87 o                         
  -4   6   7       1678.61       1526.92        33.62 o                         
  -3   6   7          1.33        -15.54        15.54 o                         
  -2   6   7        173.20        151.98        20.40 o                         
  -1   6   7        800.41        922.09        26.94 o                         
   0   6   7        383.45        560.19        22.88 o                         
   1   6   7       7683.41       7505.03        54.54 o                         
   2   6   7         82.30         74.95        17.47 o                         
   3   6   7       4274.83       3954.30        39.89 o                         
   4   6   7      11717.19      11249.52        86.17 o                         
   5   6   7        330.97        402.42        23.21 o                         
   6   6   7      20929.73      21406.92        75.78 o                         
   7   6   7        261.61        175.57        28.07 o                         
   8   6   7       1646.43       1751.03        45.73 o                         
   9   6   7        271.65        167.56        33.44 o                         
  10   6   7        172.27        215.83        40.91 o                         
  11   6   7       3308.53       3270.82        82.52 o                         
  12   6   7       4225.47       4009.51        88.47 o                         
  13   6   7        197.53        121.53        51.74 o                         
  14   6   7        335.88        286.52        59.92 o                         
  15   6   7          5.58        -16.75        69.28 o                         
  16   6   7        502.70        573.94        94.03 o                         
  17   6   7       1958.09       2003.37       120.08 o                         
  18   6   7       2832.27       2894.46       144.10 o                         
  19   6   7          8.84         33.93       173.47 o                         
  20   6   7          1.31        237.68       226.58 o                         
 -23   7   7          0.27         27.18       221.23 o                         
 -22   7   7          1.94       -109.20       109.20 o                         
 -21   7   7        272.62        117.78       124.48 o                         
 -20   7   7        221.77        108.73        78.90 o                         
 -19   7   7        374.46        360.43        76.67 o                         
 -18   7   7       1218.53       1277.76        87.69 o                         
 -17   7   7        243.44        190.61        53.37 o                         
 -16   7   7        745.40        760.79        53.67 o                         
 -15   7   7        108.46        102.14        42.51 o                         
 -14   7   7       5232.63       4923.30        82.40 o                         
 -13   7   7        890.60        757.56        39.72 o                         
 -12   7   7         30.68         14.18        30.63 o                         
 -11   7   7         35.38         29.90        26.86 o                         
 -10   7   7       1662.37       1647.65        40.49 o                         
  -9   7   7       5415.98       5304.51        58.44 o                         
  -8   7   7        544.02        573.49        29.19 o                         
  -7   7   7        111.57         85.63        24.15 o                         
  -6   7   7         33.54          8.03        19.47 o                         
  -5   7   7       1055.47        958.62        28.28 o                         
  -4   7   7       2263.81       2539.03        37.51 o                         
  -3   7   7        184.42        151.41        18.35 o                         
  -2   7   7      12311.67      13461.88        73.98 o                         
  -1   7   7         59.27          0.43        19.35 o                         
   0   7   7       1362.79       1412.62        35.22 o                         
   1   7   7       2386.08       2249.38        42.13 o                         
   2   7   7        892.61        982.21        29.21 o                         
   3   7   7         75.65         74.91        19.76 o                         
   4   7   7       1124.68       1094.60        30.23 o                         
   5   7   7        162.07        106.68        20.76 o                         
   6   7   7       6384.88       6256.31        57.47 o                         
   7   7   7       2439.47       2211.69        41.71 o                         
   8   7   7       3954.83       3816.13        65.28 o                         
   9   7   7       3369.35       3273.23        69.97 o                         
  10   7   7        123.93        157.00        42.52 o                         
  11   7   7       4819.31       4938.85       112.84 o                         
  12   7   7        781.34        743.00        56.37 o                         
  13   7   7         74.38        155.73        57.16 o                         
  14   7   7        806.12        861.30        73.89 o                         
  15   7   7        516.68        466.16        84.86 o                         
  16   7   7        589.54        637.04       126.44 o                         
  17   7   7        232.74        228.59       109.64 o                         
  18   7   7          3.75        104.89       121.75 o                         
  19   7   7        985.78        882.77       176.23 o                         
 -22   8   7        742.71        663.15       160.96 o                         
 -21   8   7        612.51        597.62       100.92 o                         
 -20   8   7        990.20       1064.72        88.88 o                         
 -19   8   7        334.31        325.99        75.30 o                         
 -18   8   7        875.26        954.17        76.25 o                         
 -17   8   7       1020.98        985.20        65.29 o                         
 -16   8   7        339.83        261.98        56.20 o                         
 -15   8   7        186.87        102.51        49.81 o                         
 -14   8   7        445.07        437.64        47.51 o                         
 -13   8   7          4.46         48.43        40.19 o                         
 -12   8   7        898.43       1048.72        45.78 o                         
 -11   8   7          9.86        -30.77        30.77 o                         
 -10   8   7        637.29        636.56        32.94 o                         
  -9   8   7       1495.85       1410.32        38.01 o                         
  -8   8   7         22.06         12.02        24.78 o                         
  -7   8   7       1543.62       1445.80        41.67 o                         
  -6   8   7        266.87        347.02        23.50 o                         
  -5   8   7        435.74        458.78        24.49 o                         
  -4   8   7       1100.53       1362.07        31.81 o                         
  -3   8   7        141.00        160.38        20.10 o                         
  -2   8   7        333.53        280.00        22.42 o                         
  -1   8   7       2953.44       3129.16        47.24 o                         
   0   8   7        376.11        431.19        26.75 o                         
   1   8   7        896.30        926.51        32.94 o                         
   2   8   7          3.98         23.36        20.38 o                         
   3   8   7        744.82        716.87        26.66 o                         
   4   8   7      16397.22      16837.29        95.48 o                         
   5   8   7       1088.88       1067.52        31.03 o                         
   6   8   7       8428.87       8195.70        67.33 o                         
   7   8   7       2019.40       2011.83        44.31 o
[truncated: 649,216 more chars]
